# Supplementary material for: Cyclic Hypoxia Conditioning Alters the Content of Myoblast-Derived Extracellular Vesicles and Enhances Their Cell-Protective Functions
Source: Biomedicines. 2021 Sep 13;9(9):1211. doi: 10.3390/biomedicines9091211 (PMC8471008; doi:10.3390/biomedicines9091211)
Supplement: Supplementary file 1 [file biomedicines-09-01211-s001.zip]

Archive with 4 entries (3 files):
- biomedicines-1348138-supplementary/supplementary material/
- biomedicines-1348138-supplementary/supplementary material/C2C12 EV protein data.xlsx
- biomedicines-1348138-supplementary/supplementary material/C2C12 miRNA data.xlsx
- biomedicines-1348138-supplementary/supplementary material/supplementary methods tables figures.pdf
