# Supplementary material for: Cyclic Hypoxia Conditioning Alters the Content of Myoblast-Derived Extracellular Vesicles and Enhances Their Cell-Protective Functions
Source: Biomedicines. 2021 Sep 13;9(9):1211. doi: 10.3390/biomedicines9091211 (PMC8471008; doi:10.3390/biomedicines9091211)
Supplement: Supplementary file 1 [file biomedicines-09-01211-s001.zip › biomedicines-1348138-supplementary/supplementary material/C2C12 EV protein data.xlsx]

## Sheet: All proteins
Gene name	Protein Description	Protein Accession	Number of peptides	Average of Total Area Fragment (HEV1)	Average of Total Area Fragment (HEV2)	Average of Total Area Fragment (HEV3)	Average of Total Area Fragment (HEV4)	Average HEV	Replicate count	Average of Total Area Fragment (NEV1)	Average of Total Area Fragment (NEV2)	Average of Total Area Fragment (NEV3)	Average of Total Area Fragment (NEV4)	Average of Total Area Fragment (NEV5)	Average NEV	Replicate count	Total replicate count	HEV/NEV	log2(HEV/NEV)
A2m	Alpha-2-macroglobulin-P OS=Mus musculus OX=10090 GN=A2m PE=2 SV=2	Q6GQT1	8	1.04283e+08	2.00823e+09	1.55442e+08	1.4187e+08	6.02455e+08	4	2.70117e+09	1.80577e+09	8.70196e+09	5.35943e+09	7.06222e+09	5.12611e+09	5	9	0.117527	-3.08894
A4galt	Lactosylceramide 4-alpha-galactosyltransferase OS=Mus musculus OX=10090 GN=A4galt PE=2 SV=1	Q67BJ4	1	2.29228e+06				2.29228e+06	1						#DIV/0!	0	1	#DIV/0!	#DIV/0!
Abca2	ATP-binding cassette sub-family A member 2 OS=Mus musculus OX=10090 GN=Abca2 PE=1 SV=4	P41234	1	3.26488e+06	3.70563e+06		2072279	3.01426e+06	3						#DIV/0!	0	3	#DIV/0!	#DIV/0!
Abcb1b	Multidrug resistance protein 1B OS=Mus musculus OX=10090 GN=Abcb1b PE=1 SV=1	P06795	1		530393	370365		450379	2	495339	443824	551153			496772	3	5	0.906612	-0.141443
Abcc3	Canalicular multispecific organic anion transporter 2 OS=Mus musculus OX=10090 GN=Abcc3 PE=1 SV=1	B2RX12	1	2.63611e+06	2.49268e+06	628834	1870050	1.90692e+06	4	948158	1.30682e+06		1.85071e+06		1.36856e+06	3	7	1.39337	0.478583
Abcd4	ATP-binding cassette sub-family D member 4 OS=Mus musculus OX=10090 GN=Abcd4 PE=1 SV=2	O89016	2		1.35593e+06			1.35593e+06	1			953931		953977	953954	2	3	1.42138	0.507289
Abce1	ATP-binding cassette sub-family E member 1 OS=Mus musculus OX=10090 GN=Abce1 PE=1 SV=1	P61222	22	1.10752e+07	1.06484e+07	1.01657e+07	1.26672e+07	1.11391e+07	4	3.35371e+06	3.3137e+06	3.77997e+06	3.51703e+06	3.44747e+06	3.48238e+06	5	9	3.19871	1.67749
Abcf1	ATP-binding cassette sub-family F member 1 OS=Mus musculus OX=10090 GN=Abcf1 PE=1 SV=1	Q6P542	5			591227	9404966	4.9981e+06	2						#DIV/0!	0	2	#DIV/0!	#DIV/0!
Abcf2	ATP-binding cassette sub-family F member 2 OS=Mus musculus OX=10090 GN=Abcf2 PE=1 SV=1	Q99LE6	23	5.74497e+06	4.88628e+06	4.77132e+06	4.34456e+06	4.93678e+06	4	741420	1.09232e+06	1.03051e+06	729662	832906	885365	5	9	5.57599	2.47923
Abcg2	ATP-binding cassette sub-family G member 2 OS=Mus musculus OX=10090 GN=Abcg2 PE=1 SV=1	Q7TMS5	6	4.36121e+06	1.23282e+07	4.20441e+06	6.65916e+06	6.88825e+06	4	7410744	8.67544e+06	1.11235e+07	4.23679e+06	1.00801e+07	8.30533e+06	5	9	0.829377	-0.2699
Abi1	Abl interactor 1 OS=Mus musculus OX=10090 GN=Abi1 PE=1 SV=3	Q8CBW3	3	7.00519e+06		3.06475e+06		5.03497e+06	2	1.53889e+06	1.63407e+06	2.65081e+06	3.51698e+06	1.54175e+06	2.1765e+06	5	7	2.31333	1.20997
Abi2	Abl interactor 2 OS=Mus musculus OX=10090 GN=Abi2 PE=1 SV=1	P62484	3	1.10055e+07	7.64845e+06	8.69733e+06	1.24586e+07	9.95246e+06	4	4960991	5.04257e+06	2.43764e+06	3.21114e+06	5.53098e+06	4.23666e+06	5	9	2.34913	1.23212
Abl1	Tyrosine-protein kinase ABL1 OS=Mus musculus OX=10090 GN=Abl1 PE=1 SV=3	P00520	1				119514	119514	1						#DIV/0!	0	1	#DIV/0!	#DIV/0!
Abl2	Abelson tyrosine-protein kinase 2 OS=Mus musculus OX=10090 GN=Abl2 PE=1 SV=1	Q4JIM5	1	327607				327607	1						#DIV/0!	0	1	#DIV/0!	#DIV/0!
Abr	Active breakpoint cluster region-related protein OS=Mus musculus OX=10090 GN=Abr PE=1 SV=1	Q5SSL4	7	2.03462e+06	1.81569e+06	2.27762e+06	4.43721e+06	2.64129e+06	4	811944	929851		761815	522374	756496	4	8	3.49147	1.80384
Abraxas2	BRISC complex subunit Abraxas 2 OS=Mus musculus OX=10090 GN=Abraxas2 PE=1 SV=1	Q3TCJ1	6	2.94906e+06	2.09261e+06	2.48837e+06	2005985	2.38401e+06	4	1025742	1.51564e+06	1.0196e+06	894731	969374	1.08502e+06	5	9	2.19721	1.13567
Abtb2	Ankyrin repeat and BTB/POZ domain-containing protein 2 OS=Mus musculus OX=10090 GN=Abtb2 PE=1 SV=1	Q7TQI7	1	1.80874e+06			1278111	1.54342e+06	2						#DIV/0!	0	2	#DIV/0!	#DIV/0!
Acaca	Acetyl-CoA carboxylase 1 OS=Mus musculus OX=10090 GN=Acaca PE=1 SV=1	Q5SWU9	40	1.40067e+07	8.16489e+06	7.94485e+06	6.30391e+06	9.10508e+06	4	2.33544e+06	3.14388e+06	2.9653e+06	2.74005e+06	3.29912e+06	2.89676e+06	5	9	3.1432	1.65223
Acacb	Acetyl-CoA carboxylase 2 OS=Mus musculus OX=10090 GN=Acacb PE=1 SV=1	E9Q4Z2	8	4.1542e+06	3.99869e+06	2.33663e+06	1.04188e+07	5.22707e+06	4	540481	106737	439117	523585	702626	462509	5	9	11.3016	3.49845
Acad9	Acyl-CoA dehydrogenase family member 9, mitochondrial OS=Mus musculus OX=10090 GN=Acad9 PE=1 SV=2	Q8JZN5	5	3.23033e+06	3.21496e+06	2.9303e+06	3.89043e+06	3.31651e+06	4						#DIV/0!	0	4	#DIV/0!	#DIV/0!
Acadl	Long-chain specific acyl-CoA dehydrogenase, mitochondrial OS=Mus musculus OX=10090 GN=Acadl PE=1 SV=2	P51174	13	2.32009e+07	9.94212e+06	2.48618e+07	9.117e+06	1.67805e+07	4	12807062	7.74619e+06	1.38938e+07	6.97857e+06	4.05558e+06	9.09625e+06	5	9	1.84477	0.883439
Acadm	Medium-chain specific acyl-CoA dehydrogenase, mitochondrial OS=Mus musculus OX=10090 GN=Acadm PE=1 SV=1	P45952	6	1.20732e+07	1.09694e+07	1.17917e+07	1.45142e+07	1.23371e+07	4						#DIV/0!	0	4	#DIV/0!	#DIV/0!
Acads	Short-chain specific acyl-CoA dehydrogenase, mitochondrial OS=Mus musculus OX=10090 GN=Acads PE=1 SV=2	Q07417	5	3.94275e+06	2.64407e+06	2.20536e+06	6.68995e+06	3.87054e+06	4	111230		150613		2.58954e+07	8.71907e+06	3	7	0.443916	-1.17164
Acadsb	Short/branched chain specific acyl-CoA dehydrogenase, mitochondrial OS=Mus musculus OX=10090 GN=Acadsb PE=1 SV=1	Q9DBL1	4	869352	3.1768e+06		1419234	1.8218e+06	3						#DIV/0!	0	3	#DIV/0!	#DIV/0!
Acadvl	Very long-chain specific acyl-CoA dehydrogenase, mitochondrial OS=Mus musculus OX=10090 GN=Acadvl PE=1 SV=3	P50544	9	4.2869e+06	4.72342e+06	5.50383e+06	3.77618e+06	4.57258e+06	4						#DIV/0!	0	4	#DIV/0!	#DIV/0!
Acap2	Arf-GAP with coiled-coil, ANK repeat and PH domain-containing protein 2 OS=Mus musculus OX=10090 GN=Acap2 PE=1 SV=2	Q6ZQK5	8	2.75107e+06	2.54482e+06	2.26797e+06	1.92526e+06	2.37228e+06	4		401463	726518	757048	450316	583836	4	8	4.06326	2.02264
Acat1	Acetyl-CoA acetyltransferase, mitochondrial OS=Mus musculus OX=10090 GN=Acat1 PE=1 SV=1	Q8QZT1	3	4.79337e+06	3.92013e+06	3.0817e+06	5663589	4.3647e+06	4						#DIV/0!	0	4	#DIV/0!	#DIV/0!
Acat2	Acetyl-CoA acetyltransferase, cytosolic OS=Mus musculus OX=10090 GN=Acat2 PE=1 SV=2	Q8CAY6	6	1.6699e+06	2.84033e+06	2.61953e+06	2.01949e+06	2.28731e+06	4	1197271	1.76546e+06	1.31896e+06	2.08466e+06	1.27419e+06	1.52811e+06	5	9	1.49683	0.581906
Acbd3	Golgi resident protein GCP60 OS=Mus musculus OX=10090 GN=Acbd3 PE=1 SV=3	Q8BMP6	5	5.03906e+06	5.32432e+06	5.06231e+06	5.5479e+06	5.2434e+06	4						#DIV/0!	0	4	#DIV/0!	#DIV/0!
Acbd6	Acyl-CoA-binding domain-containing protein 6 OS=Mus musculus OX=10090 GN=Acbd6 PE=1 SV=2	Q9D061	2	394681				394681	1						#DIV/0!	0	1	#DIV/0!	#DIV/0!
Ackr3	Atypical chemokine receptor 3 OS=Mus musculus OX=10090 GN=Ackr3 PE=1 SV=2	P56485	2	2.69649e+06		5.55945e+06	3537306	3.93108e+06	3				151736		151736	1	4	25.9073	4.69529
Acly	ATP-citrate synthase OS=Mus musculus OX=10090 GN=Acly PE=1 SV=1	Q91V92	48	2.27165e+07	2.43569e+07	2.48083e+07	3.14722e+07	2.58385e+07	4	7.32232e+06	7.78657e+06	7.48315e+06	8.08747e+06	7.89935e+06	7.71577e+06	5	9	3.34879	1.74364
Aco1	Cytoplasmic aconitate hydratase OS=Mus musculus OX=10090 GN=Aco1 PE=1 SV=3	P28271	14	9.48554e+06	8.87329e+06	1.016e+07	5.49877e+06	8.5044e+06	4	4.51936e+06	4.73172e+06	4.18436e+06	4.22718e+06	4.55336e+06	4.44319e+06	5	9	1.91403	0.936612
Aco2	Aconitate hydratase, mitochondrial OS=Mus musculus OX=10090 GN=Aco2 PE=1 SV=1	Q99KI0	18	9.5754e+06	1.0856e+07	9.48001e+06	1.14552e+07	1.03417e+07	4	771454	1.27913e+06	367167	1.29084e+06	1.85548e+06	1.11281e+06	5	9	9.29324	3.21618
Acot10	Acyl-coenzyme A thioesterase 10, mitochondrial OS=Mus musculus OX=10090 GN=Acot10 PE=2 SV=1	Q32MW3	1		912284	1.12634e+06		1.01931e+06	2						#DIV/0!	0	2	#DIV/0!	#DIV/0!
Acot13	Acyl-coenzyme A thioesterase 13 OS=Mus musculus OX=10090 GN=Acot13 PE=1 SV=1	Q9CQR4	1			1.24481e+07	6434966	9.44155e+06	2						#DIV/0!	0	2	#DIV/0!	#DIV/0!
Acot7	Cytosolic acyl coenzyme A thioester hydrolase OS=Mus musculus OX=10090 GN=Acot7 PE=1 SV=2	Q91V12	13	2.59516e+07	2.63005e+07	2.4816e+07	3.36881e+07	2.76891e+07	4	4.21673e+06	3.93029e+06	5.39922e+06	7.49743e+06	4.10065e+06	5.02886e+06	5	9	5.50603	2.46101
Acot7	Isoform A of Cytosolic acyl coenzyme A thioester hydrolase OS=Mus musculus OX=10090 GN=Acot7	Q91V12-2	1	1.76049e+07	1.59594e+07	1.43461e+07	25315852	1.83065e+07	4	1722671	2.34305e+06	2.16352e+06	1.99359e+06	2.25785e+06	2.09614e+06	5	9	8.73347	3.12655
Acot8	Acyl-coenzyme A thioesterase 8 OS=Mus musculus OX=10090 GN=Acot8 PE=1 SV=1	P58137	1					#DIV/0!	0		1.30934e+07			1.02654e+07	1.16794e+07	2	2	#DIV/0!	#DIV/0!
Acp1	Low molecular weight phosphotyrosine protein phosphatase OS=Mus musculus OX=10090 GN=Acp1 PE=1 SV=3	Q9D358	1	2.19973e+07	2.4749e+07	2.50479e+07	28595256	2.50974e+07	4	4535326	5.22917e+06	5.27247e+06	4.06454e+06	5.69515e+06	4.95933e+06	5	9	5.06064	2.33932
Acp2	Lysosomal acid phosphatase OS=Mus musculus OX=10090 GN=Acp2 PE=1 SV=2	P24638	2	1.14646e+06			1.23667e+06	1.19156e+06	2			265129			265129	1	3	4.49428	2.16809
Acsl4	Long-chain-fatty-acid--CoA ligase 4 OS=Mus musculus OX=10090 GN=Acsl4 PE=1 SV=2	Q9QUJ7	12	6.68367e+06	5.09752e+06	9.46855e+06	5261786	6.62788e+06	4	2262193	1.47467e+06	4.96882e+06	1.68693e+06	1.61461e+06	2.40144e+06	5	9	2.75996	1.46465
Acsl5	Long-chain-fatty-acid--CoA ligase 5 OS=Mus musculus OX=10090 GN=Acsl5 PE=1 SV=1	Q8JZR0	1			162364		162364	1				359231		359231	1	2	0.451978	-1.14568
Acss2	Acetyl-coenzyme A synthetase, cytoplasmic OS=Mus musculus OX=10090 GN=Acss2 PE=1 SV=2	Q9QXG4	3	3.03008e+06	5.01391e+06	2.67716e+06	3.30461e+06	3.50644e+06	4	2371803	2.4085e+06	2.31879e+06	1.33037e+06	2.56397e+06	2.19869e+06	5	9	1.59479	0.673366
Acta1	Actin, alpha skeletal muscle OS=Mus musculus OX=10090 GN=Acta1 PE=1 SV=1	P68134	1			3.6306e+06		3.6306e+06	1						#DIV/0!	0	1	#DIV/0!	#DIV/0!
Acta2	Actin, aortic smooth muscle OS=Mus musculus OX=10090 GN=Acta2 PE=1 SV=1	P62737	16	1.66883e+08	1.96131e+08	1.83961e+08	1.99747e+08	1.86681e+08	4	2.85331e+07	4.12e+07	3.07317e+07	4.47736e+07	4.56512e+07	3.81779e+07	5	9	4.88975	2.28976
Actb	Actin, cytoplasmic 1 OS=Mus musculus OX=10090 GN=Actb PE=1 SV=1	P60710	42	7.0038e+08	6.93761e+08	7.79408e+08	6.10143e+08	6.95923e+08	4	1.42201e+08	1.53976e+08	1.77042e+08	1.89201e+08	1.68344e+08	1.66153e+08	5	9	4.18846	2.06642
Actc1	Actin, alpha cardiac muscle 1 OS=Mus musculus OX=10090 GN=Actc1 PE=1 SV=1	P68033	2	4.0765e+08	4.44468e+08	4.48466e+08	627447232	4.82008e+08	4				5.02987e+07		5.02987e+07	1	5	9.58291	3.26046
Actl6a	Actin-like protein 6A OS=Mus musculus OX=10090 GN=Actl6a PE=1 SV=2	Q9Z2N8	8	4.44952e+06	1.05125e+07	1.04944e+07	10335873	8.94807e+06	4	1.0412e+06	1.32637e+06	1.97063e+06	1.93122e+06	1.5001e+06	1.5539e+06	5	9	5.75845	2.52568
Actl6b	Actin-like protein 6B OS=Mus musculus OX=10090 GN=Actl6b PE=1 SV=1	Q99MR0	2	5.39124e+07	5.61446e+07	6.25196e+07	3.85153e+07	5.27729e+07	4		9.20111e+06				9.20111e+06	1	5	5.7355	2.51992
Actn1	Alpha-actinin-1 OS=Mus musculus OX=10090 GN=Actn1 PE=1 SV=1	Q7TPR4	14	6.49555e+06	4.53983e+06	6.03863e+06	4.51923e+06	5.39831e+06	4	3.07037e+06	1.86459e+06	1.34256e+06	2.13019e+06	2.86522e+06	2.25458e+06	5	9	2.39437	1.25965
Actn3	Alpha-actinin-3 OS=Mus musculus OX=10090 GN=Actn3 PE=2 SV=1	O88990	12	1.75306e+07	1.59525e+07	1.64891e+07	1.64973e+07	1.66174e+07	4	2.05916e+06	2.72992e+06	1.97247e+06	492647	2.31714e+06	1.91427e+06	5	9	8.68079	3.11783
Actn4	Alpha-actinin-4 OS=Mus musculus OX=10090 GN=Actn4 PE=1 SV=1	P57780	18	6.04736e+06	4.21906e+06	4.75105e+06	4508030	4.88138e+06	4	757508	737673	2.72387e+06	1.02652e+06	1.23762e+06	1.29664e+06	5	9	3.76464	1.91251
Actr10	Actin-related protein 10 OS=Mus musculus OX=10090 GN=Actr10 PE=1 SV=2	Q9QZB7	4	4.57191e+06	7.38782e+06	5.33137e+06	3.87017e+06	5.29032e+06	4	2.77834e+06	2.60714e+06	2.56316e+06	2.3817e+06	4.18028e+06	2.90212e+06	5	9	1.82291	0.866245
Actr1a	Alpha-centractin OS=Mus musculus OX=10090 GN=Actr1a PE=1 SV=1	P61164	9	8.34932e+07	8.56852e+07	8.55918e+07	8.74524e+07	8.55557e+07	4	28476279	2.64759e+07	2.29256e+07	2.54101e+07	2.21797e+07	2.50935e+07	5	9	3.40947	1.76955
Actr1b	Beta-centractin OS=Mus musculus OX=10090 GN=Actr1b PE=1 SV=1	Q8R5C5	2	5.33819e+07	3.05869e+07	5.51036e+07	19457041	3.96324e+07	4	14102886	371793				7.23734e+06	2	6	5.4761	2.45315
Actr2	Actin-related protein 2 OS=Mus musculus OX=10090 GN=Actr2 PE=1 SV=1	P61161	24	2.31451e+07	2.46453e+07	2.71859e+07	3.34735e+07	2.71125e+07	4	8.90315e+06	7.99651e+06	1.43679e+07	1.30968e+07	1.1254e+07	1.11237e+07	5	9	2.43737	1.28532
Actr3	Actin-related protein 3 OS=Mus musculus OX=10090 GN=Actr3 PE=1 SV=3	Q99JY9	15	8.09991e+06	6.97794e+06	6.50779e+06	8.56709e+06	7.53818e+06	4	1.78587e+06	2.89042e+06	2.08366e+06	1.72912e+06	1.6709e+06	2.032e+06	5	9	3.70974	1.89132
Actr3b	Actin-related protein 3B OS=Mus musculus OX=10090 GN=Actr3b PE=1 SV=1	Q641P0	1		893333	959543		926438	2		730751	432105			581428	2	4	1.59338	0.672094
Actr5	Actin-related protein 5 OS=Mus musculus OX=10090 GN=Actr5 PE=1 SV=3	Q80US4	2	1.25733e+07	8.57312e+06	5.7656e+06	10142579	9.26364e+06	4	616118	1.09296e+06	297756	624362	744408	675121	5	9	13.7215	3.77836
Acvr1	Activin receptor type-1 OS=Mus musculus OX=10090 GN=Acvr1 PE=2 SV=2	P37172	2	4.72257e+06	4.00828e+06	4.01676e+06	4575763	4.33085e+06	4	6438170				6.49107e+06	6.46462e+06	2	6	0.66993	-0.577917
Acaa2	3-ketoacyl-CoA thiolase, mitochondrial OS=Mus musculus OX=10090 GN=Acaa2 PE=1 SV=3	Q8BWT1	3	630461	2.80228e+06	4.97451e+06	289298	2.17414e+06	4						#DIV/0!	0	4	#DIV/0!	#DIV/0!
Adam10	Disintegrin and metalloproteinase domain-containing protein 10 OS=Mus musculus OX=10090 GN=Adam10 PE=1 SV=2	O35598	39	5.97276e+06	4.62555e+06	5.12686e+06	4.26183e+06	4.99675e+06	4	2.68411e+06	3.44595e+06	2.21582e+06	3.90687e+06	3.65907e+06	3.18237e+06	5	9	1.57014	0.65089
Adam17	Disintegrin and metalloproteinase domain-containing protein 17 OS=Mus musculus OX=10090 GN=Adam17 PE=1 SV=3	Q9Z0F8	3	1.35833e+07	1.30401e+07		9106051	1.19098e+07	3	2896553	1.79917e+06	1.82636e+06	3.54056e+06	3.40047e+06	2.69262e+06	5	8	4.42312	2.14506
Adam9	Disintegrin and metalloproteinase domain-containing protein 9 OS=Mus musculus OX=10090 GN=Adam9 PE=1 SV=2	Q61072	6	2.17663e+06	712873	1.4017e+06	1.27771e+06	1.39223e+06	4	781220	665539	1.12735e+06	775669	732259	816408	5	9	1.70531	0.770033
Adamts5	A disintegrin and metalloproteinase with thrombospondin motifs 5 OS=Mus musculus OX=10090 GN=Adamts5 PE=2 SV=2	Q9R001	3				14299864	14299864	1	205304	6.07557e+06	4.20811e+06	317354	4.68812e+06	3.09889e+06	5	6	4.61451	2.20618
Adamts7	A disintegrin and metalloproteinase with thrombospondin motifs 7 OS=Mus musculus OX=10090 GN=Adamts7 PE=1 SV=3	Q68SA9	8	3.47003e+06	2.97419e+06	2.47638e+06	2838503	2.93978e+06	4	1924665	1.11438e+06	1.85665e+06	2.12164e+06	2.81525e+06	1.96652e+06	5	9	1.49492	0.580064
Adar	Double-stranded RNA-specific adenosine deaminase OS=Mus musculus OX=10090 GN=Adar PE=1 SV=2	Q99MU3	1	1.86346e+07	1.59744e+07	1.84338e+07	22854272	1.89743e+07	4	12748848	2.0982e+07	1.43125e+07	1.49329e+07	1.29193e+07	1.51791e+07	5	9	1.25003	0.321958
Adat3	Probable inactive tRNA-specific adenosine deaminase-like protein 3 OS=Mus musculus OX=10090 GN=Adat3 PE=1 SV=1	Q6PAT0	1				169221	169221	1						#DIV/0!	0	1	#DIV/0!	#DIV/0!
Adcy10	Adenylate cyclase type 10 OS=Mus musculus OX=10090 GN=Adcy10 PE=1 SV=2	Q8C0T9	1		2.3207e+06	2.5556e+06		2.43815e+06	2	548436	1.03596e+06	1.28614e+06	879982		937630	4	6	2.60033	1.3787
Add1	Alpha-adducin OS=Mus musculus OX=10090 GN=Add1 PE=1 SV=2	Q9QYC0	5	3.48832e+06	2.60613e+06	2.66327e+06	3.14126e+06	2.97475e+06	4	525123	263521	422534	389181	1.38442e+06	596955	5	9	4.9832	2.31707
Add2	Beta-adducin OS=Mus musculus OX=10090 GN=Add2 PE=1 SV=4	Q9QYB8	2	1.70404e+06		1.52482e+06		1.61443e+06	2	1042588	1.11805e+06		813960	1.0346e+06	1.0023e+06	4	6	1.61073	0.687715
Adgrg1	Adhesion G-protein coupled receptor G1 OS=Mus musculus OX=10090 GN=Adgrg1 PE=1 SV=1	Q8K209	2					#DIV/0!	0	843299	770356	1.17148e+06	1.18734e+06		993118	4	4	#DIV/0!	#DIV/0!
Adgrg6	Adhesion G-protein coupled receptor G6 OS=Mus musculus OX=10090 GN=Adgrg6 PE=1 SV=1	Q6F3F9	2			698361		698361	1		1.17024e+06	872688	1.32816e+06	1.47877e+06	1.21246e+06	4	5	0.575986	-0.795895
Adgrl2	Adhesion G protein-coupled receptor L2 OS=Mus musculus OX=10090 GN=Adgrl2 PE=1 SV=3	Q8JZZ7	2				1297139	1297139	1		244807		108275		176541	2	3	7.34752	2.87726
Adh1	Alcohol dehydrogenase 1 OS=Mus musculus OX=10090 GN=Adh1 PE=1 SV=2	P00329	2	266927	392401	332894	940605	483207	4			144693	316252		230473	2	6	2.09659	1.06805
Adh5	Alcohol dehydrogenase class-3 OS=Mus musculus OX=10090 GN=Adh5 PE=1 SV=3	P28474	11	7.0349e+06	1.17614e+07	1.1708e+07	6.74706e+06	9.31285e+06	4	987171	1.66364e+06	2.715e+06	2.50793e+06	2.98467e+06	2.17168e+06	5	9	4.28831	2.10041
Adk	Adenosine kinase OS=Mus musculus OX=10090 GN=Adk PE=1 SV=2	P55264	11	4.37669e+06	7.10358e+06	6.5491e+06	6.8606e+06	6.22249e+06	4	5.05383e+06	471847	1.50446e+06	1.61429e+07	311041	4.69682e+06	5	9	1.32483	0.40581
Adnp	Activity-dependent neuroprotector homeobox protein OS=Mus musculus OX=10090 GN=Adnp PE=1 SV=2	Q9Z103	2	303300				303300	1						#DIV/0!	0	1	#DIV/0!	#DIV/0!
Adprh	[Protein ADP-ribosylarginine] hydrolase OS=Mus musculus OX=10090 GN=Adprh PE=1 SV=1	P54923	3	1.37432e+06	1.61798e+06	1.91014e+06	2.79586e+06	1.92458e+06	4						#DIV/0!	0	4	#DIV/0!	#DIV/0!
Adrbk2	Beta-adrenergic receptor kinase 2 OS=Mus musculus OX=10090 GN=Adrbk2 PE=1 SV=2	Q3UYH7	4		1.21257e+06	1.74499e+06	294091	1.08388e+06	3	139414					139414	1	4	7.7746	2.95877
Adrm1	Proteasomal ubiquitin receptor ADRM1 OS=Mus musculus OX=10090 GN=Adrm1 PE=1 SV=2	Q9JKV1	6	1.04e+07	1.24883e+07	9.7559e+06	1.16561e+07	1.10751e+07	4	1518322	738723	899157	572821	954103	936625	5	9	11.8245	3.5637
Adsl	Adenylosuccinate lyase OS=Mus musculus OX=10090 GN=Adsl PE=1 SV=2	P54822	11	1.49981e+07	1.99956e+07	1.65719e+07	2.1439e+07	1.82511e+07	4	8752243	3.78244e+06	4.41996e+06	3.94019e+06	3.64478e+06	4.90792e+06	5	9	3.71871	1.8948
Adss	Adenylosuccinate synthetase isozyme 2 OS=Mus musculus OX=10090 GN=Adss PE=1 SV=2	P46664	8	8.78489e+06	6.24818e+06	8.96918e+06	6.74588e+06	7.68703e+06	4	1.31394e+06	2.26263e+06	2.00143e+06	1.77648e+06	1.99157e+06	1.86921e+06	5	9	4.11245	2.04
Adssl1	Adenylosuccinate synthetase isozyme 1 OS=Mus musculus OX=10090 GN=Adssl1 PE=1 SV=2	P28650	2	1.00335e+07	1.05736e+07	1.37756e+07	1.39695e+07	1.20881e+07	4			3.14248e+06	2.67513e+06	2.92e+06	2.91254e+06	3	7	4.15035	2.05323
Aebp1	Adipocyte enhancer-binding protein 1 OS=Mus musculus OX=10090 GN=Aebp1 PE=1 SV=1	Q640N1	14	4.20099e+06	1.34444e+07	1.12351e+07	8764422	9.41121e+06	4	3.15116e+06	2.99551e+06	3.47043e+06	2.73412e+06	2.71738e+06	3.01372e+06	5	9	3.12279	1.64284
Afap1	Actin filament-associated protein 1 OS=Mus musculus OX=10090 GN=Afap1 PE=1 SV=1	Q80YS6	4	1.50247e+06	2.87273e+06	2.85874e+06	1433197	2.16678e+06	4				591056		591056	1	5	3.66595	1.87419
Afdn	Afadin OS=Mus musculus OX=10090 GN=Afdn PE=1 SV=3	Q9QZQ1	3		2.42584e+06	1.24833e+07	7281620	7.39691e+06	3						#DIV/0!	0	3	#DIV/0!	#DIV/0!
Aff4	AF4/FMR2 family member 4 OS=Mus musculus OX=10090 GN=Aff4 PE=1 SV=1	Q9ESC8	1		1.0263e+06	726069		876182	2						#DIV/0!	0	2	#DIV/0!	#DIV/0!
Aga	N(4)-(beta-N-acetylglucosaminyl)-L-asparaginase OS=Mus musculus OX=10090 GN=Aga PE=1 SV=1	Q64191	2					#DIV/0!	0		250018	311047	509130	219695	322472	4	4	#DIV/0!	#DIV/0!
Agap3	Arf-GAP with GTPase, ANK repeat and PH domain-containing protein 3 OS=Mus musculus OX=10090 GN=Agap3 PE=1 SV=1	Q8VHH5	1		2.15764e+06	1.96234e+06		2.05999e+06	2						#DIV/0!	0	2	#DIV/0!	#DIV/0!
Ago2	Protein argonaute-2 OS=Mus musculus OX=10090 GN=Ago2 PE=1 SV=3	Q8CJG0	3	3.01341e+06	2.27297e+06	1.39238e+06	2550293	2.30727e+06	4	2078026	755010		1.30028e+06		1.37777e+06	3	7	1.67464	0.743848
Ago3	Protein argonaute-3 OS=Mus musculus OX=10090 GN=Ago3 PE=2 SV=2	Q8CJF9	1	246907			320465	283686	2	135509	180789		157401		157900	3	5	1.79662	0.845288
Ago4	Protein argonaute-4 OS=Mus musculus OX=10090 GN=Ago4 PE=2 SV=2	Q8CJF8	4				1642026	1642026	1				926686	764043	845365	2	3	1.94239	0.957831
Agps	Alkyldihydroxyacetonephosphate synthase, peroxisomal OS=Mus musculus OX=10090 GN=Agps PE=1 SV=1	Q8C0I1	2	177109		772679	1154213	701334	3						#DIV/0!	0	3	#DIV/0!	#DIV/0!
Agrn	Agrin OS=Mus musculus OX=10090 GN=Agrn PE=1 SV=1	A2ASQ1	18	2.41078e+06	1.09382e+06	444030	2.96701e+06	1.72891e+06	4	2.71398e+06	3.11815e+06	3.78049e+06	3.97978e+06	4.63824e+06	3.64613e+06	5	9	0.474177	-1.0765
Ahcy	Adenosylhomocysteinase OS=Mus musculus OX=10090 GN=Ahcy PE=1 SV=3	P50247	36	3.91508e+07	3.85903e+07	4.47673e+07	3.45783e+07	3.92717e+07	4	9.68371e+06	1.38295e+07	9.47936e+06	1.2854e+07	1.16719e+07	1.15037e+07	5	9	3.41383	1.77139
Ahcyl1	S-adenosylhomocysteine hydrolase-like protein 1 OS=Mus musculus OX=10090 GN=Ahcyl1 PE=1 SV=1	Q80SW1	4	8.93425e+06	1.85167e+07	1.07208e+07	7.7417e+06	1.14784e+07	4				834364	805154	819759	2	6	14.0021	3.80757
Ahcyl2	Putative adenosylhomocysteinase 3 OS=Mus musculus OX=10090 GN=Ahcyl2 PE=1 SV=1	Q68FL4	9	7.24825e+06	5.45619e+06	8.66157e+06	8.97802e+06	7.58601e+06	4	915102	809207	795069	1.01378e+06	1.18083e+06	942797	5	9	8.04628	3.00832
Ahsa1	Activator of 90 kDa heat shock protein ATPase homolog 1 OS=Mus musculus OX=10090 GN=Ahsa1 PE=1 SV=2	Q8BK64	5	8.02192e+06	4.07797e+06	9.71637e+06	5217724	6.7585e+06	4						#DIV/0!	0	4	#DIV/0!	#DIV/0!
Ahsa2	Activator of 90 kDa heat shock protein ATPase homolog 2 OS=Mus musculus OX=10090 GN=Ahsa2 PE=1 SV=2	Q8N9S3	2	7.43568e+06	8.02805e+06	6.8756e+06	5.03801e+06	6.84433e+06	4		2.50526e+06			2.65946e+06	2.58236e+06	2	6	2.65042	1.40622
Aifm1	Apoptosis-inducing factor 1, mitochondrial OS=Mus musculus OX=10090 GN=Aifm1 PE=1 SV=1	Q9Z0X1	1		4.44008e+06	4.21155e+06	4856815	4.50282e+06	3						#DIV/0!	0	3	#DIV/0!	#DIV/0!
Aimp1	Aminoacyl tRNA synthase complex-interacting multifunctional protein 1 OS=Mus musculus OX=10090 GN=Aimp1 PE=1 SV=2	P31230	11	9.88774e+06	1.0405e+07	1.13861e+07	7.20253e+06	9.72036e+06	4	870106	1.46171e+06	1.14754e+06	806998	2.16639e+06	1.29055e+06	5	9	7.53196	2.91302
Aimp2	Aminoacyl tRNA synthase complex-interacting multifunctional protein 2 OS=Mus musculus OX=10090 GN=Aimp2 PE=1 SV=2	Q8R010	9	4.51471e+07	5.16161e+07	4.42992e+07	2.79961e+07	4.22646e+07	4	5973946	8.00334e+06	1.22948e+07	9.78578e+06	1.12513e+07	9.46183e+06	5	9	4.46686	2.15926
Aip	AH receptor-interacting protein OS=Mus musculus OX=10090 GN=Aip PE=1 SV=1	O08915	2	1.86189e+06	2.6871e+06	3.108e+06	2939839	2.64921e+06	4	330231					330231	1	5	8.02229	3.00401
Ak1	Adenylate kinase isoenzyme 1 OS=Mus musculus OX=10090 GN=Ak1 PE=1 SV=1	Q9R0Y5	4	9.26988e+06	1.04317e+07	1.07875e+07	1.12574e+07	1.04366e+07	4	4.49456e+06	9.46968e+06	3.87145e+06	5.18644e+06	9.30949e+06	6.46632e+06	5	9	1.614	0.690637
Ak2	Adenylate kinase 2, mitochondrial OS=Mus musculus OX=10090 GN=Ak2 PE=1 SV=5	Q9WTP6	1					#DIV/0!	0				496524		496524	1	1	#DIV/0!	#DIV/0!
Ak6	Adenylate kinase isoenzyme 6 OS=Mus musculus OX=10090 GN=Ak6 PE=1 SV=1	Q8VCP8	1	1.22538e+07	1.02285e+07	1.21554e+07	16161498	1.26998e+07	4	1247897	1.33373e+06		1.30516e+06	1.53137e+06	1.35454e+06	4	8	9.37574	3.22893
Akap12	A-kinase anchor protein 12 OS=Mus musculus OX=10090 GN=Akap12 PE=1 SV=1	Q9WTQ5	1	385063	443083	408922	597257	458581	4				210241	86404.1	148323	2	6	3.09178	1.62844
Akap13	A-kinase anchor protein 13 OS=Mus musculus OX=10090 GN=Akap13 PE=1 SV=1	E9Q394	4	3.0217e+06		4.49651e+06	2.75309e+06	3.42377e+06	3	1374796	533402				954099	2	5	3.58848	1.84337
Akap9	A-kinase anchor protein 9 OS=Mus musculus OX=10090 GN=Akap9 PE=1 SV=2	Q70FJ1	8	320814	244175	634091	28365836	7.39123e+06	4	12453683		143906	361171	4.65954e+06	4.40457e+06	4	8	1.67808	0.746812
Akr1a1	Alcohol dehydrogenase [NADP(+)] OS=Mus musculus OX=10090 GN=Akr1a1 PE=1 SV=3	Q9JII6	4	4.9572e+06	5.07386e+06	3.42377e+06	2.65669e+06	4.02788e+06	4	3274894	3.56055e+06	2.51815e+06	3.66413e+06	2.23296e+06	3.05014e+06	5	9	1.32056	0.401147
Akr1b1	Aldose reductase OS=Mus musculus OX=10090 GN=Akr1b1 PE=1 SV=3	P45376	16	4.58696e+07	4.011e+07	3.82025e+07	3.95524e+07	4.09336e+07	4	5.58715e+06	5.39024e+06	4.23306e+06	5.49896e+06	5.75358e+06	5.2926e+06	5	9	7.73412	2.95124
Akr1b7	Aldose reductase-related protein 1 OS=Mus musculus OX=10090 GN=Akr1b7 PE=1 SV=4	P21300	5	3.63189e+07	3.50331e+07	3.54011e+07	4.52852e+07	3.80096e+07	4	1.25508e+07	1.91406e+07	1.74346e+07	1.21793e+07	1.80375e+07	1.58686e+07	5	9	2.39528	1.26019
Akr1b8	Aldose reductase-related protein 2 OS=Mus musculus OX=10090 GN=Akr1b8 PE=1 SV=2	P45377	7	1.60412e+07	2.12939e+07	1.82011e+07	3.79395e+07	2.33689e+07	4	2.57772e+06	2.17325e+06	3.06328e+06	2.58747e+06	2.38795e+06	2.55794e+06	5	9	9.13585	3.19154
Akr1e2	1,5-anhydro-D-fructose reductase OS=Mus musculus OX=10090 GN=Akr1e2 PE=1 SV=1	Q9DCT1	2	7.36804e+06	5.2612e+06	1.34588e+06		4.65837e+06	3	1486622	2.43419e+06	1.58463e+06	1.20578e+06	1.4986e+06	1.64197e+06	5	8	2.83707	1.5044
Akr7a2	Aflatoxin B1 aldehyde reductase member 2 OS=Mus musculus OX=10090 GN=Akr7a2 PE=1 SV=3	Q8CG76	4	8.74601e+06	5.67718e+06	2.49066e+06	6.67617e+06	5.89751e+06	4	1.51445e+06	551375	710826	621011	453580	770249	5	9	7.65662	2.93671
Akt1	RAC-alpha serine/threonine-protein kinase OS=Mus musculus OX=10090 GN=Akt1 PE=1 SV=2	P31750	3	7.17237e+06	8.7543e+06	8.39046e+06	7642821	7.98999e+06	4	3.60714e+06	3.06999e+06	2.63775e+06	4.24269e+06	2.86324e+06	3.28416e+06	5	9	2.43289	1.28267
Alad	Delta-aminolevulinic acid dehydratase OS=Mus musculus OX=10090 GN=Alad PE=1 SV=1	P10518	4	5.46924e+06	2.44454e+06	2.37699e+06	3.13867e+06	3.35736e+06	4	1943773	2.1466e+06	4.10516e+06			2.73184e+06	3	7	1.22897	0.297452
Alb	Serum albumin OS=Mus musculus OX=10090 GN=Alb PE=1 SV=3	P07724	2	2.32898e+06	2.59755e+06	2.33334e+06	3008249	2.56703e+06	4	1.03068e+07	9.29876e+06	9.51693e+06	7.59168e+06	6.20219e+06	8.58326e+06	5	9	0.299074	-1.74143
Alcam	CD166 antigen OS=Mus musculus OX=10090 GN=Alcam PE=1 SV=3	Q61490	4	4.33463e+06	4.51045e+06	4.49701e+06	5.95171e+06	4.82345e+06	4	2003299	619880	1.51984e+06	1.88745e+06	1.55031e+06	1.51616e+06	5	9	3.18137	1.66965
Aldh16a1	Aldehyde dehydrogenase family 16 member A1 OS=Mus musculus OX=10090 GN=Aldh16a1 PE=1 SV=2	Q571I9	8	1.00593e+07	1.23128e+07	1.11391e+07	1.00731e+07	1.08961e+07	4	3.93897e+06	4.44341e+06	3.38298e+06	3.62626e+06	5.52256e+06	4.18284e+06	5	9	2.60495	1.38125
Aldh18a1	Delta-1-pyrroline-5-carboxylate synthase OS=Mus musculus OX=10090 GN=Aldh18a1 PE=1 SV=2	Q9Z110	12	1.23964e+06	1.08076e+06	725503	2055640	1.27538e+06	4						#DIV/0!	0	4	#DIV/0!	#DIV/0!
Aldh1a2	Retinal dehydrogenase 2 OS=Mus musculus OX=10090 GN=Aldh1a2 PE=1 SV=2	Q62148	1					#DIV/0!	0				1.2474e+06		1.2474e+06	1	1	#DIV/0!	#DIV/0!
Aldh1a7	Aldehyde dehydrogenase, cytosolic 1 OS=Mus musculus OX=10090 GN=Aldh1a7 PE=1 SV=1	O35945	2	2.58275e+07	6.68411e+07	7.18497e+07	19649714	4.6042e+07	4	1357756	1.12559e+06	1.06331e+06	1.1034e+06	1.02324e+06	1.13466e+06	5	9	40.5778	5.34262
Aldh1l1	Cytosolic 10-formyltetrahydrofolate dehydrogenase OS=Mus musculus OX=10090 GN=Aldh1l1 PE=1 SV=1	Q8R0Y6	5	4.96897e+06	5.97074e+06	2.74488e+06	3.29314e+06	4.24443e+06	4	906432	4.06621e+06	1.92541e+06	3.54898e+06	4.81316e+06	3.05204e+06	5	9	1.39069	0.475798
Aldh1l2	Mitochondrial 10-formyltetrahydrofolate dehydrogenase OS=Mus musculus OX=10090 GN=Aldh1l2 PE=1 SV=2	Q8K009	16	6.77704e+06	6.64198e+06	7.5471e+06	8.16273e+06	7.28221e+06	4	3.2201e+06	2.48975e+06	1.97414e+06	7.17271e+06	3.89981e+06	3.7513e+06	5	9	1.94125	0.956985
Aldh2	Aldehyde dehydrogenase, mitochondrial OS=Mus musculus OX=10090 GN=Aldh2 PE=1 SV=1	P47738	18	1.08808e+07	1.46853e+07	1.38302e+07	1.23414e+07	1.29344e+07	4	1.73278e+07	9.71191e+07	1.24785e+07	5.59738e+06	2.27427e+07	3.10531e+07	5	9	0.416526	-1.26352
Aldh3a1	Aldehyde dehydrogenase, dimeric NADP-preferring OS=Mus musculus OX=10090 GN=Aldh3a1 PE=1 SV=2	P47739	5	3.64275e+06	1.55486e+07	6.69354e+06	7.30786e+06	8.29817e+06	4		5.71673e+06	3.30039e+06			4.50856e+06	2	6	1.84054	0.880127
Aldh3a2	Fatty aldehyde dehydrogenase OS=Mus musculus OX=10090 GN=Aldh3a2 PE=1 SV=2	P47740	2	1.60899e+06				1.60899e+06	1						#DIV/0!	0	1	#DIV/0!	#DIV/0!
Aldh3b1	Aldehyde dehydrogenase family 3 member B1 OS=Mus musculus OX=10090 GN=Aldh3b1 PE=1 SV=1	Q80VQ0	2		727010	701618	2139820	1.18948e+06	3						#DIV/0!	0	3	#DIV/0!	#DIV/0!
Aldh3b2	Aldehyde dehydrogenase family 3 member B2 OS=Mus musculus OX=10090 GN=Aldh3b2 PE=1 SV=1	E9Q3E1	1	1.65766e+06			1146854	1.40226e+06	2						#DIV/0!	0	2	#DIV/0!	#DIV/0!
Aldh4a1	Delta-1-pyrroline-5-carboxylate dehydrogenase, mitochondrial OS=Mus musculus OX=10090 GN=Aldh4a1 PE=1 SV=3	Q8CHT0	2	922817				922817	1					3.7331e+06	3.7331e+06	1	2	0.247198	-2.01626
Aldh5a1	Succinate-semialdehyde dehydrogenase, mitochondrial OS=Mus musculus OX=10090 GN=Aldh5a1 PE=1 SV=1	Q8BWF0	1		312701	446253		379477	2						#DIV/0!	0	2	#DIV/0!	#DIV/0!
Aldh8a1	Aldehyde dehydrogenase family 8 member A1 OS=Mus musculus OX=10090 GN=Aldh8a1 PE=1 SV=1	Q8BH00	2		412415		972546	692481	2		616825	324249	486581	383176	452708	4	6	1.52964	0.613193
Aldh9a1	4-trimethylaminobutyraldehyde dehydrogenase OS=Mus musculus OX=10090 GN=Aldh9a1 PE=1 SV=1	Q9JLJ2	19	5.03849e+06	3.47972e+06	3.6953e+06	2.96208e+06	3.7939e+06	4	1.1592e+07	1.54836e+07	935062	1.63888e+06	1.02168e+06	6.13424e+06	5	9	0.618479	-0.693204
Aldoa	Fructose-bisphosphate aldolase A OS=Mus musculus OX=10090 GN=Aldoa PE=1 SV=2	P05064	18	2.24512e+07	2.09413e+07	2.11384e+07	1.71782e+07	2.04273e+07	4	8.01474e+06	7.47063e+06	5.50518e+06	6.46505e+06	6.5445e+06	6.80002e+06	5	9	3.004	1.58688
Aldob	Fructose-bisphosphate aldolase B OS=Mus musculus OX=10090 GN=Aldob PE=1 SV=3	Q91Y97	1	1.21923e+06	1.12727e+06	776569	2038784	1.29046e+06	4	1838415	2.46064e+06	1.26773e+06	1.01112e+06	702924	1.45617e+06	5	9	0.886206	-0.174286
Aldoc	Fructose-bisphosphate aldolase C OS=Mus musculus OX=10090 GN=Aldoc PE=1 SV=4	P05063	2	1.03428e+08	1.06306e+08	1.08168e+08	98093712	1.03999e+08	4	53548316	6.26449e+07	2.88849e+07	6.10118e+07	2.88504e+07	4.69881e+07	5	9	2.21331	1.1462
Alkbh3	Alpha-ketoglutarate-dependent dioxygenase alkB homolog 3 OS=Mus musculus OX=10090 GN=Alkbh3 PE=1 SV=1	Q8K1E6	1	880875		1.02747e+06	1266122	1.05816e+06	3						#DIV/0!	0	3	#DIV/0!	#DIV/0!
Alkbh5	RNA demethylase ALKBH5 OS=Mus musculus OX=10090 GN=Alkbh5 PE=1 SV=2	Q3TSG4	2					#DIV/0!	0	21650454	3.34179e+06	2.35228e+06	1.46345e+07		1.04947e+07	4	4	#DIV/0!	#DIV/0!
Alox5	Arachidonate 5-lipoxygenase OS=Mus musculus OX=10090 GN=Alox5 PE=1 SV=3	P48999	11	3.75124e+06	4.89617e+06	4.4146e+06	3.81431e+06	4.21908e+06	4	1.37689e+06	1.50848e+06	1.68705e+06	1.69716e+06	1.7579e+06	1.60549e+06	5	9	2.6279	1.39391
Amdhd2	N-acetylglucosamine-6-phosphate deacetylase OS=Mus musculus OX=10090 GN=Amdhd2 PE=1 SV=1	Q8JZV7	2	1.17893e+06	2.02436e+06		932681	1.37866e+06	3						#DIV/0!	0	3	#DIV/0!	#DIV/0!
Ammecr1	AMME syndrome candidate gene 1 protein homolog OS=Mus musculus OX=10090 GN=Ammecr1 PE=2 SV=1	Q9JHT5	1		4.84319e+06			4.84319e+06	1						#DIV/0!	0	1	#DIV/0!	#DIV/0!
Ammecr1l	AMMECR1-like protein OS=Mus musculus OX=10090 GN=Ammecr1l PE=1 SV=1	Q8JZZ6	1	3.6909e+06	447622	3.59654e+06	4580425	3.07887e+06	4	5760780	6.24855e+06	5.79466e+06	3.90776e+06	3.63287e+06	5.06892e+06	5	9	0.607401	-0.719279
Ampd2	AMP deaminase 2 OS=Mus musculus OX=10090 GN=Ampd2 PE=1 SV=1	Q9DBT5	10	3.75061e+06	2.51699e+06	1.80753e+06	2.97866e+06	2.76345e+06	4	4.85155e+06	2.63399e+06	2.19948e+06	3.00579e+06	1.92033e+06	2.92223e+06	5	9	0.945664	-0.0805997
Ampd3	AMP deaminase 3 OS=Mus musculus OX=10090 GN=Ampd3 PE=1 SV=2	O08739	8	3.21207e+06	4.74585e+06	3.59481e+06	2.82549e+06	3.59455e+06	4	488298	550781	432889		740815	553196	4	8	6.49779	2.69995
Amz2	Archaemetzincin-2 OS=Mus musculus OX=10090 GN=Amz2 PE=2 SV=1	Q400C8	2	733771				733771	1						#DIV/0!	0	1	#DIV/0!	#DIV/0!
Anapc1	Anaphase-promoting complex subunit 1 OS=Mus musculus OX=10090 GN=Anapc1 PE=1 SV=2	P53995	15	7.33394e+06	8.58486e+06	7.4853e+06	7.57129e+06	7.74385e+06	4	1.85989e+06	2.09296e+06	2.1026e+06	2.87305e+06	2.31522e+06	2.24874e+06	5	9	3.44364	1.78393
Anapc2	Anaphase-promoting complex subunit 2 OS=Mus musculus OX=10090 GN=Anapc2 PE=1 SV=2	Q8BZQ7	5	3.37138e+06	2.26404e+06	2.36364e+06	2.84447e+06	2.71088e+06	4	362147	728774	311034	387851	380177	433997	5	9	6.24632	2.64301
Anapc4	Anaphase-promoting complex subunit 4 OS=Mus musculus OX=10090 GN=Anapc4 PE=1 SV=1	Q91W96	14	6.1402e+06	8.6551e+06	8.53638e+06	5.2495e+06	7.14529e+06	4	2.62284e+06	3.21327e+06	3.7867e+06	4.01671e+06	5.21747e+06	3.7714e+06	5	9	1.8946	0.921895
Anapc5	Anaphase-promoting complex subunit 5 OS=Mus musculus OX=10090 GN=Anapc5 PE=1 SV=1	Q8BTZ4	11	3.85144e+06	2.14911e+06	3.517e+06	3.52013e+06	3.25942e+06	4	1.93512e+06	1.25612e+06	1.34647e+06	977742	2.03651e+06	1.51039e+06	5	9	2.15799	1.10969
Anapc7	Anaphase-promoting complex subunit 7 OS=Mus musculus OX=10090 GN=Anapc7 PE=1 SV=3	Q9WVM3	8	2.34414e+06	2.38912e+06	2.31523e+06	1714978	2.19087e+06	4	785131	854310	792030	810960	773742	803235	5	9	2.72756	1.44761
Angpt1	Angiopoietin-1 OS=Mus musculus OX=10090 GN=Angpt1 PE=1 SV=2	O08538	4	557199	377600	845247	6993524	2.19339e+06	4	5245317	428752	1.71442e+06	669541	1.61635e+06	1.93488e+06	5	9	1.13361	0.180924
Angptl2	Angiopoietin-related protein 2 OS=Mus musculus OX=10090 GN=Angptl2 PE=2 SV=2	Q9R045	17	5.5885e+06	4.28381e+06	3.10992e+06	3.25362e+06	4.05896e+06	4	3.91592e+06	1.59973e+08	5.50169e+06	3.64863e+06	8.00038e+07	5.06087e+07	5	9	0.0802029	-3.6402
Angptl4	Angiopoietin-related protein 4 OS=Mus musculus OX=10090 GN=Angptl4 PE=2 SV=1	Q9Z1P8	5	5.07558e+06	5.81605e+06	7.1558e+06	3711435	5.43972e+06	4	2.89675e+06	3.56681e+06	2.64578e+06	3.47382e+06	3.98561e+06	3.31376e+06	5	9	1.64156	0.715065
Angptl6	Angiopoietin-related protein 6 OS=Mus musculus OX=10090 GN=Angptl6 PE=2 SV=1	Q8R0Z6	2	149896				149896	1	2198557		1.76409e+06	2.59332e+06		2.18532e+06	3	4	0.068592	-3.86582
Ankfy1	Rabankyrin-5 OS=Mus musculus OX=10090 GN=Ankfy1 PE=1 SV=2	Q810B6	22	1.51332e+07	7.59337e+06	1.32013e+07	5.969e+06	1.04742e+07	4	2.39998e+06	2.71931e+06	4.22532e+06	4.29058e+06	3.67992e+06	3.46302e+06	5	9	3.02459	1.59674
Ankmy2	Ankyrin repeat and MYND domain-containing protein 2 OS=Mus musculus OX=10090 GN=Ankmy2 PE=1 SV=1	Q3TPE9	4	419830	5.55584e+06	1.05352e+06	303643	1.83321e+06	4	2147714	4.60433e+06		856179	1.11042e+06	2.17966e+06	4	8	0.841052	-0.249733
Ankrd13a	Ankyrin repeat domain-containing protein 13A OS=Mus musculus OX=10090 GN=Ankrd13a PE=1 SV=2	Q80UP5	1		865776	843648		854712	2						#DIV/0!	0	2	#DIV/0!	#DIV/0!
Ankrd17	Ankyrin repeat domain-containing protein 17 OS=Mus musculus OX=10090 GN=Ankrd17 PE=1 SV=2	Q99NH0	2	3.67403e+06	2.05986e+06	2.93058e+06	4170182	3.20866e+06	4			371224	5.57965e+06		2.97544e+06	2	6	1.07838	0.108872
Ankrd28	Serine/threonine-protein phosphatase 6 regulatory ankyrin repeat subunit A OS=Mus musculus OX=10090 GN=Ankrd28 PE=1 SV=1	Q505D1	11	1.8986e+06	2.46262e+06	1.81403e+06	1.25231e+06	1.85689e+06	4	1.49925e+06	1.18037e+06	2.29737e+06	1.39445e+06	1.14481e+06	1.50325e+06	5	9	1.23525	0.304804
Ankrd44	Serine/threonine-protein phosphatase 6 regulatory ankyrin repeat subunit B OS=Mus musculus OX=10090 GN=Ankrd44 PE=1 SV=1	B2RXR6	4	2.36364e+06	3.34623e+06	3.59031e+06	3121554	3.10544e+06	4	808164	935085	938807	1.09529e+06	1.2816e+06	1.01179e+06	5	9	3.06926	1.61789
Ankrd52	Serine/threonine-protein phosphatase 6 regulatory ankyrin repeat subunit C OS=Mus musculus OX=10090 GN=Ankrd52 PE=1 SV=1	Q8BTI7	7	654980	889403	3.11807e+06	410500	1.26824e+06	4						#DIV/0!	0	4	#DIV/0!	#DIV/0!
Ankzf1	Ankyrin repeat and zinc finger domain-containing protein 1 OS=Mus musculus OX=10090 GN=Ankzf1 PE=1 SV=2	Q80UU1	1		426191	958988		692589	2						#DIV/0!	0	2	#DIV/0!	#DIV/0!
Anln	Anillin OS=Mus musculus OX=10090 GN=Anln PE=1 SV=2	Q8K298	7	4.10617e+06	4.19564e+06	3.46686e+06	3.17808e+06	3.73669e+06	4		588535	460250	1.20698e+06	575045	707703	4	8	5.28003	2.40054
Ano6	Anoctamin-6 OS=Mus musculus OX=10090 GN=Ano6 PE=1 SV=1	Q6P9J9	14	3.89846e+06	4.72185e+06	6.34181e+06	4.95113e+06	4.97831e+06	4	2226697	2.73302e+06	2.8111e+06	2.33906e+06	2.60778e+06	2.54353e+06	5	9	1.95724	0.968824
Anp32a	Acidic leucine-rich nuclear phosphoprotein 32 family member A OS=Mus musculus OX=10090 GN=Anp32a PE=1 SV=1	O35381	4	2.57788e+07	3.21766e+07	2.91745e+07	3.38194e+07	3.02373e+07	4	5.52097e+06	6.39096e+06	2.60116e+06	2.37145e+06	1.64361e+06	3.70563e+06	5	9	8.15983	3.02854
Anp32b	Acidic leucine-rich nuclear phosphoprotein 32 family member B OS=Mus musculus OX=10090 GN=Anp32b PE=1 SV=1	Q9EST5	1					#DIV/0!	0	17574360					17574360	1	1	#DIV/0!	#DIV/0!
Anp32e	Acidic leucine-rich nuclear phosphoprotein 32 family member E OS=Mus musculus OX=10090 GN=Anp32e PE=1 SV=2	P97822	1	1.25885e+07	1.16578e+07	1.5557e+07	14719784	1.36307e+07	4	771734	976624	715096	1.12969e+06	857111	890052	5	9	15.3146	3.93683
Anpep	Aminopeptidase N OS=Mus musculus OX=10090 GN=Anpep PE=1 SV=4	P97449	14	3.38725e+06	3.93818e+06	3.72343e+06	4.23295e+06	3.82045e+06	4	1.28163e+06	1.06909e+06	903844	1.12187e+06	1.08421e+06	1.09213e+06	5	9	3.49816	1.8066
Antxr2	Anthrax toxin receptor 2 OS=Mus musculus OX=10090 GN=Antxr2 PE=1 SV=1	Q6DFX2	2	1.1601e+06	1.59716e+06	1.25702e+06	2203782	1.55452e+06	4	937826	662667	495566	564737	661610	664481	5	9	2.33944	1.22617
Anxa1	Annexin A1 OS=Mus musculus OX=10090 GN=Anxa1 PE=1 SV=2	P10107	21	1.35565e+07	1.39366e+07	1.48422e+07	1.13423e+07	1.34194e+07	4	5.25597e+06	4.99683e+06	4.52145e+06	5.2181e+06	4.97356e+06	4.99318e+06	5	9	2.68754	1.42629
Anxa11	Annexin A11 OS=Mus musculus OX=10090 GN=Anxa11 PE=1 SV=2	P97384	16	1.34969e+07	1.22208e+07	1.31631e+07	1.39204e+07	1.32003e+07	4	3.52417e+06	3.68393e+06	4.08055e+06	5.20669e+06	4.95115e+06	4.2893e+06	5	9	3.0775	1.62176
Anxa2	Annexin A2 OS=Mus musculus OX=10090 GN=Anxa2 PE=1 SV=2	P07356	22	5.96918e+07	4.06158e+07	5.52019e+07	4.97064e+07	5.1304e+07	4	1.4864e+07	1.84872e+07	1.52519e+07	2.01563e+07	1.85691e+07	1.74657e+07	5	9	2.93741	1.55454
Anxa3	Annexin A3 OS=Mus musculus OX=10090 GN=Anxa3 PE=1 SV=4	O35639	24	1.98937e+07	2.07031e+07	2.02063e+07	2.09201e+07	2.04308e+07	4	5134154	6.0437e+06	5.00973e+06	6.04061e+06	5.96389e+06	5.63842e+06	5	9	3.62349	1.85738
Anxa4	Annexin A4 OS=Mus musculus OX=10090 GN=Anxa4 PE=1 SV=4	P97429	21	1.27842e+07	2.19113e+07	2.54563e+07	1.95285e+07	1.99201e+07	4	6.84495e+06	4.91304e+06	4.69951e+06	3.58081e+06	4.05348e+06	4.81836e+06	5	9	4.13421	2.04761
Anxa5	Annexin A5 OS=Mus musculus OX=10090 GN=Anxa5 PE=1 SV=1	P48036	12	1.22803e+07	1.29112e+07	1.29841e+07	1.17961e+07	1.24929e+07	4	4.28385e+06	4.42887e+06	4.28253e+06	4.78009e+06	4.19224e+06	4.39352e+06	5	9	2.8435	1.50767
Anxa6	Annexin A6 OS=Mus musculus OX=10090 GN=Anxa6 PE=1 SV=3	P14824	49	3.05039e+07	2.87525e+07	2.97384e+07	3.20135e+07	3.02521e+07	4	1.1791e+07	1.24188e+07	1.21628e+07	1.3682e+07	1.55515e+07	1.31212e+07	5	9	2.30558	1.20513
Anxa7	Annexin A7 OS=Mus musculus OX=10090 GN=Anxa7 PE=1 SV=2	Q07076	13	1.72941e+07	1.82971e+07	1.73758e+07	2.79401e+07	2.02268e+07	4	6.12365e+06	5.61643e+06	6.35938e+06	7.15824e+06	6.29426e+06	6.31039e+06	5	9	3.20531	1.68046
Ap1b1	AP-1 complex subunit beta-1 OS=Mus musculus OX=10090 GN=Ap1b1 PE=1 SV=2	O35643	18	2.12106e+07	1.74462e+07	2.51256e+07	2.12323e+07	2.12537e+07	4	7.66349e+06	1.0601e+07	1.39186e+07	9.56868e+06	1.13134e+07	1.0613e+07	5	9	2.0026	1.00187
Ap1m1	AP-1 complex subunit mu-1 OS=Mus musculus OX=10090 GN=Ap1m1 PE=1 SV=3	P35585	6	2.64031e+06	2.51935e+06	3.00509e+06	3.12914e+06	2.82347e+06	4	599270	355685	316295	618227	687789	515453	5	9	5.47765	2.45356
Ap2a1	AP-2 complex subunit alpha-1 OS=Mus musculus OX=10090 GN=Ap2a1 PE=1 SV=1	P17426	18	7.12521e+06	9.57093e+06	9.39679e+06	9.70213e+06	8.94877e+06	4	4.74869e+06	5.50229e+06	4.18039e+06	2.04243e+06	4.31379e+06	4.15752e+06	5	9	2.15243	1.10597
Ap2a2	AP-2 complex subunit alpha-2 OS=Mus musculus OX=10090 GN=Ap2a2 PE=1 SV=2	P17427	16	6.85952e+06	8.5231e+06	8.88048e+06	1.0312e+07	8.64376e+06	4	2520557	5.5305e+06	5.30853e+06	1.27033e+06	5.03724e+06	3.93343e+06	5	9	2.19751	1.13587
Ap2b1	AP-2 complex subunit beta OS=Mus musculus OX=10090 GN=Ap2b1 PE=1 SV=1	Q9DBG3	10	8.01373e+06	9.66443e+06	8.52668e+06	6.99369e+06	8.29963e+06	4	3.51113e+06	4.05912e+06	2.61512e+06	3.0359e+06	3.21795e+06	3.28784e+06	5	9	2.52434	1.33591
Ap2m1	AP-2 complex subunit mu OS=Mus musculus OX=10090 GN=Ap2m1 PE=1 SV=1	P84091	15	1.66049e+07	1.52155e+07	1.57083e+07	1.96618e+07	1.67976e+07	4	5.52884e+06	8.68873e+06	5.36783e+06	7.1837e+06	7.74978e+06	6.90378e+06	5	9	2.43311	1.2828
Ap2s1	AP-2 complex subunit sigma OS=Mus musculus OX=10090 GN=Ap2s1 PE=1 SV=1	P62743	3	4.14048e+06	6.66659e+06	8.52052e+06	8354755	6.92059e+06	4	1265792	1.39326e+06	1.19198e+06	2.73568e+06	1.81088e+06	1.67952e+06	5	9	4.12058	2.04285
Ap3b1	AP-3 complex subunit beta-1 OS=Mus musculus OX=10090 GN=Ap3b1 PE=1 SV=2	Q9Z1T1	12	6.0323e+06	5.14451e+06	4.56302e+06	8.19697e+06	5.9842e+06	4	2.22573e+06	1.98483e+06	2.45967e+06	1.68831e+06	1.7229e+06	2.01629e+06	5	9	2.96793	1.56946
Ap3b2	AP-3 complex subunit beta-2 OS=Mus musculus OX=10090 GN=Ap3b2 PE=1 SV=2	Q9JME5	3	2.02932e+07	7.40248e+06	8.38291e+06	12730827	1.22023e+07	4	2.66164e+06	6.33271e+06	5.23226e+06	2.47348e+06	2.12944e+06	3.7659e+06	5	9	3.24022	1.69609
Ap3d1	AP-3 complex subunit delta-1 OS=Mus musculus OX=10090 GN=Ap3d1 PE=1 SV=1	O54774	13	3.53559e+06	2.40318e+06	4.22064e+06	4.32589e+06	3.62132e+06	4	974656	1.06389e+06		2.68682e+06	1.06816e+06	1.44838e+06	4	8	2.50025	1.32207
Ap3m1	AP-3 complex subunit mu-1 OS=Mus musculus OX=10090 GN=Ap3m1 PE=1 SV=1	Q9JKC8	5	1.41969e+06	1.14305e+06	712262		1.09167e+06	3	357249					357249	1	4	3.05575	1.61153
Ap3m2	AP-3 complex subunit mu-2 OS=Mus musculus OX=10090 GN=Ap3m2 PE=1 SV=1	Q8R2R9	1	5.826e+06	5.60305e+06	5.62164e+06	7403730	6.11361e+06	4	1236550	1.88688e+06	1.72426e+06	3.34004e+06	3.74537e+06	2.38662e+06	5	9	2.56162	1.35705
Ap3s1	AP-3 complex subunit sigma-1 OS=Mus musculus OX=10090 GN=Ap3s1 PE=1 SV=2	Q9DCR2	1	4.9755e+06	4.91556e+06	5.87999e+06		5.25701e+06	3	1735769				1.70114e+06	1.71845e+06	2	5	3.05916	1.61313
Ap4m1	AP-4 complex subunit mu-1 OS=Mus musculus OX=10090 GN=Ap4m1 PE=1 SV=1	Q9JKC7	1		1.34244e+07		7988578	1.07065e+07	2						#DIV/0!	0	2	#DIV/0!	#DIV/0!
Apaf1	Apoptotic protease-activating factor 1 OS=Mus musculus OX=10090 GN=Apaf1 PE=1 SV=3	O88879	2	7.41979e+06	1.13788e+07	1.24763e+07	4.05826e+06	8.83328e+06	4		1.66213e+06	1.62082e+06		1.57217e+06	1.61837e+06	3	7	5.45813	2.44841
Apbb2	Amyloid-beta A4 precursor protein-binding family B member 2 OS=Mus musculus OX=10090 GN=Apbb2 PE=1 SV=2	Q9DBR4	1	1.02091e+06			1181020	1.10097e+06	2						#DIV/0!	0	2	#DIV/0!	#DIV/0!
Apeh	Acylamino-acid-releasing enzyme OS=Mus musculus OX=10090 GN=Apeh PE=1 SV=3	Q8R146	9	5.91697e+06	4.99344e+06	5.31885e+06	7.8312e+06	6.01511e+06	4	1.81157e+06	3.36241e+06	1.83552e+06	1.84616e+06	2.40788e+06	2.25271e+06	5	9	2.67017	1.41693
Apex1	DNA-(apurinic or apyrimidinic site) lyase OS=Mus musculus OX=10090 GN=Apex1 PE=1 SV=2	P28352	7	6.19371e+06	8.15737e+06	9.67751e+06	7.37608e+06	7.85117e+06	4	1.30492e+06	2.0647e+06	2.69757e+06	1.69453e+06	2.3217e+06	2.01668e+06	5	9	3.89311	1.96092
Api5	Apoptosis inhibitor 5 OS=Mus musculus OX=10090 GN=Api5 PE=1 SV=2	O35841	2			4.01097e+06		4.01097e+06	1						#DIV/0!	0	1	#DIV/0!	#DIV/0!
Apoa1	Apolipoprotein A-I OS=Mus musculus OX=10090 GN=Apoa1 PE=1 SV=2	Q00623	1	2.77301e+08	3.38461e+08	3.61696e+08	409041632	3.46625e+08	4	161303056	1.76917e+08	2.11193e+08	1.98927e+08	1.82212e+08	1.8611e+08	5	9	1.86247	0.897219
Apob	Apolipoprotein B-100 OS=Mus musculus OX=10090 GN=Apob PE=1 SV=1	E9Q414	2	6.40449e+07	4.40067e+07	4.02853e+07	34547385	4.57211e+07	4	29619709	3.56553e+07	3.52092e+07	4.28904e+07	4.15761e+07	3.69901e+07	5	9	1.23603	0.305719
Apobec3	DNA dC->dU-editing enzyme APOBEC-3 OS=Mus musculus OX=10090 GN=Apobec3 PE=1 SV=3	Q99J72	2	411465	566452	794012	608312	595060	4					371499	371499	1	5	1.60178	0.679677
Apoh	Beta-2-glycoprotein 1 OS=Mus musculus OX=10090 GN=Apoh PE=1 SV=1	Q01339	2				6.54894e+07	6.54894e+07	1						#DIV/0!	0	1	#DIV/0!	#DIV/0!
Apom	Apolipoprotein M OS=Mus musculus OX=10090 GN=Apom PE=1 SV=1	Q9Z1R3	4	7.8603e+06	5.85735e+06	7.62601e+06	6810925	7.03864e+06	4		1.48562e+06	1.91726e+06		809393	1.40409e+06	3	7	5.01295	2.32566
App	Amyloid-beta A4 protein OS=Mus musculus OX=10090 GN=App PE=1 SV=3	P12023	2	1.02379e+06		359220		691504	2		125781		164793	160118	150230	3	5	4.60295	2.20256
Appbp2	Amyloid protein-binding protein 2 OS=Mus musculus OX=10090 GN=Appbp2 PE=2 SV=1	Q9DAX9	2	1.50381e+06	1.58465e+06	1.72173e+06	1.6175e+06	1.60692e+06	4						#DIV/0!	0	4	#DIV/0!	#DIV/0!
Appl1	DCC-interacting protein 13-alpha OS=Mus musculus OX=10090 GN=Appl1 PE=1 SV=1	Q8K3H0	4	2.20447e+06	1.27994e+06	1.14483e+06	1.57531e+06	1.55114e+06	4	275267					275267	1	5	5.63503	2.49442
Appl2	DCC-interacting protein 13-beta OS=Mus musculus OX=10090 GN=Appl2 PE=1 SV=1	Q8K3G9	1	387896	423053		336894	382614	3						#DIV/0!	0	3	#DIV/0!	#DIV/0!
Aprt	Adenine phosphoribosyltransferase OS=Mus musculus OX=10090 GN=Aprt PE=1 SV=2	P08030	4	3.74524e+07	4.75144e+07	3.9751e+07	40475038	4.12982e+07	4	1.26538e+07	1.43896e+07	1.29899e+07	1.5094e+07	1.50791e+07	1.40413e+07	5	9	2.94119	1.5564
Aqr	Intron-binding protein aquarius OS=Mus musculus OX=10090 GN=Aqr PE=1 SV=2	Q8CFQ3	14	1.67411e+06	7.43871e+06	2.13377e+06	1.67842e+06	3.23125e+06	4	575770		434932	396213	367708	443656	4	8	7.28324	2.86458
Araf	Serine/threonine-protein kinase A-Raf OS=Mus musculus OX=10090 GN=Araf PE=1 SV=2	P04627	3	3.55858e+06	4.24651e+06	4.55795e+06	5198500	4.39038e+06	4						#DIV/0!	0	4	#DIV/0!	#DIV/0!
Arap1	Arf-GAP with Rho-GAP domain, ANK repeat and PH domain-containing protein 1 OS=Mus musculus OX=10090 GN=Arap1 PE=1 SV=2	Q4LDD4	2			390144		390144	1						#DIV/0!	0	1	#DIV/0!	#DIV/0!
Arcn1	Coatomer subunit delta OS=Mus musculus OX=10090 GN=Arcn1 PE=1 SV=2	Q5XJY5	17	3.97426e+06	5.65974e+06	7.39302e+06	3.29993e+06	5.08174e+06	4	1006984	646716	3.76053e+06	1.04653e+06	3.28944e+06	1.95004e+06	5	9	2.60597	1.38182
Arf3	ADP-ribosylation factor 3 OS=Mus musculus OX=10090 GN=Arf3 PE=2 SV=2	P61205	5	3.43129e+07	3.61175e+07	3.45536e+07	3.63402e+07	3.5331e+07	4	1.66967e+07	1.42833e+07	2.47777e+07	1.59895e+07	1.97752e+07	1.83045e+07	5	9	1.93019	0.948739
Arf4	ADP-ribosylation factor 4 OS=Mus musculus OX=10090 GN=Arf4 PE=1 SV=2	P61750	4	6.46593e+06	5.49056e+06	1.65277e+06	1.02316e+07	5.96021e+06	4	2234253	2.97378e+06	2.87066e+06	3.40774e+06	3.75424e+06	3.04813e+06	5	9	1.95536	0.967436
Arf5	ADP-ribosylation factor 5 OS=Mus musculus OX=10090 GN=Arf5 PE=1 SV=2	P84084	2	1.46648e+07	3.30151e+07	1.97543e+07	10006807	1.93603e+07	4	2064288	6.58049e+06		3.94859e+06	7.72612e+06	5.07987e+06	4	8	3.81117	1.93023
Arf6	ADP-ribosylation factor 6 OS=Mus musculus OX=10090 GN=Arf6 PE=1 SV=2	P62331	2		2.04098e+07	1.8264e+07	22129983	2.02679e+07	3		4.6244e+06		841299	4.10202e+06	3.18924e+06	3	6	6.3551	2.66792
Arfgap3	ADP-ribosylation factor GTPase-activating protein 3 OS=Mus musculus OX=10090 GN=Arfgap3 PE=1 SV=2	Q9D8S3	4	6.48489e+06		6.08416e+06		6.28452e+06	2						#DIV/0!	0	2	#DIV/0!	#DIV/0!
Arfgef1	Brefeldin A-inhibited guanine nucleotide-exchange protein 1 OS=Mus musculus OX=10090 GN=Arfgef1 PE=1 SV=1	G3X9K3	4	681031	639520	521663	443866	571520	4	704120					704120	1	5	0.81168	-0.301017
Arfgef2	Brefeldin A-inhibited guanine nucleotide-exchange protein 2 OS=Mus musculus OX=10090 GN=Arfgef2 PE=1 SV=1	A2A5R2	5	1.52393e+06	6.76578e+06	5.31222e+06	3441150	4.26077e+06	4	292323	329881				311102	2	6	13.6957	3.77565
Arg1	Arginase-1 OS=Mus musculus OX=10090 GN=Arg1 PE=1 SV=1	Q61176	1					#DIV/0!	0					127764	127764	1	1	#DIV/0!	#DIV/0!
Arglu1	Arginine and glutamate-rich protein 1 OS=Mus musculus OX=10090 GN=Arglu1 PE=1 SV=2	Q3UL36	1				2907905	2907905	1						#DIV/0!	0	1	#DIV/0!	#DIV/0!
Arhgap1	Rho GTPase-activating protein 1 OS=Mus musculus OX=10090 GN=Arhgap1 PE=1 SV=1	Q5FWK3	8	4.96433e+06	6.95442e+06	6.95511e+06	3.18375e+06	5.5144e+06	4	2.35938e+06	2.22239e+06	2.1375e+06	2.47535e+06	2.28932e+06	2.29679e+06	5	9	2.40092	1.26359
Arhgap10	Rho GTPase-activating protein 10 OS=Mus musculus OX=10090 GN=Arhgap10 PE=1 SV=2	Q6Y5D8	5	3.1349e+06	2.64062e+06	2.643e+06	3239679	2.91455e+06	4						#DIV/0!	0	4	#DIV/0!	#DIV/0!
Arhgap12	Rho GTPase-activating protein 12 OS=Mus musculus OX=10090 GN=Arhgap12 PE=1 SV=2	Q8C0D4	2		1.16053e+06	1.18882e+06		1.17467e+06	2				186192		186192	1	3	6.30895	2.6574
Arhgap17	Rho GTPase-activating protein 17 OS=Mus musculus OX=10090 GN=Arhgap17 PE=1 SV=1	Q3UIA2	12	1.11197e+06	904901	1.34124e+06	2.69098e+06	1.51227e+06	4			102285	1.27515e+07		6.42689e+06	2	6	0.235304	-2.0874
Arhgap18	Rho GTPase-activating protein 18 OS=Mus musculus OX=10090 GN=Arhgap18 PE=1 SV=1	Q8K0Q5	1				5058774	5058774	1						#DIV/0!	0	1	#DIV/0!	#DIV/0!
Arhgap22	Rho GTPase-activating protein 22 OS=Mus musculus OX=10090 GN=Arhgap22 PE=1 SV=2	Q8BL80	7	569423	5.91103e+06	775027	1546422	2.20048e+06	4		108768		67513.7	114859	97046.7	3	7	22.6744	4.50299
Arhgap35	Rho GTPase-activating protein 35 OS=Mus musculus OX=10090 GN=Arhgap35 PE=1 SV=3	Q91YM2	4		602218	431969	1.59922e+06	877802	3	1133243	3.27977e+06	2.9411e+06	3.79649e+06	1.75775e+06	2.58167e+06	5	8	0.340013	-1.55634
Arhgap42	Rho GTPase-activating protein 42 OS=Mus musculus OX=10090 GN=Arhgap42 PE=1 SV=1	B2RQE8	1					#DIV/0!	0	67984					67984	1	1	#DIV/0!	#DIV/0!
Arhgap5	Rho GTPase-activating protein 5 OS=Mus musculus OX=10090 GN=Arhgap5 PE=1 SV=2	P97393	8	1.33586e+07	4.22444e+07	1.99254e+07	2.92236e+07	2.6188e+07	4	32621					32621	1	5	802.796	9.64889
Arhgdia	Rho GDP-dissociation inhibitor 1 OS=Mus musculus OX=10090 GN=Arhgdia PE=1 SV=3	Q99PT1	2	3.57612e+06	2.34046e+06	2.38338e+06	2.93145e+06	2.80785e+06	4	3298825	2.09621e+06	2.79581e+06		3.10809e+06	2.82473e+06	4	8	0.994023	-0.00864873
Arhgdib	Rho GDP-dissociation inhibitor 2 OS=Mus musculus OX=10090 GN=Arhgdib PE=1 SV=3	Q61599	1				122597	122597	1						#DIV/0!	0	1	#DIV/0!	#DIV/0!
Arhgef1	Rho guanine nucleotide exchange factor 1 OS=Mus musculus OX=10090 GN=Arhgef1 PE=1 SV=2	Q61210	7	1.03569e+07	2.11841e+06	2.30269e+06	3.11011e+06	4.47203e+06	4	775596	1.49506e+06	1.00515e+06	1.47122e+06	850047	1.11941e+06	5	9	3.99497	1.99819
Arhgef10	Rho guanine nucleotide exchange factor 10 OS=Mus musculus OX=10090 GN=Arhgef10 PE=1 SV=2	Q8C033	2	3.47014e+06		2.89784e+06		3.18399e+06	2	1633087			309645	866199	936310	3	5	3.40057	1.76578
Arhgef10l	Rho guanine nucleotide exchange factor 10-like protein OS=Mus musculus OX=10090 GN=Arhgef10l PE=1 SV=1	A2AWP8	3	1.29867e+06	729804			1.01424e+06	2						#DIV/0!	0	2	#DIV/0!	#DIV/0!
Arhgef12	Rho guanine nucleotide exchange factor 12 OS=Mus musculus OX=10090 GN=Arhgef12 PE=1 SV=2	Q8R4H2	3	3.43483e+06		1.12879e+06	2605517	2.38971e+06	3	13632323	5.98524e+06			1.44333e+06	7.0203e+06	3	6	0.3404	-1.5547
Arhgef17	Rho guanine nucleotide exchange factor 17 OS=Mus musculus OX=10090 GN=Arhgef17 PE=1 SV=2	Q80U35	4	1.14753e+06	8.00529e+06	1.34384e+06	1353997	2.96266e+06	4					105751	105751	1	5	28.0155	4.80815
Arhgef18	Rho guanine nucleotide exchange factor 18 OS=Mus musculus OX=10090 GN=Arhgef18 PE=1 SV=2	Q6P9R4	1	509170			140476	324823	2						#DIV/0!	0	2	#DIV/0!	#DIV/0!
Arhgef2	Rho guanine nucleotide exchange factor 2 OS=Mus musculus OX=10090 GN=Arhgef2 PE=1 SV=4	Q60875	9	6.7757e+06	4.88742e+06	7.36267e+06	6.56654e+06	6.39808e+06	4	25594900	344872	3.27855e+06	3.00305e+06	1.39549e+06	6.72337e+06	5	9	0.951619	-0.0715445
Arhgef40	Rho guanine nucleotide exchange factor 40 OS=Mus musculus OX=10090 GN=Arhgef40 PE=1 SV=1	Q3UPH7	3		2.50143e+06	1.38894e+06	584311	1.49156e+06	3	286760					286760	1	4	5.20143	2.37891
Arhgef5	Rho guanine nucleotide exchange factor 5 OS=Mus musculus OX=10090 GN=Arhgef5 PE=1 SV=1	E9Q7D5	2	5.87071e+06			5440016	5.65536e+06	2		718983	662709	462261		614651	3	5	9.20093	3.20178
Arhgef6	Rho guanine nucleotide exchange factor 6 OS=Mus musculus OX=10090 GN=Arhgef6 PE=1 SV=1	Q8K4I3	2		4.59012e+06	7.47496e+06		6.03254e+06	2						#DIV/0!	0	2	#DIV/0!	#DIV/0!
Arhgef7	Rho guanine nucleotide exchange factor 7 OS=Mus musculus OX=10090 GN=Arhgef7 PE=1 SV=2	Q9ES28	4	1.85784e+06	1.97534e+06	2.19621e+06	2519359	2.13719e+06	4	284250	364574			425108	357977	3	7	5.97017	2.57777
Arid1a	AT-rich interactive domain-containing protein 1A OS=Mus musculus OX=10090 GN=Arid1a PE=1 SV=1	A2BH40	1			1.29116e+06		1.29116e+06	1						#DIV/0!	0	1	#DIV/0!	#DIV/0!
Arih1	E3 ubiquitin-protein ligase ARIH1 OS=Mus musculus OX=10090 GN=Arih1 PE=1 SV=3	Q9Z1K5	3				946086	946086	1	310077		466456			388266	2	3	2.43669	1.28492
Arl1	ADP-ribosylation factor-like protein 1 OS=Mus musculus OX=10090 GN=Arl1 PE=1 SV=1	P61211	1	1.84925e+06	2.28186e+06	2.49773e+06	4504625	2.78337e+06	4						#DIV/0!	0	4	#DIV/0!	#DIV/0!
Arl15	ADP-ribosylation factor-like protein 15 OS=Mus musculus OX=10090 GN=Arl15 PE=1 SV=1	Q8BGR6	1			413439		413439	1		43643.9				43643.9	1	2	9.47301	3.24382
Arl2	ADP-ribosylation factor-like protein 2 OS=Mus musculus OX=10090 GN=Arl2 PE=1 SV=1	Q9D0J4	1	8.28809e+06	5.86972e+06	7.65742e+06	16684460	9.62492e+06	4		1.46864e+06	912162	1.22914e+06	678152	1.07202e+06	4	8	8.97827	3.16644
Arl3	ADP-ribosylation factor-like protein 3 OS=Mus musculus OX=10090 GN=Arl3 PE=1 SV=1	Q9WUL7	3	3.32374e+06	6.38922e+06	5.18119e+06	6.27809e+06	5.29306e+06	4						#DIV/0!	0	4	#DIV/0!	#DIV/0!
Arl6	ADP-ribosylation factor-like protein 6 OS=Mus musculus OX=10090 GN=Arl6 PE=1 SV=1	O88848	2	961249		2.35868e+06	2398870	1.90627e+06	3						#DIV/0!	0	3	#DIV/0!	#DIV/0!
Arl6ip5	PRA1 family protein 3 OS=Mus musculus OX=10090 GN=Arl6ip5 PE=1 SV=2	Q8R5J9	2	1.23221e+07	1.2397e+07	1.29785e+07	12431269	1.25322e+07	4	6252059	9.24276e+06	9.41781e+06	6.36986e+06	7.08765e+06	7.67403e+06	5	9	1.63307	0.707585
Arl8a	ADP-ribosylation factor-like protein 8A OS=Mus musculus OX=10090 GN=Arl8a PE=1 SV=1	Q8VEH3	4	5.64718e+06	7.21691e+06	2.99705e+06	8.66086e+06	6.1305e+06	4	2709992	2.83609e+06	2.37182e+06	2.70783e+06	3.11121e+06	2.74739e+06	5	9	2.23139	1.15794
Armc1	Armadillo repeat-containing protein 1 OS=Mus musculus OX=10090 GN=Armc1 PE=1 SV=1	Q9D7A8	1	2.48683e+06	3.70638e+06	2.84785e+06	3274924	3.079e+06	4						#DIV/0!	0	4	#DIV/0!	#DIV/0!
Armc8	Armadillo repeat-containing protein 8 OS=Mus musculus OX=10090 GN=Armc8 PE=1 SV=2	Q9DBR3	13	2.61137e+06	2.02611e+06	2.50389e+06	3476361	2.65443e+06	4	434813	524112	661439	709445	629223	591807	5	9	4.48531	2.16521
Armcx2	Armadillo repeat-containing X-linked protein 2 OS=Mus musculus OX=10090 GN=Armcx2 PE=2 SV=2	Q6A058	1			369060		369060	1						#DIV/0!	0	1	#DIV/0!	#DIV/0!
Armt1	Protein-glutamate O-methyltransferase OS=Mus musculus OX=10090 GN=Armt1 PE=1 SV=1	A6H630	2	878451				878451	1			2.02489e+06			2.02489e+06	1	2	0.433826	-1.20481
Arpc1a	Actin-related protein 2/3 complex subunit 1A OS=Mus musculus OX=10090 GN=Arpc1a PE=1 SV=1	Q9R0Q6	3	285865	1.94685e+06	835932	2080104	1.28719e+06	4					624821	624821	1	5	2.06009	1.04271
Arpc1b	Actin-related protein 2/3 complex subunit 1B OS=Mus musculus OX=10090 GN=Arpc1b PE=1 SV=4	Q9WV32	18	2.53973e+07	2.54222e+07	1.99455e+07	2.14901e+07	2.30638e+07	4	6.27748e+06	1.96995e+07	7.63505e+06	5.96406e+06	9.71881e+06	9.85898e+06	5	9	2.33937	1.22612
Arpc2	Actin-related protein 2/3 complex subunit 2 OS=Mus musculus OX=10090 GN=Arpc2 PE=1 SV=3	Q9CVB6	8	2.23254e+07	2.37589e+07	1.15873e+07	18371328	1.90107e+07	4	5.05355e+06	7.04408e+06	5.18944e+06	5.58175e+06	5.94256e+06	5.76228e+06	5	9	3.29917	1.7221
Arpc3	Actin-related protein 2/3 complex subunit 3 OS=Mus musculus OX=10090 GN=Arpc3 PE=1 SV=3	Q9JM76	5	2.17149e+07	2.5028e+07	2.48306e+07	19589162	2.27907e+07	4				2.51842e+06		2.51842e+06	1	5	9.04957	3.17785
Arpc4	Actin-related protein 2/3 complex subunit 4 OS=Mus musculus OX=10090 GN=Arpc4 PE=1 SV=3	P59999	10	1.04111e+07	1.19431e+07	1.26556e+07	1.42301e+07	1.231e+07	4	3.65867e+06	4.364e+06	3.58269e+06	4.51738e+06	4.31936e+06	4.08842e+06	5	9	3.01094	1.59022
Arpc5	Actin-related protein 2/3 complex subunit 5 OS=Mus musculus OX=10090 GN=Arpc5 PE=1 SV=3	Q9CPW4	1	2.04683e+07			19764604	2.01165e+07	2	6909634	6.10744e+06	6.24228e+06	7.49561e+06	6.47545e+06	6.64608e+06	5	7	3.02681	1.5978
Arpc5l	Actin-related protein 2/3 complex subunit 5-like protein OS=Mus musculus OX=10090 GN=Arpc5l PE=1 SV=1	Q9D898	3	2.04247e+06	2.24443e+06	2.09634e+06	4769349	2.78815e+06	4				729465		729465	1	5	3.82218	1.9344
Arpp19	cAMP-regulated phosphoprotein 19 OS=Mus musculus OX=10090 GN=Arpp19 PE=1 SV=2	P56212	1	545571	480431		758220	594741	3			187106			187106	1	4	3.17864	1.66841
Arrb2	Beta-arrestin-2 OS=Mus musculus OX=10090 GN=Arrb2 PE=1 SV=1	Q91YI4	1				2044386	2044386	1						#DIV/0!	0	1	#DIV/0!	#DIV/0!
Arrdc1	Arrestin domain-containing protein 1 OS=Mus musculus OX=10090 GN=Arrdc1 PE=1 SV=2	Q99KN1	14	5.44901e+06	2.84095e+06	9.24169e+06	1.19261e+07	7.36445e+06	4	2.66367e+06	1.69828e+06	2.89802e+06	3.2281e+06	2.45728e+06	2.58907e+06	5	9	2.84444	1.50814
Arvcf	Armadillo repeat protein deleted in velo-cardio-facial syndrome homolog OS=Mus musculus OX=10090 GN=Arvcf PE=1 SV=2	P98203	3			391610	867393	629502	2						#DIV/0!	0	2	#DIV/0!	#DIV/0!
Asah1	Acid ceramidase OS=Mus musculus OX=10090 GN=Asah1 PE=1 SV=1	Q9WV54	3	1.38765e+06	1.49504e+06	1.36041e+06	1.66245e+06	1.47639e+06	4	695297	1.45478e+06	459826			869968	3	7	1.69706	0.76304
Asah2	Neutral ceramidase OS=Mus musculus OX=10090 GN=Asah2 PE=1 SV=1	Q9JHE3	2					#DIV/0!	0					293819	293819	1	1	#DIV/0!	#DIV/0!
Asap1	Arf-GAP with SH3 domain, ANK repeat and PH domain-containing protein 1 OS=Mus musculus OX=10090 GN=Asap1 PE=1 SV=2	Q9QWY8	1	836201	917905	772143	847328	843394	4						#DIV/0!	0	4	#DIV/0!	#DIV/0!
Asb3	Ankyrin repeat and SOCS box protein 3 OS=Mus musculus OX=10090 GN=Asb3 PE=1 SV=2	Q9WV72	1	6.85332e+06	7.49795e+06	8.13018e+06		7.49382e+06	3	3887040		3.82826e+06	5.61639e+06	5.79931e+06	4.78275e+06	4	7	1.56684	0.647859
Ascc2	Activating signal cointegrator 1 complex subunit 2 OS=Mus musculus OX=10090 GN=Ascc2 PE=1 SV=1	Q91WR3	1	3.51582e+06				3.51582e+06	1						#DIV/0!	0	1	#DIV/0!	#DIV/0!
Ascc3	Activating signal cointegrator 1 complex subunit 3 OS=Mus musculus OX=10090 GN=Ascc3 PE=1 SV=1	E9PZJ8	16	4.46814e+06	3.83834e+06	4.37267e+06	6.24292e+06	4.73051e+06	4	1.18535e+07	820907	2.81344e+07	1.00995e+07	793263	1.03403e+07	5	9	0.457482	-1.12821
Asl	Argininosuccinate lyase OS=Mus musculus OX=10090 GN=Asl PE=1 SV=1	Q91YI0	7	2.67807e+06	3.60609e+06	2.9891e+06	2.86792e+06	3.0353e+06	4	1042292	1.90301e+06	1.61343e+06	2.19607e+06	2.46757e+06	1.84447e+06	5	9	1.64562	0.718629
Asna1	ATPase Asna1 OS=Mus musculus OX=10090 GN=Asna1 PE=1 SV=2	O54984	3	3.13228e+06	2.35275e+06	234552	4867936	2.64688e+06	4				593484	565675	579579	2	6	4.5669	2.19121
Asns	Asparagine synthetase [glutamine-hydrolyzing] OS=Mus musculus OX=10090 GN=Asns PE=1 SV=3	Q61024	11	4.7717e+07	5.27228e+07	6.38542e+07	4.61419e+07	5.2609e+07	4	8.27277e+06	5.94897e+06	7.31746e+06	1.05057e+07	8.90561e+06	8.19011e+06	5	9	6.42348	2.68336
Asph	Aspartyl/asparaginyl beta-hydroxylase OS=Mus musculus OX=10090 GN=Asph PE=1 SV=1	Q8BSY0	2	680006				680006	1						#DIV/0!	0	1	#DIV/0!	#DIV/0!
Aspn	Asporin OS=Mus musculus OX=10090 GN=Aspn PE=1 SV=1	Q99MQ4	2	8.06076e+06	2.38968e+06	2.72125e+06		4.39056e+06	3	7040516	9.03074e+06	9.15304e+06	1.72678e+07	1.46099e+07	1.14204e+07	5	8	0.384449	-1.37914
Aspscr1	Tether containing UBX domain for GLUT4 OS=Mus musculus OX=10090 GN=Aspscr1 PE=1 SV=1	Q8VBT9	2			3.53683e+06	187329	1.86208e+06	2						#DIV/0!	0	2	#DIV/0!	#DIV/0!
Ass1	Argininosuccinate synthase OS=Mus musculus OX=10090 GN=Ass1 PE=1 SV=1	P16460	11	7.06818e+06	1.10138e+07	8.36138e+06	5.77216e+06	8.05389e+06	4	8.73067e+06	7.51202e+06	4.07913e+06	6.65747e+06	8.33972e+06	7.0638e+06	5	9	1.14016	0.189241
Ate1	Arginyl-tRNA--protein transferase 1 OS=Mus musculus OX=10090 GN=Ate1 PE=1 SV=2	Q9Z2A5	4	561507				561507	1			438854			438854	1	2	1.27948	0.355563
Atg13	Autophagy-related protein 13 OS=Mus musculus OX=10090 GN=Atg13 PE=1 SV=2	Q91YI1	1			1.08223e+06		1.08223e+06	1						#DIV/0!	0	1	#DIV/0!	#DIV/0!
Atg2a	Autophagy-related protein 2 homolog A OS=Mus musculus OX=10090 GN=Atg2a PE=1 SV=2	Q6P4T0	1					#DIV/0!	0		902492				902492	1	1	#DIV/0!	#DIV/0!
Atg2b	Autophagy-related protein 2 homolog B OS=Mus musculus OX=10090 GN=Atg2b PE=1 SV=3	Q80XK6	4	730770		1.1617e+06	294475	728983	3				344324		344324	1	4	2.11714	1.08212
Atg3	Ubiquitin-like-conjugating enzyme ATG3 OS=Mus musculus OX=10090 GN=Atg3 PE=1 SV=1	Q9CPX6	2	4.64018e+06	5.85011e+06	2.7821e+06	4521673	4.44852e+06	4	700750	774793	873759	560690		727498	4	8	6.11482	2.61231
Atg4b	Cysteine protease ATG4B OS=Mus musculus OX=10090 GN=Atg4b PE=1 SV=2	Q8BGE6	2	2.44677e+06	2.1546e+06	2.08536e+06	2202786	2.22238e+06	4						#DIV/0!	0	4	#DIV/0!	#DIV/0!
Atg5	Autophagy protein 5 OS=Mus musculus OX=10090 GN=Atg5 PE=1 SV=1	Q99J83	1	1.48918e+07	2.91132e+06	6.98758e+06	4663874	7.36364e+06	4			3.17662e+06		2.90529e+06	3.04095e+06	2	6	2.42149	1.2759
Atg7	Ubiquitin-like modifier-activating enzyme ATG7 OS=Mus musculus OX=10090 GN=Atg7 PE=1 SV=1	Q9D906	8	2.25378e+06	4.97666e+06	7.9745e+06	3.50708e+06	4.678e+06	4	217821	278639		1.64464e+06	612430	688382	4	8	6.79565	2.76461
Atic	Bifunctional purine biosynthesis protein PURH OS=Mus musculus OX=10090 GN=Atic PE=1 SV=2	Q9CWJ9	21	2.31492e+07	2.27567e+07	2.51842e+07	2.78937e+07	2.47459e+07	4	6.15718e+06	6.40183e+06	6.03763e+06	5.34969e+06	5.36146e+06	5.86156e+06	5	9	4.22173	2.07784
Atl2	Atlastin-2 OS=Mus musculus OX=10090 GN=Atl2 PE=1 SV=1	Q6PA06	3		1.55497e+06			1.55497e+06	1					251517	251517	1	2	6.18236	2.62816
Atl3	Atlastin-3 OS=Mus musculus OX=10090 GN=Atl3 PE=1 SV=1	Q91YH5	4	3.41894e+06	1.85695e+06	3.62616e+06	316747	2.3047e+06	4	1309918	2.05038e+06	2.72758e+06	1.57298e+06	2.42723e+06	2.01762e+06	5	9	1.14229	0.191928
Atm	Serine-protein kinase ATM OS=Mus musculus OX=10090 GN=Atm PE=1 SV=2	Q62388	4	1.31756e+06	2.15522e+06	2.59994e+06	3313895	2.34666e+06	4				88792	1.88369e+06	986243	2	6	2.37939	1.25059
Atp11a	Probable phospholipid-transporting ATPase IH OS=Mus musculus OX=10090 GN=Atp11a PE=1 SV=1	P98197	2		264930			264930	1			4.23437e+06			4.23437e+06	1	2	0.0625664	-3.99847
Atp11c	Phospholipid-transporting ATPase 11C OS=Mus musculus OX=10090 GN=Atp11c PE=1 SV=2	Q9QZW0	1					#DIV/0!	0		86691				86691	1	1	#DIV/0!	#DIV/0!
Atp13a3	Probable cation-transporting ATPase 13A3 OS=Mus musculus OX=10090 GN=Atp13a3 PE=1 SV=1	Q5XF89	3		3.92935e+06	1.58609e+06	509743	2.0084e+06	3			396892			396892	1	4	5.0603	2.33922
Atp1a1	Sodium/potassium-transporting ATPase subunit alpha-1 OS=Mus musculus OX=10090 GN=Atp1a1 PE=1 SV=1	Q8VDN2	16	8.28862e+06	7.37767e+06	7.89304e+06	8.98177e+06	8.13527e+06	4	2.46641e+06	3.42918e+06	3.49157e+06	3.1646e+06	3.40551e+06	3.19145e+06	5	9	2.54908	1.34998
Atp1a3	Sodium/potassium-transporting ATPase subunit alpha-3 OS=Mus musculus OX=10090 GN=Atp1a3 PE=1 SV=1	Q6PIC6	5	5.2589e+06	3.90672e+06	3.82705e+06	2755584	3.93706e+06	4	1.54978e+06	1.05493e+06	1.01564e+06	1.80131e+06	1.93937e+06	1.47221e+06	5	9	2.67426	1.41914
Atp1b1	Sodium/potassium-transporting ATPase subunit beta-1 OS=Mus musculus OX=10090 GN=Atp1b1 PE=1 SV=1	P14094	1	884205			886855	885530	2						#DIV/0!	0	2	#DIV/0!	#DIV/0!
Atp1b3	Sodium/potassium-transporting ATPase subunit beta-3 OS=Mus musculus OX=10090 GN=Atp1b3 PE=1 SV=1	P97370	5	1.18475e+07	1.21779e+07	1.07025e+07	8.17201e+06	1.0725e+07	4	6258820	3.73121e+06	8.63767e+06	1.09247e+07	1.05666e+07	8.0238e+06	5	9	1.33665	0.418617
Atp2a2	Sarcoplasmic/endoplasmic reticulum calcium ATPase 2 OS=Mus musculus OX=10090 GN=Atp2a2 PE=1 SV=2	O55143	3	3.07924e+06	346245	436439	380728	1.06066e+06	4	392694	378285		121810	242933	283930	4	8	3.73564	1.90136
Atp2b1	Plasma membrane calcium-transporting ATPase 1 OS=Mus musculus OX=10090 GN=Atp2b1 PE=1 SV=1	G5E829	31	4.6627e+06	4.78526e+06	5.58388e+06	4.16907e+06	4.80023e+06	4	5.12467e+06	2.42583e+06	4.84101e+06	3.29196e+06	3.4636e+06	3.82941e+06	5	9	1.25351	0.325978
Atp2b4	Plasma membrane calcium-transporting ATPase 4 OS=Mus musculus OX=10090 GN=Atp2b4 PE=1 SV=1	Q6Q477	9	4.86429e+06	633252	754869	1720126	1.99313e+06	4	635826	2.17602e+06	724443	1.35216e+06	1.04884e+06	1.18746e+06	5	9	1.67849	0.747164
Atp2c1	Calcium-transporting ATPase type 2C member 1 OS=Mus musculus OX=10090 GN=Atp2c1 PE=1 SV=2	Q80XR2	3				16546467	16546467	1		626324		97449.7		361887	2	3	45.7228	5.51484
Atp4a	Potassium-transporting ATPase alpha chain 1 OS=Mus musculus OX=10090 GN=Atp4a PE=1 SV=3	Q64436	3	5.86539e+06	6.03738e+06	5.79298e+06	7.06485e+06	6.19015e+06	4	2066288	2.34156e+06	1.73798e+06	2.3842e+06	2.60162e+06	2.22633e+06	5	9	2.78043	1.47531
Atp5a1	ATP synthase subunit alpha, mitochondrial OS=Mus musculus OX=10090 GN=Atp5a1 PE=1 SV=1	Q03265	7	9.22036e+06	1.65651e+07	8.98937e+06	1.49441e+07	1.24297e+07	4			200669			200669	1	5	61.9416	5.95284
Atp5b	ATP synthase subunit beta, mitochondrial OS=Mus musculus OX=10090 GN=Atp5b PE=1 SV=2	P56480	19	1.46204e+07	2.71844e+07	2.8098e+07	2.98895e+07	2.49481e+07	4	387190	420782	313683	626281	2.44515e+06	838617	5	9	29.7491	4.89477
Atp5c1	ATP synthase subunit gamma, mitochondrial OS=Mus musculus OX=10090 GN=Atp5c1 PE=1 SV=1	Q91VR2	2	7.46089e+06	6.51462e+06	1.13358e+07	6.25567e+06	7.89174e+06	4						#DIV/0!	0	4	#DIV/0!	#DIV/0!
Atp5e	ATP synthase subunit epsilon, mitochondrial OS=Mus musculus OX=10090 GN=Atp5e PE=1 SV=2	P56382	1	3.41006e+06	4.27259e+06	3.65128e+06	2180191	3.37853e+06	4						#DIV/0!	0	4	#DIV/0!	#DIV/0!
Atp5o	ATP synthase subunit O, mitochondrial OS=Mus musculus OX=10090 GN=Atp5o PE=1 SV=1	Q9DB20	2	3.77504e+08	4.40298e+08	3.88838e+08	532129408	4.34692e+08	4	244331008	3.25972e+08	3.27888e+08	3.63513e+08	3.26487e+08	3.17638e+08	5	9	1.36851	0.45261
Atp6ap2	Renin receptor OS=Mus musculus OX=10090 GN=Atp6ap2 PE=1 SV=2	Q9CYN9	3	4.69717e+06	2.76342e+06	2.74506e+06	5571567	3.9443e+06	4	717930	1.36897e+06	1.10409e+06	1.89258e+06	645748	1.14586e+06	5	9	3.44221	1.78333
Atp6v0d1	V-type proton ATPase subunit d 1 OS=Mus musculus OX=10090 GN=Atp6v0d1 PE=1 SV=2	P51863	2	1.73152e+07	1.90092e+07	1.50365e+07	15491030	1.6713e+07	4	4076872	5.00458e+06	5.55061e+06	5.03167e+06	2.94106e+06	4.52096e+06	5	9	3.69678	1.88627
Atp6v1a	V-type proton ATPase catalytic subunit A OS=Mus musculus OX=10090 GN=Atp6v1a PE=1 SV=2	P50516	12	1.30446e+07	1.51706e+07	2.16602e+07	1.14809e+07	1.53391e+07	4	3047143	4.1693e+06	2.95919e+06	3.48276e+06	3.66603e+06	3.46488e+06	5	9	4.42701	2.14633
Atp6v1b2	V-type proton ATPase subunit B, brain isoform OS=Mus musculus OX=10090 GN=Atp6v1b2 PE=1 SV=1	P62814	10	8.3598e+06	1.3873e+07	1.81522e+07	6696048	1.17703e+07	4	2.96961e+06	5.63823e+06	7.47936e+06	3.37217e+06	5.01698e+06	4.89527e+06	5	9	2.40442	1.26569
Atp6v1c1	V-type proton ATPase subunit C 1 OS=Mus musculus OX=10090 GN=Atp6v1c1 PE=1 SV=4	Q9Z1G3	4	3.48478e+06	841577	4.27425e+06	1135870	2.43412e+06	4		2.13789e+06	1.37967e+06	2.04783e+06		1.85513e+06	3	7	1.3121	0.391881
Atp6v1d	V-type proton ATPase subunit D OS=Mus musculus OX=10090 GN=Atp6v1d PE=1 SV=1	P57746	2			1.02087e+06		1.02087e+06	1			532767	640032	1.01726e+06	730019	3	4	1.39841	0.483791
Atp6v1e1	V-type proton ATPase subunit E 1 OS=Mus musculus OX=10090 GN=Atp6v1e1 PE=1 SV=2	P50518	4	4.5099e+06	3.86201e+06	3.378e+06	3086886	3.7092e+06	4	1639257		1.14955e+06	2.02682e+06	2.02877e+06	1.7111e+06	4	8	2.16773	1.11618
Atp6v1g1	V-type proton ATPase subunit G 1 OS=Mus musculus OX=10090 GN=Atp6v1g1 PE=1 SV=3	Q9CR51	3		98630.8			98630.8	1	259655	357332	195138			270708	3	4	0.364343	-1.45663
Atp6v1h	V-type proton ATPase subunit H OS=Mus musculus OX=10090 GN=Atp6v1h PE=1 SV=1	Q8BVE3	7	7.02283e+06	6.86164e+06	8.44585e+06	6.2591e+06	7.14736e+06	4	1.32109e+06	752588	1.15188e+06	1.17619e+06	1.21512e+06	1.12337e+06	5	9	6.3624	2.66957
Atp9b	Probable phospholipid-transporting ATPase IIB OS=Mus musculus OX=10090 GN=Atp9b PE=1 SV=4	P98195	1					#DIV/0!	0		116232				116232	1	1	#DIV/0!	#DIV/0!
Atpaf2	ATP synthase mitochondrial F1 complex assembly factor 2 OS=Mus musculus OX=10090 GN=Atpaf2 PE=1 SV=1	Q91YY4	1				1440914	1440914	1						#DIV/0!	0	1	#DIV/0!	#DIV/0!
Atr	Serine/threonine-protein kinase ATR OS=Mus musculus OX=10090 GN=Atr PE=1 SV=2	Q9JKK8	1			1.19822e+06	621891	910056	2				616869		616869	1	3	1.47528	0.56099
Atrx	Transcriptional regulator ATRX OS=Mus musculus OX=10090 GN=Atrx PE=1 SV=3	Q61687	7		1.01442e+06	1.37517e+06	1953164	1.44759e+06	3	571781					571781	1	4	2.53171	1.34011
Atxn10	Ataxin-10 OS=Mus musculus OX=10090 GN=Atxn10 PE=1 SV=2	P28658	7	5.1249e+06	3.66225e+06	3.59032e+06	6214163	4.64791e+06	4	1.15311e+06	219685	1.55349e+06	1.24733e+06	1.17397e+06	1.06952e+06	5	9	4.3458	2.11962
Atxn2	Ataxin-2 OS=Mus musculus OX=10090 GN=Atxn2 PE=1 SV=1	O70305	6	2.78009e+06	2.91679e+06	3.12649e+06	4073402	3.22419e+06	4	370902	984895	1.10598e+06	930122	1.1222e+06	902819	5	9	3.57125	1.83643
Atxn2l	Ataxin-2-like protein OS=Mus musculus OX=10090 GN=Atxn2l PE=1 SV=1	Q7TQH0	5	1.47063e+06	1.30268e+06	1.3566e+06	1.89206e+06	1.50549e+06	4	241420	408901				325160	2	6	4.63001	2.21101
Atxn3	Ataxin-3 OS=Mus musculus OX=10090 GN=Atxn3 PE=1 SV=2	Q9CVD2	1				231358	231358	1						#DIV/0!	0	1	#DIV/0!	#DIV/0!
Atxn7l3b	Ataxin-7-like protein 3B OS=Mus musculus OX=10090 GN=Atxn7l3b PE=1 SV=1	Q3UD01	1	3.04583e+06	3.84109e+06	5.30998e+06	4442493	4.15985e+06	4						#DIV/0!	0	4	#DIV/0!	#DIV/0!
Aven	Cell death regulator Aven OS=Mus musculus OX=10090 GN=Aven PE=1 SV=2	Q9D9K3	1	407060		1.37281e+06		889934	2						#DIV/0!	0	2	#DIV/0!	#DIV/0!
Avil	Advillin OS=Mus musculus OX=10090 GN=Avil PE=1 SV=2	O88398	2	1.07522e+06	1.31817e+06	1.70523e+06	2310814	1.60236e+06	4						#DIV/0!	0	4	#DIV/0!	#DIV/0!
B4galt1	Beta-1,4-galactosyltransferase 1 OS=Mus musculus OX=10090 GN=B4galt1 PE=1 SV=1	P15535	1					#DIV/0!	0		9.74631e+06				9.74631e+06	1	1	#DIV/0!	#DIV/0!
B4galt6	Beta-1,4-galactosyltransferase 6 OS=Mus musculus OX=10090 GN=B4galt6 PE=2 SV=1	Q9WVK5	1					#DIV/0!	0		57465.3			142743	100104	2	2	#DIV/0!	#DIV/0!
Babam2	BRISC and BRCA1-A complex member 2 OS=Mus musculus OX=10090 GN=Babam2 PE=1 SV=2	Q8K3W0	6	2.2443e+06	1.79918e+06	1.90416e+06	2.39653e+06	2.08604e+06	4	676486	1.4128e+06	394380		1.57969e+06	1.01584e+06	4	8	2.05351	1.03809
Bag2	BAG family molecular chaperone regulator 2 OS=Mus musculus OX=10090 GN=Bag2 PE=1 SV=1	Q91YN9	2	3.49068e+06	4.88454e+06	5.46854e+06	6827199	5.16774e+06	4	925554	1.07317e+06	1.07704e+06	2.55306e+06	1.03955e+06	1.33367e+06	5	9	3.87482	1.95413
Bag3	BAG family molecular chaperone regulator 3 OS=Mus musculus OX=10090 GN=Bag3 PE=1 SV=2	Q9JLV1	5	488767	1.51771e+06	2.34303e+06	2498643	1.71204e+06	4			407784			407784	1	5	4.19839	2.06984
Bag5	BAG family molecular chaperone regulator 5 OS=Mus musculus OX=10090 GN=Bag5 PE=1 SV=1	Q8CI32	3	2.03972e+06	2.2968e+06	2.13202e+06	2.90834e+06	2.34422e+06	4	1402976	994450	1.0204e+06	858991	1.41243e+06	1.13785e+06	5	9	2.06022	1.0428
Bag6	Large proline-rich protein BAG6 OS=Mus musculus OX=10090 GN=Bag6 PE=1 SV=1	Q9Z1R2	2	6.59469e+06	7.58315e+06	6.73196e+06	4.16675e+06	6.26914e+06	4		1.00983e+06	916395			963115	2	6	6.50923	2.70249
Baiap2	Brain-specific angiogenesis inhibitor 1-associated protein 2 OS=Mus musculus OX=10090 GN=Baiap2 PE=1 SV=2	Q8BKX1	6	1.25261e+06		830774	1.35848e+06	1.14729e+06	3		2.1877e+06	365013	381964	371235	826478	4	7	1.38817	0.47318
Baiap2l1	Brain-specific angiogenesis inhibitor 1-associated protein 2-like protein 1 OS=Mus musculus OX=10090 GN=Baiap2l1 PE=1 SV=1	Q9DBJ3	7	2.67415e+06	3.08372e+07	4.44502e+06	4.56637e+06	1.06307e+07	4	1.62705e+06	1.90402e+06	8.17587e+06	2.01426e+06	2.01294e+06	3.14683e+06	5	9	3.37822	1.75626
Banf1	Barrier-to-autointegration factor OS=Mus musculus OX=10090 GN=Banf1 PE=1 SV=1	O54962	11	8.55857e+06	1.04719e+07	1.20537e+07	13144311	1.10571e+07	4	8.3381e+06	6.49284e+06	5.69332e+06	7.182e+06	7.95319e+06	7.13189e+06	5	9	1.55038	0.63262
Basp1	Brain acid soluble protein 1 OS=Mus musculus OX=10090 GN=Basp1 PE=1 SV=3	Q91XV3	13	3.3241e+07	3.38764e+07	2.83279e+07	2.47179e+07	3.00408e+07	4	9.2088e+06	1.59475e+07	1.42475e+07	1.64048e+07	1.39888e+07	1.39595e+07	5	9	2.152	1.10568
Baz1b	Tyrosine-protein kinase BAZ1B OS=Mus musculus OX=10090 GN=Baz1b PE=1 SV=2	Q9Z277	7	1.40977e+07	2.99046e+07	3.97123e+07	2.51882e+07	2.72257e+07	4	28394424	1.05442e+07	1.48335e+07	2.12782e+07	2.04306e+07	1.90962e+07	5	9	1.42571	0.511685
Bbs1	Bardet-Biedl syndrome 1 protein homolog OS=Mus musculus OX=10090 GN=Bbs1 PE=1 SV=1	Q3V3N7	1		890240	1.15082e+07		6.19923e+06	2						#DIV/0!	0	2	#DIV/0!	#DIV/0!
Bbs2	Bardet-Biedl syndrome 2 protein homolog OS=Mus musculus OX=10090 GN=Bbs2 PE=1 SV=1	Q9CWF6	1		389228			389228	1					96338.5	96338.5	1	2	4.04021	2.01443
Bcap31	B-cell receptor-associated protein 31 OS=Mus musculus OX=10090 GN=Bcap31 PE=1 SV=4	Q61335	1	7.55718e+06	3.54218e+06		5293724	5.46436e+06	3		1.38508e+06	1.54506e+06	1.96764e+06	2.82113e+06	1.92973e+06	4	7	2.83168	1.50166
Bcar1	Breast cancer anti-estrogen resistance protein 1 OS=Mus musculus OX=10090 GN=Bcar1 PE=1 SV=2	Q61140	5			1.16982e+06		1.16982e+06	1						#DIV/0!	0	1	#DIV/0!	#DIV/0!
Bcar3	Breast cancer anti-estrogen resistance protein 3 OS=Mus musculus OX=10090 GN=Bcar3 PE=1 SV=1	Q9QZK2	3	1.75094e+06	1.85859e+06		1260542	1.62336e+06	3	804052		393735		667733	621840	3	6	2.61057	1.38437
Bcas2	Pre-mRNA-splicing factor SPF27 OS=Mus musculus OX=10090 GN=Bcas2 PE=1 SV=1	Q9D287	2	1.01075e+07	1.39718e+07	1.30064e+07	7795240	1.12203e+07	4	1432405	1.83555e+06	1.57248e+06	1.89293e+06	1.54949e+06	1.65657e+06	5	9	6.77318	2.75983
Bcas3	Breast carcinoma-amplified sequence 3 homolog OS=Mus musculus OX=10090 GN=Bcas3 PE=1 SV=2	Q8CCN5	2	2.48423e+06	2.72484e+06	2.99484e+06	2.10066e+06	2.57614e+06	4					773304	773304	1	5	3.33134	1.7361
Bccip	BRCA2 and CDKN1A-interacting protein OS=Mus musculus OX=10090 GN=Bccip PE=1 SV=1	Q9CWI3	1		378345	611695		495020	2						#DIV/0!	0	2	#DIV/0!	#DIV/0!
Bckdk	[3-methyl-2-oxobutanoate dehydrogenase [lipoamide]] kinase, mitochondrial OS=Mus musculus OX=10090 GN=Bckdk PE=1 SV=1	O55028	1		264438		375261	319850	2						#DIV/0!	0	2	#DIV/0!	#DIV/0!
Bclaf1	Bcl-2-associated transcription factor 1 OS=Mus musculus OX=10090 GN=Bclaf1 PE=1 SV=2	Q8K019	9	1.38865e+06	3.008e+06	2.85206e+06	1.68463e+06	2.23333e+06	4						#DIV/0!	0	4	#DIV/0!	#DIV/0!
Becn1	Beclin-1 OS=Mus musculus OX=10090 GN=Becn1 PE=1 SV=3	O88597	1		3.56253e+06	3.40989e+06	2306809	3.09308e+06	3						#DIV/0!	0	3	#DIV/0!	#DIV/0!
Bet1l	BET1-like protein OS=Mus musculus OX=10090 GN=Bet1l PE=3 SV=1	O35153	1		1.30964e+08	1.28399e+08		1.29681e+08	2		4.27973e+07	3.95732e+07	2.87296e+07	4.63545e+07	3.93636e+07	4	6	3.29445	1.72004
Bgn	Biglycan OS=Mus musculus OX=10090 GN=Bgn PE=1 SV=1	P28653	8	1.49272e+07	9.15839e+06	1.84948e+07	1.04363e+07	1.32542e+07	4	2106875	1.30033e+06	1.72698e+06	1.5564e+06	1.7849e+06	1.6951e+06	5	9	7.81911	2.96701
Bhmt	Betaine--homocysteine S-methyltransferase 1 OS=Mus musculus OX=10090 GN=Bhmt PE=1 SV=1	O35490	7	1.56337e+06	2.74751e+06	1.54023e+06	793904	1.66125e+06	4	1.20272e+06	731579	1.1858e+06	936350	1.03884e+06	1.01906e+06	5	9	1.63019	0.705038
Bicd1	Protein bicaudal D homolog 1 OS=Mus musculus OX=10090 GN=Bicd1 PE=1 SV=2	Q8BR07	1	1.12061e+06			1291401	1.20601e+06	2		237006				237006	1	3	5.0885	2.34724
Bicd2	Protein bicaudal D homolog 2 OS=Mus musculus OX=10090 GN=Bicd2 PE=1 SV=1	Q921C5	2					#DIV/0!	0		414809	621217	696211	559710	572987	4	4	#DIV/0!	#DIV/0!
Bin1	Myc box-dependent-interacting protein 1 OS=Mus musculus OX=10090 GN=Bin1 PE=1 SV=1	O08539	12	4.94861e+06	4.84478e+06	5.48704e+06	5.07816e+06	5.08964e+06	4	1.3922e+06	858930	803409	1.39245e+06	1.41773e+06	1.17295e+06	5	9	4.3392	2.11743
Birc6	Baculoviral IAP repeat-containing protein 6 OS=Mus musculus OX=10090 GN=Birc6 PE=1 SV=2	O88738	22	6.5696e+06	5.44516e+06	5.50989e+06	5464072	5.74718e+06	4	743409	1.48419e+06	857102	1.08705e+06	1.72423e+06	1.1792e+06	5	9	4.87381	2.28505
Bles03	UPF0696 protein C11orf68 homolog OS=Mus musculus OX=10090 GN=Bles03 PE=1 SV=1	Q8VD62	2		360854	466199		413526	2						#DIV/0!	0	2	#DIV/0!	#DIV/0!
Blk	Tyrosine-protein kinase Blk OS=Mus musculus OX=10090 GN=Blk PE=1 SV=4	P16277	1	554049	823891	1.71645e+06	763131	964379	4						#DIV/0!	0	4	#DIV/0!	#DIV/0!
Blmh	Bleomycin hydrolase OS=Mus musculus OX=10090 GN=Blmh PE=1 SV=1	Q8R016	18	4.7808e+06	5.70439e+06	5.68761e+06	5.98335e+06	5.53904e+06	4	2.47532e+06	1.93734e+06	2.57148e+06	1.92746e+06	2.25097e+06	2.23251e+06	5	9	2.48108	1.31097
Blvra	Biliverdin reductase A OS=Mus musculus OX=10090 GN=Blvra PE=1 SV=1	Q9CY64	9	3.61414e+06	5.18851e+06	5.27635e+06	7.11917e+06	5.29954e+06	4	472825	370082	316424	842649		500495	4	8	10.5886	3.40444
Bmp1	Bone morphogenetic protein 1 OS=Mus musculus OX=10090 GN=Bmp1 PE=1 SV=2	P98063	44	1.02537e+07	1.06677e+07	7.92989e+06	8.02837e+06	9.21992e+06	4	1.10745e+07	1.1099e+07	1.06307e+07	1.15748e+07	1.21944e+07	1.13147e+07	5	9	0.814864	-0.295368
Bmpr1a	Bone morphogenetic protein receptor type-1A OS=Mus musculus OX=10090 GN=Bmpr1a PE=2 SV=1	P36895	1	522456				522456	1						#DIV/0!	0	1	#DIV/0!	#DIV/0!
Bnip2	BCL2/adenovirus E1B 19 kDa protein-interacting protein 2 OS=Mus musculus OX=10090 GN=Bnip2 PE=1 SV=2	O54940	2		2.30855e+06	2.65332e+06		2.48093e+06	2						#DIV/0!	0	2	#DIV/0!	#DIV/0!
Bop1	Ribosome biogenesis protein BOP1 OS=Mus musculus OX=10090 GN=Bop1 PE=1 SV=1	P97452	5	2.15182e+07	1.66517e+07	1.53929e+07	12752052	1.65787e+07	4	3.53299e+06	5.55141e+06	4.4969e+06	8.07192e+06	4.84396e+06	5.29944e+06	5	9	3.12839	1.64542
Bpnt1	3'(2'),5'-bisphosphate nucleotidase 1 OS=Mus musculus OX=10090 GN=Bpnt1 PE=1 SV=2	Q9Z0S1	1					#DIV/0!	0					347423	347423	1	1	#DIV/0!	#DIV/0!
Brap	BRCA1-associated protein OS=Mus musculus OX=10090 GN=Brap PE=1 SV=1	Q99MP8	1	1.03181e+06		1.0702e+06		1.05101e+06	2						#DIV/0!	0	2	#DIV/0!	#DIV/0!
Brat1	BRCA1-associated ATM activator 1 OS=Mus musculus OX=10090 GN=Brat1 PE=1 SV=1	Q8C3R1	1		1.7549e+07			1.7549e+07	1	11717090	9.7108e+07	3.36734e+06		9.57896e+06	3.04428e+07	4	5	0.576457	-0.794716
Brcc3	Lys-63-specific deubiquitinase BRCC36 OS=Mus musculus OX=10090 GN=Brcc3 PE=1 SV=1	P46737	3	2.56793e+06	2.33736e+06	2.5265e+06	3528669	2.74011e+06	4		691553			1.19655e+06	944051	2	6	2.90251	1.5373
Brd2	Bromodomain-containing protein 2 OS=Mus musculus OX=10090 GN=Brd2 PE=1 SV=1	Q7JJ13	6	5.21499e+06	2.10865e+06	2.4757e+06	5176049	3.74385e+06	4	439466				355176	397321	2	6	9.42272	3.23614
Brd4	Bromodomain-containing protein 4 OS=Mus musculus OX=10090 GN=Brd4 PE=1 SV=2	Q9ESU6	1		2.32276e+06			2.32276e+06	1	4807277	3.70727e+06	4.69511e+06		3.27018e+06	4.11996e+06	4	5	0.563782	-0.826792
Brix1	Ribosome biogenesis protein BRX1 homolog OS=Mus musculus OX=10090 GN=Brix1 PE=1 SV=3	Q9DCA5	3	2.95054e+06				2.95054e+06	1						#DIV/0!	0	1	#DIV/0!	#DIV/0!
Brk1	Protein BRICK1 OS=Mus musculus OX=10090 GN=Brk1 PE=1 SV=1	Q91VR8	3	3.97779e+06	6.74498e+06	6.45557e+06	2.72368e+06	4.97551e+06	4	1.34855e+06	1.5425e+06	1.24819e+06	1.70975e+06	1.57147e+06	1.48409e+06	5	9	3.35256	1.74526
Brms1l	Breast cancer metastasis-suppressor 1-like protein OS=Mus musculus OX=10090 GN=Brms1l PE=2 SV=1	Q3U1T3	2		4.84511e+07	167771	31542302	2.67204e+07	3						#DIV/0!	0	3	#DIV/0!	#DIV/0!
Brox	BRO1 domain-containing protein BROX OS=Mus musculus OX=10090 GN=Brox PE=1 SV=1	Q8K2Q7	9	1.27145e+07	8.26001e+06	1.03898e+07	7.39196e+06	9.68907e+06	4	6.45745e+06	1.10428e+07	3.92425e+06	1.15565e+07	4.93206e+06	7.58261e+06	5	9	1.2778	0.353664
Bsg	Basigin OS=Mus musculus OX=10090 GN=Bsg PE=1 SV=2	P18572	6	3.66677e+07	3.92184e+07	4.30754e+07	2.69684e+07	3.64825e+07	4	8450312	6.22933e+06	5.89591e+06	7.22325e+06	8.12601e+06	7.18496e+06	5	9	5.07762	2.34415
Btk	Tyrosine-protein kinase BTK OS=Mus musculus OX=10090 GN=Btk PE=1 SV=4	P35991	2	748015				748015	1	672749	95491.6	309058		539194	404123	4	5	1.85096	0.888272
Btrc	F-box/WD repeat-containing protein 1A OS=Mus musculus OX=10090 GN=Btrc PE=1 SV=2	Q3ULA2	1	528775	863579	1.11897e+06		837109	3						#DIV/0!	0	3	#DIV/0!	#DIV/0!
Bub1b	Mitotic checkpoint serine/threonine-protein kinase BUB1 beta OS=Mus musculus OX=10090 GN=Bub1b PE=1 SV=2	Q9Z1S0	1		3.28841e+06		10545589	6.917e+06	2						#DIV/0!	0	2	#DIV/0!	#DIV/0!
Bub3	Mitotic checkpoint protein BUB3 OS=Mus musculus OX=10090 GN=Bub3 PE=1 SV=2	Q9WVA3	15	8.65288e+06	1.08096e+07	1.05866e+07	1.17285e+07	1.04444e+07	4	6.49495e+06	7.18613e+06	8.92564e+06	3.72727e+06	3.3435e+06	5.9355e+06	5	9	1.75964	0.815284
Bves	Blood vessel epicardial substance OS=Mus musculus OX=10090 GN=Bves PE=1 SV=1	Q9ES83	3	1.57398e+06		818460	2312290	1.56824e+06	3			396391			396391	1	4	3.9563	1.98415
Bzw1	Basic leucine zipper and W2 domain-containing protein 1 OS=Mus musculus OX=10090 GN=Bzw1 PE=1 SV=1	Q9CQC6	10	1.82543e+07	1.33083e+07	9.77923e+06	2.14753e+07	1.57043e+07	4	2.16279e+06	2.48269e+06	2.43324e+06	2.82306e+06	2.83675e+06	2.54771e+06	5	9	6.16408	2.62389
Bzw2	Basic leucine zipper and W2 domain-containing protein 2 OS=Mus musculus OX=10090 GN=Bzw2 PE=1 SV=1	Q91VK1	7	1.70904e+06	1.61997e+06	2.82243e+06	3.48287e+06	2.40858e+06	4	591519	538248	276477		405074	452830	4	8	5.31895	2.41114
C1galt1c1	C1GALT1-specific chaperone 1 OS=Mus musculus OX=10090 GN=C1galt1c1 PE=2 SV=1	Q9JMG2	1					#DIV/0!	0			754204		385397	569800	2	2	#DIV/0!	#DIV/0!
C1qc	Complement C1q subcomponent subunit C OS=Mus musculus OX=10090 GN=C1qc PE=1 SV=2	Q02105	1	8.90206e+06			6029449	7.46576e+06	2	20070736	1.96073e+07	1.77082e+07	1.57813e+07	1.78591e+07	1.82053e+07	5	7	0.410086	-1.286
C1qtnf1	Complement C1q tumor necrosis factor-related protein 1 OS=Mus musculus OX=10090 GN=C1qtnf1 PE=2 SV=1	Q9QXP7	5		1.03601e+06			1.03601e+06	1	1.75738e+06	4.74144e+06	5.24308e+06			3.91397e+06	3	4	0.264696	-1.91759
C1qtnf3	Complement C1q tumor necrosis factor-related protein 3 OS=Mus musculus OX=10090 GN=C1qtnf3 PE=2 SV=1	Q9ES30	3	2.48099e+07	2.80476e+07	3.93987e+06	3093271	1.49727e+07	4	149474864	1.3669e+08	1.32895e+08	1.12078e+08	1.17588e+08	1.29745e+08	5	9	0.115401	-3.11528
C1ra	Complement C1r-A subcomponent OS=Mus musculus OX=10090 GN=C1ra PE=1 SV=1	Q8CG16	4					#DIV/0!	0	1.21175e+06	1.02527e+06	856903	1.11646e+06	1.19471e+06	1.08102e+06	5	5	#DIV/0!	#DIV/0!
C1rb	Complement C1r-B subcomponent OS=Mus musculus OX=10090 GN=C1rb PE=2 SV=1	Q8CFG9	10	4.24474e+06	4.43801e+06	5.6676e+06	3781478	4.53296e+06	4	5.4345e+06	5.22661e+06	5.46163e+06	6.39968e+06	6.18128e+06	5.74074e+06	5	9	0.789612	-0.340783
C1sa	Complement C1s-A subcomponent OS=Mus musculus OX=10090 GN=C1sa PE=2 SV=2	Q8CG14	2					#DIV/0!	0	1536859	999019		587968	1.27925e+06	1.10077e+06	4	4	#DIV/0!	#DIV/0!
C1sb	Complement C1s-B subcomponent OS=Mus musculus OX=10090 GN=C1sb PE=2 SV=1	Q8CFG8	1					#DIV/0!	0	4899826	5.22311e+06	3.41298e+06	5.18648e+06	3.40912e+06	4.4263e+06	5	5	#DIV/0!	#DIV/0!
C3	Complement C3 OS=Mus musculus OX=10090 GN=C3 PE=1 SV=3	P01027	10	8.21543e+07	8.18935e+07	7.75323e+07	7.47835e+07	7.90909e+07	4	7.98163e+07	8.69296e+07	1.02036e+08	9.23299e+07	7.42197e+07	8.70663e+07	5	9	0.908399	-0.138603
C4b	Complement C4-B OS=Mus musculus OX=10090 GN=C4b PE=1 SV=3	P01029	8	2.02363e+07	2.71071e+07	2.29608e+07	2.04068e+07	2.26777e+07	4	1.00598e+07	1.27542e+07	4.22439e+07	3.90684e+07	3.69015e+07	2.82056e+07	5	9	0.804016	-0.314704
C5	Complement C5 OS=Mus musculus OX=10090 GN=C5 PE=1 SV=2	P06684	7	2.38936e+07	2.74687e+07	2.29425e+07	2.28345e+07	2.42848e+07	4	1.80563e+07	2.71898e+07	2.02846e+07	1.94076e+07	2.24554e+07	2.14787e+07	5	9	1.13065	0.177147
C8b	Complement component C8 beta chain OS=Mus musculus OX=10090 GN=C8b PE=1 SV=1	Q8BH35	1				1157516	1157516	1	5829718	4.24969e+06	3.44244e+06	5.16708e+06	3.41559e+06	4.4209e+06	5	6	0.261828	-1.93331
CA050	Uncharacterized protein C1orf50 homolog OS=Mus musculus OX=10090 PE=1 SV=1	Q5EBG8	1					#DIV/0!	0		753250		432418	655244	613637	3	3	#DIV/0!	#DIV/0!
CA198	Uncharacterized protein C1orf198 homolog OS=Mus musculus OX=10090 PE=1 SV=1	Q8C3W1	1					#DIV/0!	0			1.30171e+06			1.30171e+06	1	1	#DIV/0!	#DIV/0!
Cab39	Calcium-binding protein 39 OS=Mus musculus OX=10090 GN=Cab39 PE=1 SV=2	Q06138	4	803759	3.0605e+06	5.95605e+06	873630	2.67348e+06	4	2.11864e+06	1.88443e+06		2.17598e+06	1.89537e+06	2.01861e+06	4	8	1.32442	0.405361
Cacna2d1	Voltage-dependent calcium channel subunit alpha-2/delta-1 OS=Mus musculus OX=10090 GN=Cacna2d1 PE=1 SV=1	O08532	11	893904	958305	1.52076e+06	1.48082e+06	1.21345e+06	4	567816	1.1513e+06	994824	1.02126e+06	979471	942934	5	9	1.28688	0.363883
Cacnb3	Voltage-dependent L-type calcium channel subunit beta-3 OS=Mus musculus OX=10090 GN=Cacnb3 PE=1 SV=2	P54285	1	1.32436e+06				1.32436e+06	1						#DIV/0!	0	1	#DIV/0!	#DIV/0!
Cacybp	Calcyclin-binding protein OS=Mus musculus OX=10090 GN=Cacybp PE=1 SV=1	Q9CXW3	1	1.08375e+06			1381664	1.23271e+06	2						#DIV/0!	0	2	#DIV/0!	#DIV/0!
Cad	CAD protein OS=Mus musculus OX=10090 GN=Cad PE=1 SV=1	B2RQC6	33	1.36282e+07	1.57969e+07	1.51817e+07	1.38984e+07	1.46263e+07	4	2.75513e+06	2.26505e+06	2.19081e+06	2.2921e+06	2.16722e+06	2.33406e+06	5	9	6.26646	2.64765
Calm2	Calmodulin-2 OS=Mus musculus OX=10090 GN=Calm2 PE=1 SV=1	P0DP27	3	1.02392e+08	1.1129e+08	1.05683e+08	1.03838e+08	1.05801e+08	4	5.13915e+07	6.13454e+07	4.45484e+07	3.96208e+07	5.08245e+07	4.95461e+07	5	9	2.1354	1.09451
Calr	Calreticulin OS=Mus musculus OX=10090 GN=Calr PE=1 SV=1	P14211	4	1.17885e+06	1.18089e+06	1.08831e+06	959770	1.10195e+06	4				406057		406057	1	5	2.71379	1.44031
Calu	Calumenin OS=Mus musculus OX=10090 GN=Calu PE=1 SV=1	O35887	3				1.58768e+06	1.58768e+06	1				2.17928e+06		2.17928e+06	1	2	0.728535	-0.45693
Camk1	Calcium/calmodulin-dependent protein kinase type 1 OS=Mus musculus OX=10090 GN=Camk1 PE=1 SV=1	Q91YS8	1		494285			494285	1						#DIV/0!	0	1	#DIV/0!	#DIV/0!
Camk2a	Calcium/calmodulin-dependent protein kinase type II subunit alpha OS=Mus musculus OX=10090 GN=Camk2a PE=1 SV=2	P11798	1	7.98293e+06	5.9048e+06	7.26402e+06	12996832	8.53715e+06	4			5.29979e+06		3.12939e+06	4.21459e+06	2	6	2.02562	1.01836
Camk2b	Calcium/calmodulin-dependent protein kinase type II subunit beta OS=Mus musculus OX=10090 GN=Camk2b PE=1 SV=2	P28652	4	1.4487e+07	1.30143e+07	2.0591e+07	21293679	1.73465e+07	4	7.73337e+06	4.92752e+06	3.53315e+06	7.59388e+06	3.91165e+06	5.53991e+06	5	9	3.13119	1.64671
Camk2d	Calcium/calmodulin-dependent protein kinase type II subunit delta OS=Mus musculus OX=10090 GN=Camk2d PE=1 SV=1	Q6PHZ2	3	1.22846e+07	1.21811e+07	1.51178e+07	1.07663e+07	1.25875e+07	4	4992323	6.19923e+06	6.39713e+06	5.50365e+06	5.79484e+06	5.77743e+06	5	9	2.17873	1.12349
Camk2g	Calcium/calmodulin-dependent protein kinase type II subunit gamma OS=Mus musculus OX=10090 GN=Camk2g PE=1 SV=1	Q923T9	2	2.25866e+07	2.95691e+07	2.36989e+07	1.6087e+07	2.29854e+07	4	2.82701e+06	3.3031e+06	2.83456e+06	2.48919e+06	2.86773e+06	2.86432e+06	5	9	8.02473	3.00445
Camkk1	Calcium/calmodulin-dependent protein kinase kinase 1 OS=Mus musculus OX=10090 GN=Camkk1 PE=1 SV=1	Q8VBY2	1					#DIV/0!	0	392931					392931	1	1	#DIV/0!	#DIV/0!
Camsap1	Calmodulin-regulated spectrin-associated protein 1 OS=Mus musculus OX=10090 GN=Camsap1 PE=1 SV=1	A2AHC3	1	807568	1.51474e+06			1.16115e+06	2						#DIV/0!	0	2	#DIV/0!	#DIV/0!
Camsap2	Calmodulin-regulated spectrin-associated protein 2 OS=Mus musculus OX=10090 GN=Camsap2 PE=1 SV=3	Q8C1B1	1				3600420	3600420	1	55609		235346	403080		231345	3	4	15.563	3.96005
Cand1	Cullin-associated NEDD8-dissociated protein 1 OS=Mus musculus OX=10090 GN=Cand1 PE=1 SV=2	Q6ZQ38	17	1.43867e+07	1.536e+07	1.58699e+07	1.88054e+07	1.61055e+07	4	2.63213e+06	6.34417e+06	2.34254e+06	2.73265e+06	2.75423e+06	3.36115e+06	5	9	4.79167	2.26053
Cand2	Cullin-associated NEDD8-dissociated protein 2 OS=Mus musculus OX=10090 GN=Cand2 PE=1 SV=2	Q6ZQ73	2	3.16387e+06		1.96972e+06	1832466	2.32202e+06	3					864851	864851	1	4	2.68488	1.42486
Cant1	Soluble calcium-activated nucleotidase 1 OS=Mus musculus OX=10090 GN=Cant1 PE=2 SV=1	Q8VCF1	1				269946	269946	1						#DIV/0!	0	1	#DIV/0!	#DIV/0!
Canx	Calnexin OS=Mus musculus OX=10090 GN=Canx PE=1 SV=1	P35564	1	2.08878e+06	2.17774e+06	2.67124e+06		2.31259e+06	3						#DIV/0!	0	3	#DIV/0!	#DIV/0!
Cap1	Adenylyl cyclase-associated protein 1 OS=Mus musculus OX=10090 GN=Cap1 PE=1 SV=4	P40124	25	1.39871e+07	1.34274e+07	1.12912e+07	1.26972e+07	1.28507e+07	4	1.34767e+06	1.86995e+06	2.539e+06	1.91601e+06	2.63321e+06	2.06117e+06	5	9	6.23468	2.64032
Capg	Macrophage-capping protein OS=Mus musculus OX=10090 GN=Capg PE=1 SV=2	P24452	6	7.51245e+06	6.64477e+06	5.75111e+06	8.08705e+06	6.99884e+06	4	1.83457e+06	2.34181e+06	3.76101e+06	591733	2.37376e+06	2.18057e+06	5	9	3.20963	1.68241
Capn1	Calpain-1 catalytic subunit OS=Mus musculus OX=10090 GN=Capn1 PE=1 SV=1	O35350	4	2.93819e+06		961527	2.0175e+06	1.97241e+06	3	6254915	7.19499e+06	3.22709e+06	6.40686e+06	7.34422e+06	6.08561e+06	5	8	0.324109	-1.62545
Capn2	Calpain-2 catalytic subunit OS=Mus musculus OX=10090 GN=Capn2 PE=1 SV=4	O08529	20	1.38004e+07	1.41806e+07	1.66529e+07	1.04367e+07	1.37677e+07	4	3.29789e+06	4.58428e+06	2.84792e+06	4.51212e+06	4.66453e+06	3.98135e+06	5	9	3.45804	1.78995
Capn5	Calpain-5 OS=Mus musculus OX=10090 GN=Capn5 PE=1 SV=1	O08688	19	7.66171e+06	8.54584e+06	5.83279e+06	5.5951e+06	6.90886e+06	4	1.36273e+06	3.1782e+06	2.98988e+06	3.90493e+06	1.32319e+06	2.55179e+06	5	9	2.70746	1.43694
Capn6	Calpain-6 OS=Mus musculus OX=10090 GN=Capn6 PE=1 SV=2	O35646	5		602802		637386	620094	2	496223	451097	726847	745813	670988	618194	5	7	1.00307	0.00442852
Capn7	Calpain-7 OS=Mus musculus OX=10090 GN=Capn7 PE=2 SV=1	Q9R1S8	2	1.95782e+06	820449	716860	986405	1.12038e+06	4	401473	317954	270710	470095	605660	413178	5	9	2.71162	1.43915
Capns1	Calpain small subunit 1 OS=Mus musculus OX=10090 GN=Capns1 PE=1 SV=1	O88456	4	1.55674e+07	1.57242e+07	1.57017e+07	17952227	1.62364e+07	4	2.65322e+06	3.7712e+06	1.6358e+06	2.68215e+06	2.53333e+06	2.65514e+06	5	9	6.11508	2.61237
Caprin1	Caprin-1 OS=Mus musculus OX=10090 GN=Caprin1 PE=1 SV=2	Q60865	1	6.40156e+06	7.10033e+06	6.04367e+06	4841458	6.09676e+06	4						#DIV/0!	0	4	#DIV/0!	#DIV/0!
Capza1	F-actin-capping protein subunit alpha-1 OS=Mus musculus OX=10090 GN=Capza1 PE=1 SV=4	P47753	5	1.55055e+07	1.79168e+07	1.64678e+07	1.62441e+07	1.65335e+07	4	2.06838e+06	2.41214e+06	3.30057e+06	2.51036e+06	3.25853e+06	2.71e+06	5	9	6.10095	2.60903
Capza2	F-actin-capping protein subunit alpha-2 OS=Mus musculus OX=10090 GN=Capza2 PE=1 SV=3	P47754	4	8.99257e+06	1.54462e+07	1.38225e+07	1.44247e+07	1.31715e+07	4	1183139	2.21364e+06	2.11472e+06	1.85307e+06	3.03186e+06	2.07928e+06	5	9	6.33462	2.66326
Capzb	F-actin-capping protein subunit beta OS=Mus musculus OX=10090 GN=Capzb PE=1 SV=3	P47757	12	5.32328e+06	6.2902e+06	7.00997e+06	8.32687e+06	6.73758e+06	4	3792547	2.99316e+06	3.36173e+06	4.12876e+06	3.47249e+06	3.54974e+06	5	9	1.89805	0.924519
Capzb	Isoform 2 of F-actin-capping protein subunit beta OS=Mus musculus OX=10090 GN=Capzb	P47757-2	1	2.01375e+07	1.68855e+07	1.69885e+07	29566200	2.08944e+07	4	4959898	3.0616e+06	4.66694e+06	3.29845e+06	2.84103e+06	3.76558e+06	5	9	5.54879	2.47217
Carhsp1	Calcium-regulated heat stable protein 1 OS=Mus musculus OX=10090 GN=Carhsp1 PE=1 SV=1	Q9CR86	4			2.82921e+06	2076966	2.45309e+06	2			467966	517752		492859	2	4	4.97726	2.31535
Carm1	Histone-arginine methyltransferase CARM1 OS=Mus musculus OX=10090 GN=Carm1 PE=1 SV=2	Q9WVG6	3	2.52172e+06	2.16773e+06	2.53148e+06	1773890	2.24871e+06	4	610461	823849	732636	1.78996e+06	828823	957147	5	9	2.34938	1.23228
Carnmt1	Carnosine N-methyltransferase OS=Mus musculus OX=10090 GN=Carnmt1 PE=1 SV=1	Q80UY1	3	1.50813e+06		1.0514e+06	2592402	1.71731e+06	3						#DIV/0!	0	3	#DIV/0!	#DIV/0!
Cars	Cysteine--tRNA ligase, cytoplasmic OS=Mus musculus OX=10090 GN=Cars PE=1 SV=2	Q9ER72	8	3.83455e+06	2.04996e+06	3.2169e+06	4405191	3.37665e+06	4		187678		572386		380032	2	6	8.88518	3.1514
Cask	Peripheral plasma membrane protein CASK OS=Mus musculus OX=10090 GN=Cask PE=1 SV=2	O70589	12	3.90013e+06	3.85629e+06	5.01502e+06	5.5107e+06	4.57053e+06	4	1.33568e+06	2.03948e+06	2.90522e+06	1.80317e+06	1.99926e+06	2.01656e+06	5	9	2.2665	1.18047
Casp3	Caspase-3 OS=Mus musculus OX=10090 GN=Casp3 PE=1 SV=1	P70677	2		751679			751679	1		1.03605e+06	993792			1.01492e+06	2	3	0.74063	-0.433176
Casp6	Caspase-6 OS=Mus musculus OX=10090 GN=Casp6 PE=1 SV=1	O08738	4	4.96501e+06	8.88848e+06	1.10014e+07	7457385	8.07807e+06	4	3481304	3.76922e+06	5.05928e+06	1.7879e+06	5.57682e+06	3.93491e+06	5	9	2.05293	1.03768
Casp8	Caspase-8 OS=Mus musculus OX=10090 GN=Casp8 PE=1 SV=1	O89110	1	1.02992e+07		1.32853e+07		1.17922e+07	2		1.05869e+06				1.05869e+06	1	3	11.1385	3.47748
Casq2	Calsequestrin-2 OS=Mus musculus OX=10090 GN=Casq2 PE=1 SV=3	O09161	3	8.31844e+06	9.02416e+06	1.05696e+07	1.03277e+07	9.55997e+06	4	573708	867220		887345	1.15625e+06	871130	4	8	10.9742	3.45605
Cast	Calpastatin OS=Mus musculus OX=10090 GN=Cast PE=1 SV=2	P51125	1			2.90758e+06	14096044	8.50181e+06	2						#DIV/0!	0	2	#DIV/0!	#DIV/0!
Castor2	Cytosolic arginine sensor for mTORC1 subunit 2 OS=Mus musculus OX=10090 GN=Castor2 PE=1 SV=1	Q8CAB8	1	446060			1341386	893723	2						#DIV/0!	0	2	#DIV/0!	#DIV/0!
Cat	Catalase OS=Mus musculus OX=10090 GN=Cat PE=1 SV=4	P24270	6	618973	1.97017e+06	768842	471122	957275	4	1432126	1.05365e+06	913407	1.87715e+06	1.44258e+06	1.34378e+06	5	9	0.712373	-0.489295
Cavin1	Caveolae-associated protein 1 OS=Mus musculus OX=10090 GN=Cavin1 PE=1 SV=1	O54724	6	2.47924e+06	6.41195e+06	6.19701e+06	8969594	6.01445e+06	4				697840		697840	1	5	8.61867	3.10746
Cavin2	Caveolae-associated protein 2 OS=Mus musculus OX=10090 GN=Cavin2 PE=1 SV=3	Q63918	1	6.40344e+06	9.08476e+06	8.0384e+06	5072947	7.14989e+06	4	2618043	2.58564e+06	1.90985e+06	2.58305e+06	2.3207e+06	2.40346e+06	5	9	2.97483	1.57281
Cavin3	Caveolae-associated protein 3 OS=Mus musculus OX=10090 GN=Cavin3 PE=1 SV=1	Q91VJ2	3				2168665	2168665	1	8987294			7.2534e+06		8.12034e+06	2	3	0.267066	-1.90473
Cbfb	Core-binding factor subunit beta OS=Mus musculus OX=10090 GN=Cbfb PE=1 SV=1	Q08024	1	4.74482e+06			3027099	3.88596e+06	2						#DIV/0!	0	2	#DIV/0!	#DIV/0!
Cbr1	Carbonyl reductase [NADPH] 1 OS=Mus musculus OX=10090 GN=Cbr1 PE=1 SV=3	P48758	8	7.17297e+06	6.91688e+06	3.32449e+06	7.73204e+06	6.2866e+06	4	2794957	3.77868e+06	3.21582e+06	2.38544e+06	1.75343e+06	2.78566e+06	5	9	2.25677	1.17426
Cbr2	Carbonyl reductase [NADPH] 2 OS=Mus musculus OX=10090 GN=Cbr2 PE=1 SV=1	P08074	7	1.53812e+06	311500	264042	1530756	911105	4		9.23621e+06	3.36547e+06	9.11801e+06		7.2399e+06	3	7	0.125845	-2.99028
Cbr3	Carbonyl reductase [NADPH] 3 OS=Mus musculus OX=10090 GN=Cbr3 PE=1 SV=1	Q8K354	2	838376	683962	407157		643165	3						#DIV/0!	0	3	#DIV/0!	#DIV/0!
Cbwd1	COBW domain-containing protein 1 OS=Mus musculus OX=10090 GN=Cbwd1 PE=1 SV=1	Q8VEH6	3	2.16207e+06	2.10179e+06	2.12772e+06	2.36798e+06	2.18989e+06	4						#DIV/0!	0	4	#DIV/0!	#DIV/0!
Cbx3	Chromobox protein homolog 3 OS=Mus musculus OX=10090 GN=Cbx3 PE=1 SV=2	P23198	4	2.2168e+06	1.58202e+06	2.19076e+06	2.55102e+06	2.13515e+06	4		416419		24886.7		220653	2	6	9.67651	3.27449
Cbx5	Chromobox protein homolog 5 OS=Mus musculus OX=10090 GN=Cbx5 PE=1 SV=1	Q61686	5	4.19815e+06	6.68348e+06	2.06437e+07	11088514	1.06535e+07	4						#DIV/0!	0	4	#DIV/0!	#DIV/0!
Cc2d1a	Coiled-coil and C2 domain-containing protein 1A OS=Mus musculus OX=10090 GN=Cc2d1a PE=1 SV=2	Q8K1A6	4	426951	1.76513e+06	1.16974e+06	732797	1.02365e+06	4	4651664		4.5557e+06	5.10133e+06		4.76957e+06	3	7	0.214622	-2.22013
Cc2d1b	Coiled-coil and C2 domain-containing protein 1B OS=Mus musculus OX=10090 GN=Cc2d1b PE=1 SV=1	Q8BRN9	11	2.35726e+06	3.03611e+06	1.32902e+06	1.05321e+06	1.9439e+06	4	270852		1.97995e+06		257684	836162	3	7	2.32479	1.2171
Ccar1	Cell division cycle and apoptosis regulator protein 1 OS=Mus musculus OX=10090 GN=Ccar1 PE=1 SV=1	Q8CH18	7	3.62246e+06	1.10922e+06	1.59579e+06	1.76651e+06	2.0235e+06	4	30200578	839335	388550	2.06033e+07	623595	1.05311e+07	5	9	0.192145	-2.37973
Ccar2	Cell cycle and apoptosis regulator protein 2 OS=Mus musculus OX=10090 GN=Ccar2 PE=1 SV=2	Q8VDP4	6	4.88902e+06	6.08437e+06	3.90774e+06	4.17044e+06	4.76289e+06	4	1310760	1.52535e+06	1.4963e+06	3.94624e+06	1.87033e+06	2.0298e+06	5	9	2.34649	1.2305
Ccbe1	Collagen and calcium-binding EGF domain-containing protein 1 OS=Mus musculus OX=10090 GN=Ccbe1 PE=2 SV=2	Q3MI99	1	1.08736e+06	1.79907e+06	1.94736e+06		1.61126e+06	3	4339434	4.18896e+06	4.09351e+06	4.43219e+06	4.69075e+06	4.34897e+06	5	8	0.370493	-1.43248
Ccdc186	Coiled-coil domain-containing protein 186 OS=Mus musculus OX=10090 GN=Ccdc186 PE=1 SV=2	Q8C9S4	1	3.98014e+07	5.18427e+07	5.10721e+07	32759236	4.38688e+07	4	11492757	1.13373e+07		1.16674e+07	1.05332e+07	1.12576e+07	4	8	3.8968	1.96229
Ccdc22	Coiled-coil domain-containing protein 22 OS=Mus musculus OX=10090 GN=Ccdc22 PE=1 SV=1	Q9JIG7	10	3.69027e+06	3.1379e+06	2.36635e+06	3.91678e+06	3.27782e+06	4	512017	1.81196e+06	510374		346434	795196	4	8	4.12204	2.04336
Ccdc25	Coiled-coil domain-containing protein 25 OS=Mus musculus OX=10090 GN=Ccdc25 PE=1 SV=1	Q78PG9	5	1.70677e+06	1.41646e+06	2.03088e+06	1645079	1.6998e+06	4						#DIV/0!	0	4	#DIV/0!	#DIV/0!
Ccdc50	Coiled-coil domain-containing protein 50 OS=Mus musculus OX=10090 GN=Ccdc50 PE=1 SV=1	Q810U5	3		315043	198300		256671	2						#DIV/0!	0	2	#DIV/0!	#DIV/0!
Ccdc6	Coiled-coil domain-containing protein 6 OS=Mus musculus OX=10090 GN=Ccdc6 PE=1 SV=1	D3YZP9	4	4.73909e+06	3.07766e+06	2.2657e+06	946491	2.75724e+06	4				478007		478007	1	5	5.7682	2.52812
Ccdc66	Coiled-coil domain-containing protein 66 OS=Mus musculus OX=10090 GN=Ccdc66 PE=1 SV=3	Q6NS45	1	5.07063e+06				5.07063e+06	1	13230650	8.69762e+06	9.29727e+06		6.51632e+06	9.43547e+06	4	5	0.537401	-0.895928
Ccdc80	Coiled-coil domain-containing protein 80 OS=Mus musculus OX=10090 GN=Ccdc80 PE=1 SV=2	Q8R2G6	1					#DIV/0!	0			395186			395186	1	1	#DIV/0!	#DIV/0!
Ccdc88a	Girdin OS=Mus musculus OX=10090 GN=Ccdc88a PE=1 SV=2	Q5SNZ0	2				1097038	1097038	1						#DIV/0!	0	1	#DIV/0!	#DIV/0!
Ccdc93	Coiled-coil domain-containing protein 93 OS=Mus musculus OX=10090 GN=Ccdc93 PE=1 SV=1	Q7TQK5	11	1.06876e+07	7.48953e+06	1.51455e+07	1.61558e+07	1.23696e+07	4	2222340	933308	1.89033e+06	3.0556e+06	2.45082e+06	2.11048e+06	5	9	5.86104	2.55116
Ccdc97	Coiled-coil domain-containing protein 97 OS=Mus musculus OX=10090 GN=Ccdc97 PE=1 SV=1	Q9DBT3	1			315762		315762	1						#DIV/0!	0	1	#DIV/0!	#DIV/0!
Ccnb1	G2/mitotic-specific cyclin-B1 OS=Mus musculus OX=10090 GN=Ccnb1 PE=1 SV=3	P24860	1		2.48782e+06	2.09246e+06		2.29014e+06	2					689094	689094	1	3	3.32341	1.73267
Ccnb2	G2/mitotic-specific cyclin-B2 OS=Mus musculus OX=10090 GN=Ccnb2 PE=1 SV=2	P30276	1	4.84313e+06			4224685	4.53391e+06	2						#DIV/0!	0	2	#DIV/0!	#DIV/0!
Ccnd1	G1/S-specific cyclin-D1 OS=Mus musculus OX=10090 GN=Ccnd1 PE=1 SV=1	P25322	1		2.03158e+06	2.67342e+06	1868619	2.1912e+06	3					266032	266032	1	4	8.23661	3.04205
Ccnd3	G1/S-specific cyclin-D3 OS=Mus musculus OX=10090 GN=Ccnd3 PE=1 SV=1	P30282	1		120430			120430	1						#DIV/0!	0	1	#DIV/0!	#DIV/0!
Ccne1	G1/S-specific cyclin-E1 OS=Mus musculus OX=10090 GN=Ccne1 PE=1 SV=2	Q61457	1					#DIV/0!	0			397480		443173	420327	2	2	#DIV/0!	#DIV/0!
Ccnt2	Cyclin-T2 OS=Mus musculus OX=10090 GN=Ccnt2 PE=1 SV=1	Q7TQK0	1		2.28522e+06	2.59747e+06	2487693	2.4568e+06	3						#DIV/0!	0	3	#DIV/0!	#DIV/0!
Ccs	Copper chaperone for superoxide dismutase OS=Mus musculus OX=10090 GN=Ccs PE=1 SV=1	Q9WU84	1					#DIV/0!	0				504735		504735	1	1	#DIV/0!	#DIV/0!
Cct2	T-complex protein 1 subunit beta OS=Mus musculus OX=10090 GN=Cct2 PE=1 SV=4	P80314	40	5.48455e+07	5.81468e+07	6.6777e+07	5.2509e+07	5.80696e+07	4	2.3714e+07	2.24416e+07	1.49069e+07	2.11115e+07	2.52469e+07	2.14842e+07	5	9	2.7029	1.43451
Cct3	T-complex protein 1 subunit gamma OS=Mus musculus OX=10090 GN=Cct3 PE=1 SV=1	P80318	48	8.12864e+07	9.19377e+07	7.78388e+07	5.38542e+07	7.62293e+07	4	2.51652e+07	1.97529e+07	2.39851e+07	2.36216e+07	2.44743e+07	2.33998e+07	5	9	3.25769	1.70385
Cct4	T-complex protein 1 subunit delta OS=Mus musculus OX=10090 GN=Cct4 PE=1 SV=3	P80315	42	8.80638e+07	8.98827e+07	9.55231e+07	9.78313e+07	9.28252e+07	4	2.1638e+07	1.87811e+07	1.96042e+07	1.94267e+07	2.04472e+07	1.99795e+07	5	9	4.64603	2.216
Cct5	T-complex protein 1 subunit epsilon OS=Mus musculus OX=10090 GN=Cct5 PE=1 SV=1	P80316	47	8.21888e+07	9.27988e+07	9.4878e+07	9.78504e+07	9.1929e+07	4	1.57645e+07	2.0802e+07	1.62315e+07	2.17606e+07	2.40106e+07	1.97138e+07	5	9	4.66317	2.22131
Cct6a	T-complex protein 1 subunit zeta OS=Mus musculus OX=10090 GN=Cct6a PE=1 SV=3	P80317	28	8.21388e+07	7.63346e+07	8.48828e+07	9.52173e+07	8.46434e+07	4	1.43355e+07	2.41734e+07	2.12937e+07	2.06697e+07	1.42911e+07	1.89527e+07	5	9	4.46604	2.159
Cct7	T-complex protein 1 subunit eta OS=Mus musculus OX=10090 GN=Cct7 PE=1 SV=1	P80313	34	8.79495e+07	9.1014e+07	8.81449e+07	8.85676e+07	8.8919e+07	4	1.69774e+07	2.15936e+07	2.10948e+07	1.92938e+07	1.99842e+07	1.97888e+07	5	9	4.49341	2.16781
Cct8	T-complex protein 1 subunit theta OS=Mus musculus OX=10090 GN=Cct8 PE=1 SV=3	P42932	52	7.05468e+07	7.65629e+07	7.00944e+07	7.69877e+07	7.35479e+07	4	1.80276e+07	2.01257e+07	1.56078e+07	1.71393e+07	1.68292e+07	1.75459e+07	5	9	4.19174	2.06755
Ccz1	Vacuolar fusion protein CCZ1 homolog OS=Mus musculus OX=10090 GN=Ccz1 PE=1 SV=1	Q8C1Y8	4	4.84552e+06		5.26932e+06	6829716	5.64819e+06	3	3669173	2.46232e+06	2.4415e+06	3.15965e+06		2.93316e+06	4	7	1.92563	0.945332
Cd109	CD109 antigen OS=Mus musculus OX=10090 GN=Cd109 PE=1 SV=1	Q8R422	12	5.35978e+06	5.52774e+06	5.83816e+06	5.3558e+06	5.52037e+06	4	1.0562e+06	2.46632e+06	1.87099e+06	2.30598e+06	1.37225e+06	1.81435e+06	5	9	3.04262	1.60531
Cd151	CD151 antigen OS=Mus musculus OX=10090 GN=Cd151 PE=1 SV=2	O35566	7	1.71226e+07	6.59653e+06	1.26094e+07	3722373	1.00127e+07	4	1.38564e+07	3.66201e+06	7.5715e+06	1.0952e+07	1.06754e+07	9.34348e+06	5	9	1.07163	0.0998024
Cd200	OX-2 membrane glycoprotein OS=Mus musculus OX=10090 GN=Cd200 PE=1 SV=1	O54901	4	6.93218e+06	9.45132e+06	6.72981e+06	6249177	7.34062e+06	4	3.86004e+06	4.1094e+06	3.47971e+06	4.75175e+06	4.11246e+06	4.06267e+06	5	9	1.80685	0.853474
Cd276	CD276 antigen OS=Mus musculus OX=10090 GN=Cd276 PE=1 SV=1	Q8VE98	2		1.78435e+06	1.64203e+06		1.71319e+06	2		417350				417350	1	3	4.10493	2.03736
Cd34	Hematopoietic progenitor cell antigen CD34 OS=Mus musculus OX=10090 GN=Cd34 PE=1 SV=1	Q64314	3	632024	2.07916e+06	1.0131e+06	1672993	1.34932e+06	4	1355928	2.08583e+06	1.58461e+06		980407	1.50169e+06	4	8	0.898531	-0.15436
Cd44	CD44 antigen OS=Mus musculus OX=10090 GN=Cd44 PE=1 SV=3	P15379	7	8.18434e+06	1.28942e+07	1.59074e+07	8.01613e+06	1.12505e+07	4	6.82493e+06	5.55958e+06	6.31064e+06	7.32339e+06	7.02918e+06	6.60954e+06	5	9	1.70216	0.767368
Cd47	Leukocyte surface antigen CD47 OS=Mus musculus OX=10090 GN=Cd47 PE=1 SV=2	Q61735	1	1.09769e+07	1.21024e+07	1.28005e+07	15154056	1.27585e+07	4	5155901	4.67326e+06	4.64874e+06	5.07444e+06	5.59141e+06	5.02875e+06	5	9	2.53711	1.34319
Cd63	CD63 antigen OS=Mus musculus OX=10090 GN=Cd63 PE=1 SV=2	P41731	4	3.81753e+08	2.85294e+08	1.09598e+09	3.06469e+08	5.17375e+08	4	203809357	1.91569e+08	2.24621e+08	2.12126e+08	2.20383e+08	2.10502e+08	5	9	2.45782	1.29738
Cd80	T-lymphocyte activation antigen CD80 OS=Mus musculus OX=10090 GN=Cd80 PE=1 SV=1	Q00609	4	2.76521e+06	3.52001e+06	3.56727e+06	4954957	3.70186e+06	4	1629736	1.46562e+06	1.74824e+06	1.05005e+06	1.60198e+06	1.49912e+06	5	9	2.46935	1.30413
Cd81	CD81 antigen OS=Mus musculus OX=10090 GN=Cd81 PE=1 SV=2	P35762	4	2.08714e+07	2.11578e+07	2.77797e+07	44915682	2.86811e+07	4	1.46417e+07	1.41765e+07	1.19482e+07	1.81533e+07	1.75825e+07	1.53004e+07	5	9	1.87453	0.906527
Cd82	CD82 antigen OS=Mus musculus OX=10090 GN=Cd82 PE=1 SV=1	P40237	6	1.02351e+08	1.17372e+08	1.06396e+08	69367725	9.88716e+07	4	63985678	8.58884e+07	6.05871e+07	7.55508e+07	5.76187e+07	6.87262e+07	5	9	1.43863	0.524697
Cd9	CD9 antigen OS=Mus musculus OX=10090 GN=Cd9 PE=1 SV=2	P40240	3	2.94007e+06	2.52169e+06	2.69546e+06		2.71907e+06	3	8.7041e+06	3.28367e+06	8.99058e+06	2.16464e+06	5.60886e+06	5.75037e+06	5	8	0.472852	-1.08054
Cd97	CD97 antigen OS=Mus musculus OX=10090 GN=Cd97 PE=1 SV=2	Q9Z0M6	9	2.61165e+06	3.44647e+06	3.01228e+06	4.8106e+06	3.47025e+06	4	3.03621e+06	2.29059e+06	2.93317e+06	2.95131e+06	2.65684e+06	2.77362e+06	5	9	1.25116	0.323267
Cd99	CD99 antigen OS=Mus musculus OX=10090 GN=Cd99 PE=1 SV=1	Q8VCN6	1	4.65524e+07	5.13339e+07	4.83373e+07	45430652	4.79135e+07	4	34768268	3.10273e+07	2.21384e+07	2.06942e+07	1.32341e+07	2.43725e+07	5	9	1.96589	0.975182
Cd99l2	CD99 antigen-like protein 2 OS=Mus musculus OX=10090 GN=Cd99l2 PE=1 SV=1	Q8BIF0	3	1.2157e+06	689696	538113	1330388	943475	4				325683	182738	254211	2	6	3.71139	1.89196
Cdc123	Cell division cycle protein 123 homolog OS=Mus musculus OX=10090 GN=Cdc123 PE=1 SV=2	Q8CII2	3			4.66544e+06	721951	2.69369e+06	2						#DIV/0!	0	2	#DIV/0!	#DIV/0!
Cdc16	Cell division cycle protein 16 homolog OS=Mus musculus OX=10090 GN=Cdc16 PE=1 SV=1	Q8R349	12	4.43116e+06	3.65812e+06	4.5189e+06	4.97424e+06	4.39561e+06	4	1.2381e+06	2.36473e+06	2.55173e+06	1.63335e+06	1.38759e+06	1.8351e+06	5	9	2.3953	1.2602
Cdc23	Cell division cycle protein 23 homolog OS=Mus musculus OX=10090 GN=Cdc23 PE=1 SV=2	Q8BGZ4	21	6.08117e+06	5.6109e+06	5.74735e+06	9020235	6.61492e+06	4	2.68353e+08	1.6952e+06	1.69995e+06	2.70429e+06	2.69421e+06	5.54293e+07	5	9	0.11934	-3.06685
Cdc26	Anaphase-promoting complex subunit CDC26 OS=Mus musculus OX=10090 GN=Cdc26 PE=1 SV=1	Q99JP4	3	7.55286e+06	5.72299e+06	6.03317e+06	6229295	6.38458e+06	4	2.12742e+06	2.14372e+06	2.17546e+06	2.13013e+06	2.56632e+06	2.22861e+06	5	9	2.86483	1.51845
Cdc27	Cell division cycle protein 27 homolog OS=Mus musculus OX=10090 GN=Cdc27 PE=1 SV=1	A2A6Q5	11	2.04184e+06	2.25705e+06	2.144e+06	6.29385e+06	3.18418e+06	4	688051	821008	1.31972e+06	747628	1.74113e+06	1.06351e+06	5	9	2.99404	1.58209
Cdc37	Hsp90 co-chaperone Cdc37 OS=Mus musculus OX=10090 GN=Cdc37 PE=1 SV=1	Q61081	6	7.8101e+06	5.03552e+06	7.17717e+06	7.86375e+06	6.97164e+06	4	1.12888e+06	772070		838923		913291	3	7	7.63353	2.93235
Cdc40	Pre-mRNA-processing factor 17 OS=Mus musculus OX=10090 GN=Cdc40 PE=2 SV=1	Q9DC48	1		579442	674494		626968	2						#DIV/0!	0	2	#DIV/0!	#DIV/0!
Cdc42	Cell division control protein 42 homolog OS=Mus musculus OX=10090 GN=Cdc42 PE=1 SV=2	P60766	7	6.94945e+07	7.42775e+07	5.73398e+07	5.64495e+07	6.43903e+07	4	1.74655e+07	1.85837e+07	1.79105e+07	2.27995e+07	1.59071e+07	1.85333e+07	5	9	3.47431	1.79673
Cdc42bpa	Serine/threonine-protein kinase MRCK alpha OS=Mus musculus OX=10090 GN=Cdc42bpa PE=1 SV=2	Q3UU96	7				1033662	1033662	1	764934	200733	1.93042e+06			965363	3	4	1.07075	0.0986217
Cdc42bpb	Serine/threonine-protein kinase MRCK beta OS=Mus musculus OX=10090 GN=Cdc42bpb PE=1 SV=2	Q7TT50	11	2.21533e+06	2.18062e+06	2.61472e+06	3.12802e+06	2.53467e+06	4	776300	1.06525e+06	1.25789e+06	1.10602e+06	1.17548e+06	1.07619e+06	5	9	2.35523	1.23587
Cdc42se2	CDC42 small effector protein 2 OS=Mus musculus OX=10090 GN=Cdc42se2 PE=1 SV=1	Q8BGH7	1	815554	1.0604e+06	892883	807011	893963	4	306035		234195	262877	357688	290199	4	8	3.08052	1.62317
Cdc5l	Cell division cycle 5-like protein OS=Mus musculus OX=10090 GN=Cdc5l PE=1 SV=2	Q6A068	6	5.19655e+06	3.80116e+06	2.81263e+06	4.16631e+06	3.99417e+06	4	2368773	2.369e+06	1.84549e+06	4.93255e+06	6.69367e+06	3.6419e+06	5	9	1.09673	0.133204
Cdh13	Cadherin-13 OS=Mus musculus OX=10090 GN=Cdh13 PE=1 SV=2	Q9WTR5	4	5.93827e+06				5.93827e+06	1		1.28725e+06	916727	806763		1.00358e+06	3	4	5.9171	2.56489
Cdh15	Cadherin-15 OS=Mus musculus OX=10090 GN=Cdh15 PE=1 SV=3	P33146	1	3.49918e+07		4.12902e+07		3.8141e+07	2						#DIV/0!	0	2	#DIV/0!	#DIV/0!
Cdk1	Cyclin-dependent kinase 1 OS=Mus musculus OX=10090 GN=Cdk1 PE=1 SV=3	P11440	20	2.58747e+07	3.3338e+07	3.38832e+07	1.44424e+07	2.68846e+07	4	3212451	7.73903e+06	6.36664e+06	6.31521e+06	5.65041e+06	5.85675e+06	5	9	4.59036	2.19861
Cdk11b	Cyclin-dependent kinase 11B OS=Mus musculus OX=10090 GN=Cdk11b PE=1 SV=2	P24788	6	1.84662e+06	1.18756e+06	1.15893e+06	1.38602e+06	1.39478e+06	4	231123					231123	1	5	6.03481	2.59331
Cdk12	Cyclin-dependent kinase 12 OS=Mus musculus OX=10090 GN=Cdk12 PE=1 SV=2	Q14AX6	1	509438		428169	657668	531758	3						#DIV/0!	0	3	#DIV/0!	#DIV/0!
Cdk14	Cyclin-dependent kinase 14 OS=Mus musculus OX=10090 GN=Cdk14 PE=1 SV=2	O35495	3	2.95518e+07	2.48316e+07	3.71846e+07	106100863	4.94172e+07	4	4210678	4.45611e+06	4.29426e+06	3.97724e+06	2.85867e+06	3.95939e+06	5	9	12.481	3.64166
Cdk16	Cyclin-dependent kinase 16 OS=Mus musculus OX=10090 GN=Cdk16 PE=1 SV=1	Q04735	1	2.97768e+06				2.97768e+06	1						#DIV/0!	0	1	#DIV/0!	#DIV/0!
Cdk17	Cyclin-dependent kinase 17 OS=Mus musculus OX=10090 GN=Cdk17 PE=1 SV=2	Q8K0D0	2	1.62849e+06		1.57698e+06	2221262	1.80891e+06	3						#DIV/0!	0	3	#DIV/0!	#DIV/0!
Cdk19	Cyclin-dependent kinase 19 OS=Mus musculus OX=10090 GN=Cdk19 PE=2 SV=1	Q8BWD8	1		207284			207284	1						#DIV/0!	0	1	#DIV/0!	#DIV/0!
Cdk2	Cyclin-dependent kinase 2 OS=Mus musculus OX=10090 GN=Cdk2 PE=1 SV=2	P97377	6	1.08833e+06		916873	1355324	1.12018e+06	3					129693	129693	1	4	8.63714	3.11055
Cdk4	Cyclin-dependent kinase 4 OS=Mus musculus OX=10090 GN=Cdk4 PE=1 SV=1	P30285	3	2.10538e+07	2.36381e+07	2.61551e+07	1.63356e+07	2.17956e+07	4	228816	6.45443e+06		3.2696e+06		3.31761e+06	3	7	6.56967	2.71582
Cdk5	Cyclin-dependent-like kinase 5 OS=Mus musculus OX=10090 GN=Cdk5 PE=1 SV=1	P49615	4	553434	826240	903282	500434	695847	4						#DIV/0!	0	4	#DIV/0!	#DIV/0!
Cdk5rap3	CDK5 regulatory subunit-associated protein 3 OS=Mus musculus OX=10090 GN=Cdk5rap3 PE=1 SV=1	Q99LM2	2	3.24941e+06		3.24372e+06		3.24657e+06	2		121845				121845	1	3	26.645	4.73579
Cdk6	Cyclin-dependent kinase 6 OS=Mus musculus OX=10090 GN=Cdk6 PE=1 SV=2	Q64261	3	918510			3496145	2.20733e+06	2				695323		695323	1	3	3.17454	1.66655
Cdk7	Cyclin-dependent kinase 7 OS=Mus musculus OX=10090 GN=Cdk7 PE=1 SV=2	Q03147	1				660059	660059	1	171537	93830.4			94818.3	120062	3	4	5.49766	2.45882
Cdk9	Cyclin-dependent kinase 9 OS=Mus musculus OX=10090 GN=Cdk9 PE=1 SV=1	Q99J95	3	4.11174e+06	4.09113e+06	4.33196e+06	6.25502e+06	4.69746e+06	4	73004	1.70593e+06	1.22607e+06	612777	1.48872e+06	1.0213e+06	5	9	4.5995	2.20148
Cdkl5	Cyclin-dependent kinase-like 5 OS=Mus musculus OX=10090 GN=Cdkl5 PE=1 SV=1	Q3UTQ8	1	2.28355e+06	2.72269e+06	2.24328e+06	3223677	2.6183e+06	4	598759	632423	548388	463283	583598	565290	5	9	4.63178	2.21157
Cdkn2aip	CDKN2A-interacting protein OS=Mus musculus OX=10090 GN=Cdkn2aip PE=1 SV=1	Q8BI72	2	815191	1.58628e+06			1.20073e+06	2					355744	355744	1	3	3.37528	1.75501
Cdon	Cell adhesion molecule-related/down-regulated by oncogenes OS=Mus musculus OX=10090 GN=Cdon PE=1 SV=2	Q32MD9	2					#DIV/0!	0	479670				237004	358337	2	2	#DIV/0!	#DIV/0!
Cdyl	Chromodomain Y-like protein OS=Mus musculus OX=10090 GN=Cdyl PE=1 SV=1	Q9WTK2	2	303182	344085	392748	456363	374094	4			2.58073e+07	2.54402e+07		2.56238e+07	2	6	0.0145995	-6.09794
CE051	UPF0600 protein C5orf51 homolog OS=Mus musculus OX=10090 PE=1 SV=1	Q8BR90	1	852622	464529		1158004	825052	3						#DIV/0!	0	3	#DIV/0!	#DIV/0!
Celf1	CUGBP Elav-like family member 1 OS=Mus musculus OX=10090 GN=Celf1 PE=1 SV=2	P28659	9	2.87338e+06	3.65937e+06	2.98825e+06	3697713	3.30468e+06	4	777209	1.07268e+06	634107	632616	920320	807386	5	9	4.09306	2.03318
Celf2	CUGBP Elav-like family member 2 OS=Mus musculus OX=10090 GN=Celf2 PE=1 SV=1	Q9Z0H4	3	846673	883581	791484	1.02219e+06	885982	4						#DIV/0!	0	4	#DIV/0!	#DIV/0!
Cemip	Cell migration-inducing and hyaluronan-binding protein OS=Mus musculus OX=10090 GN=Cemip PE=1 SV=4	Q8BI06	4	259051				259051	1	1070825	737863	291170	586811	459481	629230	5	6	0.411696	-1.28035
Cenpe	Centromere-associated protein E OS=Mus musculus OX=10090 GN=Cenpe PE=1 SV=1	Q6RT24	2					#DIV/0!	0			3.04081e+06	116716		1.57876e+06	2	2	#DIV/0!	#DIV/0!
Cenpv	Centromere protein V OS=Mus musculus OX=10090 GN=Cenpv PE=1 SV=2	Q9CXS4	1					#DIV/0!	0	317487					317487	1	1	#DIV/0!	#DIV/0!
Cep162	Centrosomal protein of 162 kDa OS=Mus musculus OX=10090 GN=Cep162 PE=1 SV=2	Q6ZQ06	1	3.0683e+07	2.56421e+07	2.36734e+07	37750824	2.94373e+07	4	29191162	2.05825e+07	1.98144e+07	3.55866e+07	2.38543e+07	2.58058e+07	5	9	1.14073	0.189952
Cep170	Centrosomal protein of 170 kDa OS=Mus musculus OX=10090 GN=Cep170 PE=1 SV=2	Q6A065	1					#DIV/0!	0				2.44184e+06	3.45553e+06	2.94869e+06	2	2	#DIV/0!	#DIV/0!
Cep55	Centrosomal protein of 55 kDa OS=Mus musculus OX=10090 GN=Cep55 PE=1 SV=2	Q8BT07	13	4.95148e+06	3.51904e+06	1.75939e+06	3.49452e+06	3.43111e+06	4	1.70639e+06	2.52566e+06	3.73632e+06	2.83625e+06	3.38448e+06	2.83782e+06	5	9	1.20906	0.273889
Cfap20	Cilia- and flagella-associated protein 20 OS=Mus musculus OX=10090 GN=Cfap20 PE=1 SV=1	Q8BTU1	1				161133	161133	1						#DIV/0!	0	1	#DIV/0!	#DIV/0!
Cfap36	Cilia- and flagella-associated protein 36 OS=Mus musculus OX=10090 GN=Cfap36 PE=1 SV=1	Q8C6E0	2	829740	828540	491186	619746	692303	4						#DIV/0!	0	4	#DIV/0!	#DIV/0!
Cfb	Complement factor B OS=Mus musculus OX=10090 GN=Cfb PE=1 SV=2	P04186	2					#DIV/0!	0	965110			2.34298e+06	1.24657e+06	1.51822e+06	3	3	#DIV/0!	#DIV/0!
Cfh	Complement factor H OS=Mus musculus OX=10090 GN=Cfh PE=1 SV=2	P06909	6	3.5424e+06	2.22306e+06	2.58642e+06	2.40452e+06	2.6891e+06	4	2.63349e+06	4.37097e+06	2.21098e+06	3.19473e+06	3.73706e+06	3.22944e+06	5	9	0.832683	-0.264161
Cfl1	Cofilin-1 OS=Mus musculus OX=10090 GN=Cfl1 PE=1 SV=3	P18760	10	8.22269e+07	1.15953e+08	1.56926e+08	8.91179e+07	1.11056e+08	4	3.78554e+07	4.96989e+07	4.50884e+07	5.55507e+07	4.28682e+07	4.62123e+07	5	9	2.40317	1.26494
Chaf1a	Chromatin assembly factor 1 subunit A OS=Mus musculus OX=10090 GN=Chaf1a PE=1 SV=1	Q9QWF0	1		1.90514e+06	2.17091e+06		2.03803e+06	2						#DIV/0!	0	2	#DIV/0!	#DIV/0!
Chaf1b	Chromatin assembly factor 1 subunit B OS=Mus musculus OX=10090 GN=Chaf1b PE=1 SV=1	Q9D0N7	2	4.36972e+06		4.4696e+06	650832	3.16338e+06	3						#DIV/0!	0	3	#DIV/0!	#DIV/0!
Champ1	Chromosome alignment-maintaining phosphoprotein 1 OS=Mus musculus OX=10090 GN=Champ1 PE=1 SV=1	Q8K327	1				2388687	2388687	1						#DIV/0!	0	1	#DIV/0!	#DIV/0!
Chd1l	Chromodomain-helicase-DNA-binding protein 1-like OS=Mus musculus OX=10090 GN=Chd1l PE=1 SV=1	Q9CXF7	2	958232			394751	676492	2						#DIV/0!	0	2	#DIV/0!	#DIV/0!
Chd2	Chromodomain-helicase-DNA-binding protein 2 OS=Mus musculus OX=10090 GN=Chd2 PE=1 SV=1	E9PZM4	1	655796		851660		753728	2						#DIV/0!	0	2	#DIV/0!	#DIV/0!
Chd4	Chromodomain-helicase-DNA-binding protein 4 OS=Mus musculus OX=10090 GN=Chd4 PE=1 SV=1	Q6PDQ2	17	2.79007e+06	3.93288e+06	4.18342e+06	8.25114e+06	4.78938e+06	4	1.41469e+06	1.38145e+06	1.58519e+06	1.10699e+06	2.05683e+06	1.50903e+06	5	9	3.17381	1.66621
Chd5	Chromodomain-helicase-DNA-binding protein 5 OS=Mus musculus OX=10090 GN=Chd5 PE=1 SV=1	A2A8L1	3	2.42853e+06	2.36391e+06	2.52841e+06	1.97263e+06	2.32337e+06	4			65569.1		302534	184052	2	6	12.6235	3.65803
Chd7	Chromodomain-helicase-DNA-binding protein 7 OS=Mus musculus OX=10090 GN=Chd7 PE=1 SV=1	A2AJK6	1	921531			1796388	1.35896e+06	2						#DIV/0!	0	2	#DIV/0!	#DIV/0!
Chek2	Serine/threonine-protein kinase Chk2 OS=Mus musculus OX=10090 GN=Chek2 PE=1 SV=1	Q9Z265	1				573486	573486	1						#DIV/0!	0	1	#DIV/0!	#DIV/0!
Cherp	Calcium homeostasis endoplasmic reticulum protein OS=Mus musculus OX=10090 GN=Cherp PE=1 SV=1	Q8CGZ0	2	1.58429e+06	2.20974e+06	2.19876e+06	2.25051e+06	2.06083e+06	4						#DIV/0!	0	4	#DIV/0!	#DIV/0!
Chid1	Chitinase domain-containing protein 1 OS=Mus musculus OX=10090 GN=Chid1 PE=1 SV=1	Q922Q9	1					#DIV/0!	0	988831		752626	1.0925e+06	901583	933885	4	4	#DIV/0!	#DIV/0!
Chka	Choline kinase alpha OS=Mus musculus OX=10090 GN=Chka PE=1 SV=3	O54804	2	488845	575415		1544811	869690	3	835552					835552	1	4	1.04086	0.057772
Chm	Rab proteins geranylgeranyltransferase component A 1 OS=Mus musculus OX=10090 GN=Chm PE=1 SV=1	Q9QXG2	6	181704	191078	2.25965e+06	1480830	1.02831e+06	4	29633.5		1.78217e+06			905904	2	6	1.13513	0.182852
Chmp1a	Charged multivesicular body protein 1a OS=Mus musculus OX=10090 GN=Chmp1a PE=1 SV=1	Q921W0	6	5.39779e+06	4.52884e+06	1.0233e+07	4.95501e+06	6.27866e+06	4	3.41871e+06	2.62886e+06	3.17176e+06	2.77041e+06	3.5281e+06	3.10357e+06	5	9	2.02305	1.01653
Chmp1b1	Charged multivesicular body protein 1b-1 OS=Mus musculus OX=10090 GN=Chmp1b1 PE=1 SV=1	Q99LU0	1		1.39712e+07	9.48612e+06		1.17286e+07	2		7.48061e+06	7.31754e+06	1.33219e+07	7.86371e+06	8.99594e+06	4	6	1.30377	0.38269
Chmp1b2	Charged multivesicular body protein 1b-2 OS=Mus musculus OX=10090 GN=Chmp1b2 PE=2 SV=2	Q9CQD4	1	9.60481e+06	7.58595e+06	7.29791e+06	17943006	1.06079e+07	4	1034861	1.04468e+06	1.65535e+06	2.325e+06	2.08511e+06	1.629e+06	5	9	6.51191	2.70308
Chmp2a	Charged multivesicular body protein 2a OS=Mus musculus OX=10090 GN=Chmp2a PE=1 SV=1	Q9DB34	5	1.42673e+07	1.20622e+07	1.1209e+07	10608237	1.20367e+07	4	5.11274e+06	1.49797e+07	5.73975e+06	1.06136e+07	4.97577e+06	8.2843e+06	5	9	1.45295	0.538985
Chmp2b	Charged multivesicular body protein 2b OS=Mus musculus OX=10090 GN=Chmp2b PE=1 SV=1	Q8BJF9	2		7.68969e+06	7.49512e+06		7.59241e+06	2	221600	3.35579e+06	2.79333e+06	1.59443e+06		1.99129e+06	4	6	3.81281	1.93086
Chmp3	Charged multivesicular body protein 3 OS=Mus musculus OX=10090 GN=Chmp3 PE=1 SV=3	Q9CQ10	4	1.03623e+06			1843429	1.43983e+06	2	1292698	857260	1.27148e+06	2.39922e+06	2.3019e+06	1.62451e+06	5	7	0.886314	-0.17411
Chmp4b	Charged multivesicular body protein 4b OS=Mus musculus OX=10090 GN=Chmp4b PE=1 SV=2	Q9D8B3	3	5.50714e+06	4.7665e+06	5.05711e+06	4.50456e+06	4.95883e+06	4	5.35574e+06	8.89322e+06	8.7487e+06	5.27205e+06	9.06797e+06	7.46754e+06	5	9	0.664052	-0.590633
Chmp4c	Charged multivesicular body protein 4c OS=Mus musculus OX=10090 GN=Chmp4c PE=2 SV=1	Q9D7F7	1	8.43252e+07				8.43252e+07	1	49018276	4.90267e+07	5.5582e+07		6.68833e+07	5.51276e+07	4	5	1.52964	0.61319
Chmp5	Charged multivesicular body protein 5 OS=Mus musculus OX=10090 GN=Chmp5 PE=1 SV=1	Q9D7S9	1	6.35011e+06	6.85759e+06	5.37101e+06	10963229	7.38549e+06	4	1986449	3.40611e+06	1.75253e+06	2.08779e+06	2.01486e+06	2.24955e+06	5	9	3.2831	1.71506
Chmp6	Charged multivesicular body protein 6 OS=Mus musculus OX=10090 GN=Chmp6 PE=1 SV=2	P0C0A3	3	951733	1.51297e+06	1.51411e+06	1460539	1.35984e+06	4	460590	434773	513465	502341	806733	543580	5	9	2.50163	1.32287
Chordc1	Cysteine and histidine-rich domain-containing protein 1 OS=Mus musculus OX=10090 GN=Chordc1 PE=1 SV=1	Q9D1P4	2	1.21358e+06		1.34551e+06	1.27685e+06	1.27865e+06	3						#DIV/0!	0	3	#DIV/0!	#DIV/0!
Chp1	Calcineurin B homologous protein 1 OS=Mus musculus OX=10090 GN=Chp1 PE=1 SV=2	P61022	6			97494.7	863892	480693	2		384618				384618	1	3	1.2498	0.321692
Chst11	Carbohydrate sulfotransferase 11 OS=Mus musculus OX=10090 GN=Chst11 PE=2 SV=1	Q9JME2	2					#DIV/0!	0			875222			875222	1	1	#DIV/0!	#DIV/0!
Chst12	Carbohydrate sulfotransferase 12 OS=Mus musculus OX=10090 GN=Chst12 PE=2 SV=2	Q99LL3	1		2.17977e+06		1609400	1.89458e+06	2				1.33391e+06		1.33391e+06	1	3	1.42032	0.506217
Chuk	Inhibitor of nuclear factor kappa-B kinase subunit alpha OS=Mus musculus OX=10090 GN=Chuk PE=1 SV=1	Q60680	2	6.66496e+06			15762519	1.12137e+07	2	2080762	4.07565e+06		1.48381e+06		2.54674e+06	3	5	4.40317	2.13854
Ciao1	Probable cytosolic iron-sulfur protein assembly protein CIAO1 OS=Mus musculus OX=10090 GN=Ciao1 PE=1 SV=1	Q99KN2	2	1.69557e+07	2.70826e+07	2.50604e+07	8695403	1.94485e+07	4	3311023	3.62865e+06	4.24194e+06		3.87253e+06	3.76353e+06	4	8	5.16762	2.3695
Ciapin1	Anamorsin OS=Mus musculus OX=10090 GN=Ciapin1 PE=1 SV=1	Q8WTY4	1	329121		365870	342490	345827	3						#DIV/0!	0	3	#DIV/0!	#DIV/0!
Cip2a	Protein CIP2A OS=Mus musculus OX=10090 GN=Cip2a PE=1 SV=3	Q8BWY9	14	2.19065e+06	2.21667e+06	2.3506e+06	2.27973e+06	2.25941e+06	4	10672896		3.54506e+07			2.30617e+07	2	6	0.0979723	-3.35148
Cisd1	CDGSH iron-sulfur domain-containing protein 1 OS=Mus musculus OX=10090 GN=Cisd1 PE=1 SV=1	Q91WS0	3		671965	2.00364e+06	609960	1.09519e+06	3	330236	558755		515813	443861	462166	4	7	2.36968	1.24469
Cit	Citron Rho-interacting kinase OS=Mus musculus OX=10090 GN=Cit PE=1 SV=3	P49025	17	2.19836e+06	2.79036e+06	1.97088e+06	2.0589e+06	2.25463e+06	4	1957871			1.15663e+06	177270	1.09726e+06	3	7	2.05478	1.03898
CJ088	Uncharacterized protein C10orf88 homolog OS=Mus musculus OX=10090 PE=2 SV=1	Q9D2Q3	3	2.21549e+08	3.84221e+07	4.31896e+08	223654634	2.28881e+08	4	295138384		6.69965e+06	2.43243e+08	4.89301e+07	1.48503e+08	4	8	1.54125	0.624104
Ckap5	Cytoskeleton-associated protein 5 OS=Mus musculus OX=10090 GN=Ckap5 PE=1 SV=1	A2AGT5	19	2.73105e+06	2.77954e+06	3.16942e+06	2037735	2.67943e+06	4	429430	404592		467797	612619	478610	4	8	5.59837	2.48501
Ckb	Creatine kinase B-type OS=Mus musculus OX=10090 GN=Ckb PE=1 SV=1	Q04447	1				26536976	26536976	1						#DIV/0!	0	1	#DIV/0!	#DIV/0!
Ckm	Creatine kinase M-type OS=Mus musculus OX=10090 GN=Ckm PE=1 SV=1	P07310	2	2.34752e+06	2.42589e+06	2.08356e+06	2587590	2.36114e+06	4					1.30249e+06	1.30249e+06	1	5	1.8128	0.858216
CL029	Uncharacterized protein C12orf29 homolog OS=Mus musculus OX=10090 PE=2 SV=1	Q8BHN7	1					#DIV/0!	0		4.94311e+06	1.15696e+07			8.25636e+06	2	2	#DIV/0!	#DIV/0!
Clasp1	CLIP-associating protein 1 OS=Mus musculus OX=10090 GN=Clasp1 PE=1 SV=2	Q80TV8	6	1.47582e+06	1.53059e+06	1.48955e+06	1.38526e+06	1.47031e+06	4	552663	275038	149905	327556	97154.8	280463	5	9	5.24242	2.39023
Clasp2	CLIP-associating protein 2 OS=Mus musculus OX=10090 GN=Clasp2 PE=1 SV=1	Q8BRT1	3	4.45444e+06	1.77129e+06		2.14255e+06	2.78943e+06	3						#DIV/0!	0	3	#DIV/0!	#DIV/0!
Clcn5	H(+)/Cl(-) exchange transporter 5 OS=Mus musculus OX=10090 GN=Clcn5 PE=1 SV=1	Q9WVD4	3				426681	426681	1	1080069	1.22032e+06		1.13829e+06		1.14623e+06	3	4	0.372248	-1.42566
Clic1	Chloride intracellular channel protein 1 OS=Mus musculus OX=10090 GN=Clic1 PE=1 SV=3	Q9Z1Q5	10	6.33324e+07	5.7045e+07	7.46829e+07	5.58341e+07	6.27236e+07	4	1.34022e+07	1.27842e+07	3.36461e+07	9.35131e+06	1.48603e+07	1.68088e+07	5	9	3.73159	1.89979
Clic4	Chloride intracellular channel protein 4 OS=Mus musculus OX=10090 GN=Clic4 PE=1 SV=3	Q9QYB1	14	8.45533e+06	1.03906e+07	9.70091e+06	9.97843e+06	9.63133e+06	4	2.61601e+06	2.41119e+06	2.54224e+06	2.54939e+06	2.52103e+06	2.52797e+06	5	9	3.8099	1.92975
Clic5	Chloride intracellular channel protein 5 OS=Mus musculus OX=10090 GN=Clic5 PE=1 SV=1	Q8BXK9	1				8291060	8291060	1				621864		621864	1	2	13.3326	3.73688
Clic6	Chloride intracellular channel protein 6 OS=Mus musculus OX=10090 GN=Clic6 PE=1 SV=1	Q8BHB9	1	2.36047e+08	1.94496e+08	1.79085e+08	146487200	1.89029e+08	4	56056296	6.38752e+07	6.48113e+07	4.48053e+07	4.98142e+07	5.58725e+07	5	9	3.38322	1.7584
Clip1	CAP-Gly domain-containing linker protein 1 OS=Mus musculus OX=10090 GN=Clip1 PE=1 SV=1	Q922J3	4	831572	3.65985e+06	4.60797e+06	9.02261e+06	4.5305e+06	4	341056	492425	534361			455947	3	7	9.93646	3.31273
Clmp	CXADR-like membrane protein OS=Mus musculus OX=10090 GN=Clmp PE=1 SV=1	Q8R373	1	1.25113e+06	999394	1.24342e+06	795401	1.07234e+06	4	809448	641341	684739	665063	839671	728053	5	9	1.47288	0.558642
Cln5	Ceroid-lipofuscinosis neuronal protein 5 homolog OS=Mus musculus OX=10090 GN=Cln5 PE=1 SV=1	Q3UMW8	1			636609		636609	1				217259		217259	1	2	2.93019	1.55099
Clpp	ATP-dependent Clp protease proteolytic subunit, mitochondrial OS=Mus musculus OX=10090 GN=Clpp PE=1 SV=1	O88696	3		866697	635403		751050	2						#DIV/0!	0	2	#DIV/0!	#DIV/0!
Clptm1	Cleft lip and palate transmembrane protein 1 homolog OS=Mus musculus OX=10090 GN=Clptm1 PE=1 SV=1	Q8VBZ3	1					#DIV/0!	0			154171			154171	1	1	#DIV/0!	#DIV/0!
Clpx	ATP-dependent Clp protease ATP-binding subunit clpX-like, mitochondrial OS=Mus musculus OX=10090 GN=Clpx PE=1 SV=2	Q9JHS4	4	2.99978e+06	3.25274e+06	3.47813e+06	2903906	3.15864e+06	4					2.22836e+06	2.22836e+06	1	5	1.41747	0.503318
Clta	Clathrin light chain A OS=Mus musculus OX=10090 GN=Clta PE=1 SV=2	O08585	4	3.00106e+06	1.27331e+06	541950	3905763	2.18052e+06	4	116363		156383	6.5587e+06		2.27715e+06	3	7	0.957566	-0.0625555
Cltc	Clathrin heavy chain 1 OS=Mus musculus OX=10090 GN=Cltc PE=1 SV=3	Q68FD5	78	3.58653e+07	3.79048e+07	4.20359e+07	3.58741e+07	3.792e+07	4	9.87584e+06	9.77622e+06	9.50055e+06	8.97461e+06	9.92121e+06	9.60968e+06	5	9	3.94602	1.9804
Cluh	Clustered mitochondria protein homolog OS=Mus musculus OX=10090 GN=Cluh PE=1 SV=2	Q5SW19	19	5.6719e+06	4.55508e+06	5.55121e+06	7.62758e+06	5.85144e+06	4	5.63014e+06	2.06995e+06	2.82731e+06	4.40602e+06	1.48466e+06	3.28362e+06	5	9	1.78201	0.833506
Cmas	N-acylneuraminate cytidylyltransferase OS=Mus musculus OX=10090 GN=Cmas PE=1 SV=2	Q99KK2	7	6.00225e+06	449530	1.86314e+07	1289707	6.59323e+06	4				276824	201961	239393	2	6	27.5415	4.78354
Cmbl	Carboxymethylenebutenolidase homolog OS=Mus musculus OX=10090 GN=Cmbl PE=1 SV=1	Q8R1G2	1	222478				222478	1						#DIV/0!	0	1	#DIV/0!	#DIV/0!
Cmpk1	UMP-CMP kinase OS=Mus musculus OX=10090 GN=Cmpk1 PE=1 SV=1	Q9DBP5	4	1.90331e+06	1.89676e+06	1.72391e+06	2.3918e+06	1.97895e+06	4				145210		145210	1	5	13.6282	3.76852
Cmtr1	Cap-specific mRNA (nucleoside-2'-O-)-methyltransferase 1 OS=Mus musculus OX=10090 GN=Cmtr1 PE=1 SV=1	Q9DBC3	7	447766	1.16499e+06	1.36974e+06	4.86978e+06	1.96307e+06	4	3299330	48927.3	46890.1	219484		903658	4	8	2.17236	1.11926
Cndp2	Cytosolic non-specific dipeptidase OS=Mus musculus OX=10090 GN=Cndp2 PE=1 SV=1	Q9D1A2	3		2.12562e+06		906005	1.51581e+06	2			362176			362176	1	3	4.1853	2.06533
Cnksr3	Connector enhancer of kinase suppressor of ras 3 OS=Mus musculus OX=10090 GN=Cnksr3 PE=1 SV=1	Q8BMA3	1				1359143	1359143	1	7403519		5.54914e+06	5.39237e+06		6.11501e+06	3	4	0.222264	-2.16966
Cnn2	Calponin-2 OS=Mus musculus OX=10090 GN=Cnn2 PE=1 SV=1	Q08093	5	2.68344e+06	3.11766e+06	3.29565e+06	2.90387e+06	3.00015e+06	4	835175	999739	762517	1.00611e+06	748280	870364	5	9	3.44701	1.78535
Cnn3	Calponin-3 OS=Mus musculus OX=10090 GN=Cnn3 PE=1 SV=1	Q9DAW9	4	9.10708e+06	6.2386e+06	9.40155e+06	1.08104e+07	8.88942e+06	4	787948	955410	554515	499391	655470	690547	5	9	12.873	3.68628
Cnnm2	Metal transporter CNNM2 OS=Mus musculus OX=10090 GN=Cnnm2 PE=1 SV=3	Q3TWN3	1					#DIV/0!	0	1021860		962705			992282	2	2	#DIV/0!	#DIV/0!
Cnnm3	Metal transporter CNNM3 OS=Mus musculus OX=10090 GN=Cnnm3 PE=1 SV=2	Q32NY4	1				181950	181950	1						#DIV/0!	0	1	#DIV/0!	#DIV/0!
Cnot1	CCR4-NOT transcription complex subunit 1 OS=Mus musculus OX=10090 GN=Cnot1 PE=1 SV=2	Q6ZQ08	23	4.40217e+06	2.98073e+06	2.72746e+06	2.4852e+06	3.14889e+06	4	2.18125e+06	1.8687e+06	386203	2.31496e+06	739280	1.49808e+06	5	9	2.10195	1.07173
Cnot10	CCR4-NOT transcription complex subunit 10 OS=Mus musculus OX=10090 GN=Cnot10 PE=1 SV=1	Q8BH15	6	1.25012e+06	1.90215e+06	1.04742e+06	1872226	1.51798e+06	4						#DIV/0!	0	4	#DIV/0!	#DIV/0!
Cnot11	CCR4-NOT transcription complex subunit 11 OS=Mus musculus OX=10090 GN=Cnot11 PE=1 SV=1	Q9CWN7	1		2.81011e+06			2.81011e+06	1			883004			883004	1	2	3.18244	1.67013
Cnot3	CCR4-NOT transcription complex subunit 3 OS=Mus musculus OX=10090 GN=Cnot3 PE=1 SV=1	Q8K0V4	4		840167	1.05828e+06	665372	854606	3	222284					222284	1	4	3.84466	1.94285
Cnot6l	CCR4-NOT transcription complex subunit 6-like OS=Mus musculus OX=10090 GN=Cnot6l PE=1 SV=2	Q8VEG6	3	1.19694e+06	1.84536e+06	2.16499e+06	2711222	1.97963e+06	4						#DIV/0!	0	4	#DIV/0!	#DIV/0!
Cnot8	CCR4-NOT transcription complex subunit 8 OS=Mus musculus OX=10090 GN=Cnot8 PE=2 SV=1	Q9D8X5	4	2.1741e+06	2.30462e+06	2.80831e+06	2230825	2.37946e+06	4					127577	127577	1	5	18.6512	4.2212
Cnot9	CCR4-NOT transcription complex subunit 9 OS=Mus musculus OX=10090 GN=Cnot9 PE=1 SV=1	Q9JKY0	6	3.77459e+06	4.33568e+06	5.67092e+06	5.54859e+06	4.83245e+06	4	554347	600206	434462	367201	608702	512984	5	9	9.42027	3.23577
Cnp	2',3'-cyclic-nucleotide 3'-phosphodiesterase OS=Mus musculus OX=10090 GN=Cnp PE=1 SV=3	P16330	1			5.34475e+06		5.34475e+06	1						#DIV/0!	0	1	#DIV/0!	#DIV/0!
Cobll1	Cordon-bleu protein-like 1 OS=Mus musculus OX=10090 GN=Cobll1 PE=1 SV=2	Q3UMF0	1					#DIV/0!	0			127286			127286	1	1	#DIV/0!	#DIV/0!
Cog1	Conserved oligomeric Golgi complex subunit 1 OS=Mus musculus OX=10090 GN=Cog1 PE=1 SV=3	Q9Z160	13	1.56902e+06	1.78975e+06	1.74318e+06	14650165	4.93803e+06	4	1.21729e+07	5.57644e+07	7.57185e+07	6.07734e+07	6.36041e+07	5.36067e+07	5	9	0.092116	-3.4404
Cog2	Conserved oligomeric Golgi complex subunit 2 OS=Mus musculus OX=10090 GN=Cog2 PE=1 SV=2	Q921L5	6	834912	1.10295e+06	1.78424e+06	471936	1.04851e+06	4						#DIV/0!	0	4	#DIV/0!	#DIV/0!
Cog3	Conserved oligomeric Golgi complex subunit 3 OS=Mus musculus OX=10090 GN=Cog3 PE=1 SV=3	Q8CI04	11	1.62003e+06	3.48142e+06	1.13447e+06	4.23497e+06	2.61772e+06	4	604410	785122		808462	1.38142e+06	894853	4	8	2.92531	1.54859
Cog4	Conserved oligomeric Golgi complex subunit 4 OS=Mus musculus OX=10090 GN=Cog4 PE=1 SV=1	Q8R1U1	11	3.95031e+06	4.48151e+06	4.1866e+06	5.6321e+06	4.56263e+06	4	1.74119e+06	1.2298e+06	2.66798e+06	2.15907e+06	2.51447e+06	2.0625e+06	5	9	2.21218	1.14547
Cog5	Conserved oligomeric Golgi complex subunit 5 OS=Mus musculus OX=10090 GN=Cog5 PE=1 SV=3	Q8C0L8	7		1.48007e+06	2.62688e+06	2.84649e+06	2.31781e+06	3	3125666			845835	1.80601e+06	1.92584e+06	3	6	1.20354	0.26728
Cog6	Conserved oligomeric Golgi complex subunit 6 OS=Mus musculus OX=10090 GN=Cog6 PE=1 SV=2	Q8R3I3	2	1.60928e+06	2.15902e+06	2.351e+06	2190564	2.07747e+06	4		455836				455836	1	5	4.55748	2.18824
Cog7	Conserved oligomeric Golgi complex subunit 7 OS=Mus musculus OX=10090 GN=Cog7 PE=1 SV=1	Q3UM29	8	4.24522e+06	1.62874e+06	6.79341e+06	3.16976e+06	3.95928e+06	4				997158	384974	691066	2	6	5.72924	2.51834
Cog8	Conserved oligomeric Golgi complex subunit 8 OS=Mus musculus OX=10090 GN=Cog8 PE=1 SV=3	Q9JJA2	2			1.10643e+09		1.10643e+09	1	150629664					150629664	1	2	7.34539	2.87684
Col12a1	Collagen alpha-1(XII) chain OS=Mus musculus OX=10090 GN=Col12a1 PE=2 SV=3	Q60847	84	1.45729e+07	1.5015e+07	1.36558e+07	14898563	1.45356e+07	4	1.49956e+07	1.92405e+07	1.75883e+07	1.66668e+07	1.82686e+07	1.7352e+07	5	9	0.83769	-0.255512
Col18a1	Collagen alpha-1(XVIII) chain OS=Mus musculus OX=10090 GN=Col18a1 PE=1 SV=4	P39061	10	6.67267e+06	1.91779e+06	2.00837e+06	1505217	3.02601e+06	4	2.72572e+06	3.41917e+06	4.19253e+06	2.56268e+06	2.97718e+06	3.17546e+06	5	9	0.952937	-0.0695471
Col1a1	Collagen alpha-1(I) chain OS=Mus musculus OX=10090 GN=Col1a1 PE=1 SV=4	P11087	31	1.24605e+07	1.19908e+07	1.20538e+07	8.15049e+06	1.11639e+07	4	1.00076e+07	1.15722e+07	1.16066e+07	8.478e+06	1.17616e+07	1.06852e+07	5	9	1.0448	0.063225
Col1a2	Collagen alpha-2(I) chain OS=Mus musculus OX=10090 GN=Col1a2 PE=1 SV=2	Q01149	7	6.76828e+06	8.10242e+06	8.24108e+06	1.15186e+07	8.6576e+06	4	5854978	4.97859e+06	3.74553e+06	7.33097e+06	8.06764e+06	5.99554e+06	5	9	1.44401	0.530077
Col3a1	Collagen alpha-1(III) chain OS=Mus musculus OX=10090 GN=Col3a1 PE=1 SV=4	P08121	15	8.74039e+06	6.05017e+06	4.30323e+06	6.11293e+06	6.30168e+06	4	2.4256e+06	1.91979e+06	5.99386e+06	1.95734e+06	1.63396e+06	2.78611e+06	5	9	2.26182	1.17748
Col4a2	Collagen alpha-2(IV) chain OS=Mus musculus OX=10090 GN=Col4a2 PE=1 SV=4	P08122	3		799922		654170	727046	2	924573	1.40422e+06	1.54985e+06	1.89903e+06	1.3867e+06	1.43287e+06	5	7	0.507404	-0.978793
Col5a1	Collagen alpha-1(V) chain OS=Mus musculus OX=10090 GN=Col5a1 PE=1 SV=2	O88207	3					#DIV/0!	0	1480928	631674			130482	747695	3	3	#DIV/0!	#DIV/0!
Col5a2	Collagen alpha-2(V) chain OS=Mus musculus OX=10090 GN=Col5a2 PE=1 SV=1	Q3U962	6	733337	621305	1.23375e+06	619194	801897	4	1991126	1.65084e+06	1.36268e+06	1.57554e+06	2.65349e+06	1.84673e+06	5	9	0.434224	-1.20349
Col6a1	Collagen alpha-1(VI) chain OS=Mus musculus OX=10090 GN=Col6a1 PE=1 SV=1	Q04857	33	7.64997e+06	8.85167e+06	6.70463e+06	7.95961e+06	7.79147e+06	4	1.88359e+07	1.40262e+07	1.18178e+07	1.7562e+07	1.19351e+07	1.48354e+07	5	9	0.525195	-0.929075
Col6a2	Collagen alpha-2(VI) chain OS=Mus musculus OX=10090 GN=Col6a2 PE=1 SV=3	Q02788	14	6.8381e+06	8.30516e+06	6.77529e+06	5.51942e+06	6.85949e+06	4	21258414	2.20576e+07	1.71619e+07	1.97333e+07	1.6193e+07	1.92808e+07	5	9	0.355767	-1.491
Col6a5	Collagen alpha-5(VI) chain OS=Mus musculus OX=10090 GN=Col6a5 PE=1 SV=4	A6H584	2		253199		1282667	767933	2		206766	132725		184794	174762	3	5	4.39418	2.13559
Col8a1	Collagen alpha-1(VIII) chain OS=Mus musculus OX=10090 GN=Col8a1 PE=1 SV=3	Q00780	1	479172	349884	497585	532411	464763	4	552454	922582	718993		637055	707771	4	8	0.656657	-0.606787
Colec10	Collectin-10 OS=Mus musculus OX=10090 GN=Colec10 PE=2 SV=1	Q8CF98	5	4.01807e+06	3.83482e+06	3.67894e+06	2345549	3.46935e+06	4	9.96937e+06	1.13758e+07	1.10024e+07	8.98482e+06	1.11941e+07	1.05053e+07	5	9	0.330248	-1.59838
Colgalt1	Procollagen galactosyltransferase 1 OS=Mus musculus OX=10090 GN=Colgalt1 PE=1 SV=2	Q8K297	9	1.3101e+07	2.37963e+07	1.71363e+07	9.2678e+06	1.58253e+07	4	2739080	3.27045e+06	2.84334e+06	4.33498e+06	5.51174e+06	3.73992e+06	5	9	4.23147	2.08116
Commd10	COMM domain-containing protein 10 OS=Mus musculus OX=10090 GN=Commd10 PE=1 SV=1	Q8JZY2	3	2.90745e+06	3.75607e+06	3.10935e+06	4.2434e+06	3.50407e+06	4		157930		230500	598130	328854	3	7	10.6554	3.41351
Commd2	COMM domain-containing protein 2 OS=Mus musculus OX=10090 GN=Commd2 PE=1 SV=1	Q8BXC6	5	2.13025e+06	2.86816e+06	3.54118e+06	2.80616e+06	2.83644e+06	4	529774	1.20509e+06	1.15549e+06	1.3804e+06	40827.4	862317	5	9	3.28932	1.71779
Commd3	COMM domain-containing protein 3 OS=Mus musculus OX=10090 GN=Commd3 PE=1 SV=1	Q63829	5	1.721e+06	2.18813e+06	2.53136e+06	5.47725e+06	2.97944e+06	4	4392781					4392781	1	5	0.678258	-0.560094
Commd5	COMM domain-containing protein 5 OS=Mus musculus OX=10090 GN=Commd5 PE=1 SV=1	Q8R395	1		3.22538e+06			3.22538e+06	1						#DIV/0!	0	1	#DIV/0!	#DIV/0!
Commd6	COMM domain-containing protein 6 OS=Mus musculus OX=10090 GN=Commd6 PE=1 SV=1	Q3V4B5	2		76265.4			76265.4	1						#DIV/0!	0	1	#DIV/0!	#DIV/0!
Commd7	COMM domain-containing protein 7 OS=Mus musculus OX=10090 GN=Commd7 PE=1 SV=1	Q8BG94	3			1.4039e+06	1488508	1.44621e+06	2						#DIV/0!	0	2	#DIV/0!	#DIV/0!
Commd8	COMM domain-containing protein 8 OS=Mus musculus OX=10090 GN=Commd8 PE=1 SV=1	Q9CZG3	3	6.58788e+06	5.17933e+06	3.56934e+06	3.37628e+06	4.67821e+06	4	1094536	1.4388e+06	1.11128e+06		594904	1.05988e+06	4	8	4.4139	2.14206
Commd9	COMM domain-containing protein 9 OS=Mus musculus OX=10090 GN=Commd9 PE=1 SV=3	Q8K2Q0	1	5.84115e+06	5.88191e+06	5.01074e+06	7560960	6.07369e+06	4	1457973	1.30448e+06	1.78607e+06	1.03828e+06	1.71536e+06	1.46043e+06	5	9	4.15883	2.05618
Comp	Cartilage oligomeric matrix protein OS=Mus musculus OX=10090 GN=Comp PE=1 SV=2	Q9R0G6	2					#DIV/0!	0	1161243	1.13156e+06		1.19464e+06	1.62657e+06	1.2785e+06	4	4	#DIV/0!	#DIV/0!
Comt	Catechol O-methyltransferase OS=Mus musculus OX=10090 GN=Comt PE=1 SV=2	O88587	3	3.46705e+07	2.45403e+07	1.49551e+07	1.58183e+07	2.2496e+07	4	6.97904e+06	1.20694e+07	1.13068e+07	1.17827e+07	1.33482e+07	1.10972e+07	5	9	2.02717	1.01947
Copa	Coatomer subunit alpha OS=Mus musculus OX=10090 GN=Copa PE=1 SV=2	Q8CIE6	57	2.38814e+07	2.71909e+07	2.25522e+07	2.49036e+07	2.4632e+07	4	7.48034e+06	8.81459e+06	7.43635e+06	7.14566e+06	8.49866e+06	7.87512e+06	5	9	3.12783	1.64516
Copb1	Coatomer subunit beta OS=Mus musculus OX=10090 GN=Copb1 PE=1 SV=1	Q9JIF7	40	1.21679e+07	1.84419e+07	1.4611e+07	1.25328e+07	1.44384e+07	4	3.41458e+06	4.75026e+06	6.73055e+06	4.33518e+06	7.38378e+06	5.32287e+06	5	9	2.71253	1.43964
Copb2	Coatomer subunit beta' OS=Mus musculus OX=10090 GN=Copb2 PE=1 SV=2	O55029	35	2.05891e+07	1.77612e+07	1.88522e+07	23084548	2.00718e+07	4	5.25924e+06	6.56171e+06	4.54991e+06	6.33721e+06	5.69299e+06	5.68021e+06	5	9	3.53363	1.82115
Cope	Coatomer subunit epsilon OS=Mus musculus OX=10090 GN=Cope PE=1 SV=3	O89079	7	1.31449e+07	7.98178e+06	1.33537e+07	1.10117e+07	1.1373e+07	4	2.52214e+06	2.71106e+06	4.74224e+06	3.65171e+06	3.90864e+06	3.50716e+06	5	9	3.2428	1.69724
Copg1	Coatomer subunit gamma-1 OS=Mus musculus OX=10090 GN=Copg1 PE=1 SV=1	Q9QZE5	26	1.42124e+07	1.76486e+07	1.52248e+07	1.73269e+07	1.61032e+07	4	2.78861e+06	2.62142e+06	1.99283e+06	2.88916e+06	2.9484e+06	2.64808e+06	5	9	6.08107	2.60433
Copg2	Coatomer subunit gamma-2 OS=Mus musculus OX=10090 GN=Copg2 PE=1 SV=1	Q9QXK3	21	8.54009e+06	1.41396e+07	1.74168e+07	1.08113e+07	1.2727e+07	4	7.5173e+06	911692	2.25482e+06	1.26812e+06	7.79648e+06	3.94968e+06	5	9	3.22227	1.68808
Cops2	COP9 signalosome complex subunit 2 OS=Mus musculus OX=10090 GN=Cops2 PE=1 SV=1	P61202	14	8.6624e+06	7.85303e+06	9.15589e+06	1.37037e+07	9.84375e+06	4	3.01242e+06	3.0297e+06	2.75701e+06	2.73895e+06	2.5679e+06	2.8212e+06	5	9	3.48921	1.8029
Cops3	COP9 signalosome complex subunit 3 OS=Mus musculus OX=10090 GN=Cops3 PE=1 SV=3	O88543	19	4.29386e+06	7.04265e+06	4.5111e+06	5.0953e+06	5.23573e+06	4	1.62309e+06	464663	2.17715e+06	1.68101e+06	2.2947e+06	1.64812e+06	5	9	3.17678	1.66757
Cops4	COP9 signalosome complex subunit 4 OS=Mus musculus OX=10090 GN=Cops4 PE=1 SV=1	O88544	20	3.09704e+06	2.87811e+06	2.48823e+06	2929415	2.8482e+06	4	1.48757e+06	949378	785118	1.39373e+06	1.39226e+06	1.20161e+06	5	9	2.37032	1.24508
Cops5	COP9 signalosome complex subunit 5 OS=Mus musculus OX=10090 GN=Cops5 PE=1 SV=3	O35864	7	3.07803e+06	3.14909e+06	2.62622e+06	2.88902e+06	2.93559e+06	4	2189618	1.95538e+06	1.21449e+06	829738	1.00952e+06	1.43975e+06	5	9	2.03896	1.02783
Cops6	COP9 signalosome complex subunit 6 OS=Mus musculus OX=10090 GN=Cops6 PE=1 SV=1	O88545	6	9.29506e+06	1.06705e+07	7.89148e+06	9987852	9.46122e+06	4	3371290	2.65049e+06	2.05613e+06	2.99678e+06	2.86749e+06	2.78843e+06	5	9	3.39302	1.76257
Cops7a	COP9 signalosome complex subunit 7a OS=Mus musculus OX=10090 GN=Cops7a PE=1 SV=2	Q9CZ04	4	7.42618e+06	5.29211e+06	5.53439e+06	7435995	6.42217e+06	4	1.35136e+06	1.47848e+06	1.26369e+06	1.67777e+06	1.55071e+06	1.4644e+06	5	9	4.38552	2.13275
Cops7b	COP9 signalosome complex subunit 7b OS=Mus musculus OX=10090 GN=Cops7b PE=1 SV=1	Q8BV13	2	1.94743e+07	1.67087e+07	1.9039e+07	12471693	1.69234e+07	4	6393851	7.69335e+06	6.38943e+06	7.44126e+06	7.28041e+06	7.03966e+06	5	9	2.40401	1.26544
Cops8	COP9 signalosome complex subunit 8 OS=Mus musculus OX=10090 GN=Cops8 PE=1 SV=1	Q8VBV7	2	6.38046e+06	7.10835e+06	5.51119e+06	9927913	7.23198e+06	4	1.77595e+06	1.55714e+06	1.91657e+06	2.27542e+06	2.42871e+06	1.99076e+06	5	9	3.63278	1.86107
Copz1	Coatomer subunit zeta-1 OS=Mus musculus OX=10090 GN=Copz1 PE=1 SV=1	P61924	3				1529424	1529424	1		1.15002e+06				1.15002e+06	1	2	1.32991	0.41133
Coro1a	Coronin-1A OS=Mus musculus OX=10090 GN=Coro1a PE=1 SV=5	O89053	8	5.42944e+06		2.83117e+06	1835515	3.36538e+06	3	876084	762061	739168	2.31543e+06	394071	1.01736e+06	5	8	3.30794	1.72593
Coro1b	Coronin-1B OS=Mus musculus OX=10090 GN=Coro1b PE=1 SV=1	Q9WUM3	11	2.0475e+07	2.03035e+07	1.78971e+07	2.1316e+07	1.99979e+07	4	3.69443e+06	6.38254e+06	5.22918e+06	4.73722e+06	2.71859e+06	4.55239e+06	5	9	4.39283	2.13515
Coro1c	Coronin-1C OS=Mus musculus OX=10090 GN=Coro1c PE=1 SV=2	Q9WUM4	16	1.65924e+07	2.25907e+07	1.44114e+07	1.72309e+07	1.77064e+07	4	4200498	4.74386e+06	2.98767e+06	3.88682e+06	3.57548e+06	3.87887e+06	5	9	4.56483	2.19056
Coro6	Coronin-6 OS=Mus musculus OX=10090 GN=Coro6 PE=1 SV=1	Q920M5	3	1.19822e+07	5.19208e+06	6.00617e+06	4878014	7.01461e+06	4	1.26356e+06	1.51122e+06	953174	2.95237e+06	1.11373e+06	1.55881e+06	5	9	4.49997	2.16992
Coro7	Coronin-7 OS=Mus musculus OX=10090 GN=Coro7 PE=1 SV=2	Q9D2V7	3	2.94461e+06	3.94577e+06			3.44519e+06	2					559844	559844	1	3	6.15384	2.62149
Cotl1	Coactosin-like protein OS=Mus musculus OX=10090 GN=Cotl1 PE=1 SV=3	Q9CQI6	2			4.3327e+06		4.3327e+06	1				685585	4.36744e+06	2.52651e+06	2	3	1.71489	0.778118
Cox5a	Cytochrome c oxidase subunit 5A, mitochondrial OS=Mus musculus OX=10090 GN=Cox5a PE=1 SV=2	P12787	1				2937762	2937762	1						#DIV/0!	0	1	#DIV/0!	#DIV/0!
Cox5b	Cytochrome c oxidase subunit 5B, mitochondrial OS=Mus musculus OX=10090 GN=Cox5b PE=1 SV=1	P19536	1				1837746	1837746	1						#DIV/0!	0	1	#DIV/0!	#DIV/0!
Cox6c	Cytochrome c oxidase subunit 6C OS=Mus musculus OX=10090 GN=Cox6c PE=1 SV=3	Q9CPQ1	1	809910			1361279	1.08559e+06	2						#DIV/0!	0	2	#DIV/0!	#DIV/0!
Cp	Ceruloplasmin OS=Mus musculus OX=10090 GN=Cp PE=1 SV=2	Q61147	4	1.31249e+06	1.5844e+06	1.80471e+06	1.86346e+06	1.64127e+06	4	5.10014e+06	8.57619e+06	9.81954e+06	3.69216e+06	4.2351e+06	6.28463e+06	5	9	0.261156	-1.93702
CP070	UPF0183 protein C16orf70 homolog OS=Mus musculus OX=10090 PE=1 SV=2	Q922R1	1		2.22891e+06	2.32211e+06	4216591	2.92254e+06	3						#DIV/0!	0	3	#DIV/0!	#DIV/0!
Cpb2	Carboxypeptidase B2 OS=Mus musculus OX=10090 GN=Cpb2 PE=1 SV=1	Q9JHH6	1	1.15245e+07	1.68024e+07	1.26843e+07	30645378	1.79142e+07	4	17079824	1.86417e+07	1.37934e+07	1.56301e+07	1.25088e+07	1.55308e+07	5	9	1.15346	0.20597
Cpd	Carboxypeptidase D OS=Mus musculus OX=10090 GN=Cpd PE=1 SV=2	O89001	3		1.75856e+06	1.06606e+06	2544608	1.78974e+06	3	3.07476e+06	716833		685978	1.08864e+06	1.39155e+06	4	7	1.28615	0.363056
Cpe	Carboxypeptidase E OS=Mus musculus OX=10090 GN=Cpe PE=1 SV=2	Q00493	1		323320			323320	1						#DIV/0!	0	1	#DIV/0!	#DIV/0!
Cpm	Carboxypeptidase M OS=Mus musculus OX=10090 GN=Cpm PE=1 SV=2	Q80V42	1	689882	748091	536934		658303	3						#DIV/0!	0	3	#DIV/0!	#DIV/0!
Cpne1	Copine-1 OS=Mus musculus OX=10090 GN=Cpne1 PE=1 SV=1	Q8C166	7	6.41609e+06	5.7622e+06	7.51389e+06	5.5509e+06	6.31077e+06	4	2.05101e+06	2.54203e+06	2.38164e+06	2.49077e+06	2.32517e+06	2.35813e+06	5	9	2.67618	1.42018
Cpne2	Copine-2 OS=Mus musculus OX=10090 GN=Cpne2 PE=1 SV=1	P59108	1					#DIV/0!	0		277814				277814	1	1	#DIV/0!	#DIV/0!
Cpne3	Copine-3 OS=Mus musculus OX=10090 GN=Cpne3 PE=1 SV=2	Q8BT60	9	5.24154e+06	5.97367e+06	5.70892e+06	7.75203e+06	6.16904e+06	4	2.87633e+06	2.90157e+06	1.73503e+06	1.83389e+06	1.2506e+06	2.11948e+06	5	9	2.91063	1.54133
Cpne8	Copine-8 OS=Mus musculus OX=10090 GN=Cpne8 PE=2 SV=3	Q9DC53	2					#DIV/0!	0	2844962	2.40968e+06	5.25453e+06	1.93604e+06	2.96074e+06	3.08119e+06	5	5	#DIV/0!	#DIV/0!
Cpox	Oxygen-dependent coproporphyrinogen-III oxidase, mitochondrial OS=Mus musculus OX=10090 GN=Cpox PE=1 SV=2	P36552	2	1.13285e+06	951401	1.14854e+06	1262650	1.12386e+06	4				1.55377e+06	2.80144e+06	2.1776e+06	2	6	0.516099	-0.95428
Cpq	Carboxypeptidase Q OS=Mus musculus OX=10090 GN=Cpq PE=1 SV=1	Q9WVJ3	4	1.36208e+07	2.20042e+07	2.28518e+07	16799331	1.8819e+07	4	3.78489e+06	9.73157e+06	9.70687e+06	1.20955e+07	1.51297e+07	1.00897e+07	5	9	1.86517	0.899309
Cps1	Carbamoyl-phosphate synthase [ammonia], mitochondrial OS=Mus musculus OX=10090 GN=Cps1 PE=1 SV=2	Q8C196	1					#DIV/0!	0	700296	616298	636576	551963		626283	4	4	#DIV/0!	#DIV/0!
Cpsf1	Cleavage and polyadenylation specificity factor subunit 1 OS=Mus musculus OX=10090 GN=Cpsf1 PE=1 SV=1	Q9EPU4	7	3.99091e+06	4.18121e+06	5.566e+06	1804905	3.88576e+06	4		2.85518e+06	789510	1.03225e+06		1.55898e+06	3	7	2.4925	1.31759
Cpsf2	Cleavage and polyadenylation specificity factor subunit 2 OS=Mus musculus OX=10090 GN=Cpsf2 PE=1 SV=1	O35218	5	6.24982e+06	6.09127e+06	6.51236e+06	6480477	6.33348e+06	4	704137	1.11009e+06	839970	1.07911e+06	2.2617e+06	1.199e+06	5	9	5.2823	2.40117
Cpsf3	Cleavage and polyadenylation specificity factor subunit 3 OS=Mus musculus OX=10090 GN=Cpsf3 PE=1 SV=2	Q9QXK7	6	794559	1.06619e+06	1.05546e+06	1572897	1.12228e+06	4						#DIV/0!	0	4	#DIV/0!	#DIV/0!
Cpsf6	Cleavage and polyadenylation specificity factor subunit 6 OS=Mus musculus OX=10090 GN=Cpsf6 PE=1 SV=1	Q6NVF9	5	3.48975e+06	6.94383e+06	3.66619e+06	3.97733e+06	4.51928e+06	4	897428	395930	105164	329694	261628	397969	5	9	11.3559	3.50537
Cpsf7	Cleavage and polyadenylation specificity factor subunit 7 OS=Mus musculus OX=10090 GN=Cpsf7 PE=1 SV=2	Q8BTV2	3	4.60723e+06	5.81394e+06	7.93134e+06	4.75455e+06	5.77677e+06	4	949026	869388				909207	2	6	6.35363	2.66758
Cr1l	Complement component receptor 1-like protein OS=Mus musculus OX=10090 GN=Cr1l PE=1 SV=1	Q64735	4	9.23794e+06	5.5097e+06	1.03955e+07	3.22919e+06	7.09308e+06	4	4.0272e+06	2.6422e+06	3.90342e+06	2.79006e+06	3.06949e+06	3.28648e+06	5	9	2.15826	1.10987
Crbn	Protein cereblon OS=Mus musculus OX=10090 GN=Crbn PE=1 SV=1	Q8C7D2	4	1.2348e+06	1.29114e+06	1.25445e+06	2.11368e+06	1.47352e+06	4		427492	606901	253521		429305	3	7	3.43233	1.77919
Crip1	Cysteine-rich protein 1 OS=Mus musculus OX=10090 GN=Crip1 PE=1 SV=2	P63254	2	3.60824e+06		3.78389e+06	3.66217e+06	3.68476e+06	3	713818	702291	538350	1.45706e+06	775205	837345	5	8	4.40053	2.13768
Crip2	Cysteine-rich protein 2 OS=Mus musculus OX=10090 GN=Crip2 PE=1 SV=1	Q9DCT8	4	1.55947e+07	2.50609e+07	1.50213e+07	16427246	1.8026e+07	4	6128755	6.29951e+06	5.50191e+06	7.83179e+06	5.62625e+06	6.27764e+06	5	9	2.87147	1.52179
Crlf1	Cytokine receptor-like factor 1 OS=Mus musculus OX=10090 GN=Crlf1 PE=1 SV=1	Q9JM58	4	1.30863e+06	8.65027e+06	2.08671e+06	1890291	3.48397e+06	4	2254385	3.04253e+06	2.15099e+06	1.77467e+06	935140	2.03154e+06	5	9	1.71494	0.778159
Crmp1	Dihydropyrimidinase-related protein 1 OS=Mus musculus OX=10090 GN=Crmp1 PE=1 SV=1	P97427	1	1.10409e+08	8.14972e+07	7.78327e+07	72599408	8.55847e+07	4	2942890	9.12686e+06	6.19407e+06	3.92588e+06	6.41683e+06	5.72131e+06	5	9	14.9589	3.90294
Crtac1	Cartilage acidic protein 1 OS=Mus musculus OX=10090 GN=Crtac1 PE=2 SV=1	Q8R555	1		861089			861089	1						#DIV/0!	0	1	#DIV/0!	#DIV/0!
Crtap	Cartilage-associated protein OS=Mus musculus OX=10090 GN=Crtap PE=1 SV=3	Q9CYD3	6	3.87442e+06	3.10351e+06	3.80073e+06	4637689	3.85409e+06	4	1484924	2.23471e+06	1.56183e+06	3.64404e+06	954102	1.97592e+06	5	9	1.95052	0.963862
Cryab	Alpha-crystallin B chain OS=Mus musculus OX=10090 GN=Cryab PE=1 SV=2	P23927	10	3.01017e+07	3.07897e+07	3.71171e+07	2.09402e+07	2.97372e+07	4	9.36156e+06	7.50712e+06	6.55586e+06	1.002e+07	7.90941e+06	8.27079e+06	5	9	3.59544	1.84617
Crym	Ketimine reductase mu-crystallin OS=Mus musculus OX=10090 GN=Crym PE=1 SV=1	O54983	1					#DIV/0!	0		552899	190541	516056	483399	435724	4	4	#DIV/0!	#DIV/0!
Cryz	Quinone oxidoreductase OS=Mus musculus OX=10090 GN=Cryz PE=1 SV=1	P47199	7	3.89162e+06	5.29811e+06	4.18733e+06	4.23052e+06	4.4019e+06	4	1293894	120946	116277			510372	3	7	8.62487	3.1085
Cryzl1	Quinone oxidoreductase-like protein 1 OS=Mus musculus OX=10090 GN=Cryzl1 PE=1 SV=1	Q921W4	2	2.16533e+06	2.18844e+06	1.99705e+06	1691549	2.01059e+06	4						#DIV/0!	0	4	#DIV/0!	#DIV/0!
Cs	Citrate synthase, mitochondrial OS=Mus musculus OX=10090 GN=Cs PE=1 SV=1	Q9CZU6	15	2.26731e+07	2.62782e+07	2.64263e+07	2.49056e+07	2.50708e+07	4	3673386	4.1635e+06	3.86754e+06	3.29506e+06	3.3364e+06	3.66718e+06	5	9	6.83654	2.77327
Csad	Cysteine sulfinic acid decarboxylase OS=Mus musculus OX=10090 GN=Csad PE=1 SV=1	Q9DBE0	1	1.58672e+06	1.81753e+06	1.85412e+06	2324316	1.89567e+06	4				559245		559245	1	5	3.3897	1.76116
Csde1	Cold shock domain-containing protein E1 OS=Mus musculus OX=10090 GN=Csde1 PE=1 SV=1	Q91W50	26	5.54178e+06	7.49006e+06	9.10718e+06	8.19734e+06	7.58409e+06	4	1.42051e+06	1.34641e+06	1.74448e+06	1.64629e+06	1.5559e+06	1.54272e+06	5	9	4.91606	2.2975
Cse1l	Exportin-2 OS=Mus musculus OX=10090 GN=Cse1l PE=1 SV=1	Q9ERK4	23	9.50923e+08	4.74335e+08	8.07143e+08	9.09502e+08	7.85476e+08	4	5.38777e+08	7.49289e+08	5.03647e+08	5.98911e+08	3.94654e+08	5.57056e+08	5	9	1.41005	0.495745
Csk	Tyrosine-protein kinase CSK OS=Mus musculus OX=10090 GN=Csk PE=1 SV=2	P41241	11	2.42728e+06	2.27095e+06	2.34499e+06	3.52091e+06	2.64103e+06	4	1.36735e+06			866026		1.11669e+06	2	6	2.36506	1.24188
Csnk1a1	Casein kinase I isoform alpha OS=Mus musculus OX=10090 GN=Csnk1a1 PE=1 SV=2	Q8BK63	2	495025	4.61895e+06	304407	243722	1.41553e+06	4	287823		194675	1.56606e+06		682852	3	7	2.07296	1.05169
Csnk1d	Casein kinase I isoform delta OS=Mus musculus OX=10090 GN=Csnk1d PE=1 SV=2	Q9DC28	2	2.52712e+08	2.8727e+08	2.80049e+08	457467520	3.19375e+08	4	445356992	4.81119e+08	2.71794e+08	5.09886e+08	2.546e+08	3.92551e+08	5	9	0.813587	-0.297631
Csnk1g1	Casein kinase I isoform gamma-1 OS=Mus musculus OX=10090 GN=Csnk1g1 PE=1 SV=2	Q8BTH8	1		2.0561e+06			2.0561e+06	1	932176	1.75495e+06	1.52636e+06	1.51305e+06	1.39004e+06	1.42331e+06	5	6	1.44459	0.530658
Csnk2a1	Casein kinase II subunit alpha OS=Mus musculus OX=10090 GN=Csnk2a1 PE=1 SV=2	Q60737	6	2.5518e+06	2.70146e+06	6.37366e+06	2381258	3.50204e+06	4	1863913	2.15186e+06	2.46553e+06	2.73307e+06	1.45878e+06	2.13463e+06	5	9	1.64059	0.714211
Csnk2a2	Casein kinase II subunit alpha' OS=Mus musculus OX=10090 GN=Csnk2a2 PE=1 SV=1	O54833	4	1.60493e+06	5.3136e+06	2.88633e+06	3.27842e+06	3.27082e+06	4	343451	453379	326631	551383	131658	361300	5	9	9.0529	3.17838
Csnk2b	Casein kinase II subunit beta OS=Mus musculus OX=10090 GN=Csnk2b PE=1 SV=1	P67871	1	1.47848e+06	1.36781e+06	1.1535e+06	1616480	1.40407e+06	4	705489	519099	397491	658219	667042	589468	5	9	2.38192	1.25213
Cspg4	Chondroitin sulfate proteoglycan 4 OS=Mus musculus OX=10090 GN=Cspg4 PE=1 SV=3	Q8VHY0	5			280260		280260	1	938124	1.96192e+06	526149	528977	959258	982886	5	6	0.28514	-1.81026
Csrp1	Cysteine and glycine-rich protein 1 OS=Mus musculus OX=10090 GN=Csrp1 PE=1 SV=3	P97315	2					#DIV/0!	0	887788	1.53518e+06	1.24245e+06		1.04592e+06	1.17783e+06	4	4	#DIV/0!	#DIV/0!
Csrp2	Cysteine and glycine-rich protein 2 OS=Mus musculus OX=10090 GN=Csrp2 PE=1 SV=3	P97314	1	1.71752e+06	1.79521e+06	1.81177e+06	2144786	1.86732e+06	4						#DIV/0!	0	4	#DIV/0!	#DIV/0!
Cstb	Cystatin-B OS=Mus musculus OX=10090 GN=Cstb PE=1 SV=1	Q62426	3	2.91342e+06			3518240	3.21583e+06	2	1.20112e+06	765206	778257	667891	612538	805003	5	7	3.99481	1.99813
Cstf1	Cleavage stimulation factor subunit 1 OS=Mus musculus OX=10090 GN=Cstf1 PE=1 SV=1	Q99LC2	7	1.69243e+06	1.61333e+06	4.60714e+06	2266814	2.54493e+06	4	299740			1.36255e+06		831144	2	6	3.06196	1.61446
Cstf2	Cleavage stimulation factor subunit 2 OS=Mus musculus OX=10090 GN=Cstf2 PE=1 SV=2	Q8BIQ5	2	3.92102e+06	3.25783e+06	2.93732e+06	1435119	2.88782e+06	4						#DIV/0!	0	4	#DIV/0!	#DIV/0!
Cstf3	Cleavage stimulation factor subunit 3 OS=Mus musculus OX=10090 GN=Cstf3 PE=1 SV=1	Q99LI7	7	2.01857e+06	1.81361e+06	1.86477e+06	1.70161e+06	1.84964e+06	4	171821				215744	193783	2	6	9.54491	3.25473
CT194	Uncharacterized protein C20orf194 homolog OS=Mus musculus OX=10090 PE=1 SV=2	Q7TT23	1		323657	247841		285749	2						#DIV/0!	0	2	#DIV/0!	#DIV/0!
Ctbp1	C-terminal-binding protein 1 OS=Mus musculus OX=10090 GN=Ctbp1 PE=1 SV=2	O88712	5	3.28115e+07	4.0632e+07	7.51764e+06	2.95941e+06	2.09801e+07	4			1.25135e+06	1.76715e+06	1.2784e+06	1.4323e+06	3	7	14.6478	3.87262
Ctbp2	C-terminal-binding protein 2 OS=Mus musculus OX=10090 GN=Ctbp2 PE=1 SV=2	P56546	6	2.68743e+06		1.33992e+06	1621712	1.88302e+06	3	415124			590292	564009	523142	3	6	3.59944	1.84777
Ctc1	CST complex subunit CTC1 OS=Mus musculus OX=10090 GN=Ctc1 PE=1 SV=2	Q5SUQ9	7	1.68918e+06	3.22429e+06	3.95888e+06	3.42916e+06	3.07538e+06	4	1171796	347009	330737	698179	941951	697934	5	9	4.4064	2.1396
Ctcf	Transcriptional repressor CTCF OS=Mus musculus OX=10090 GN=Ctcf PE=1 SV=2	Q61164	1	3.20941e+06	3.49458e+06	3.32183e+06		3.34194e+06	3						#DIV/0!	0	3	#DIV/0!	#DIV/0!
Ctdsp1	Carboxy-terminal domain RNA polymerase II polypeptide A small phosphatase 1 OS=Mus musculus OX=10090 GN=Ctdsp1 PE=1 SV=1	P58466	1				5778239	5778239	1						#DIV/0!	0	1	#DIV/0!	#DIV/0!
Cth	Cystathionine gamma-lyase OS=Mus musculus OX=10090 GN=Cth PE=1 SV=1	Q8VCN5	3	302969	2.62082e+06	2.82085e+06	5506400	2.81276e+06	4				94519.2		94519.2	1	5	29.7586	4.89523
Ctnna1	Catenin alpha-1 OS=Mus musculus OX=10090 GN=Ctnna1 PE=1 SV=1	P26231	30	5.86425e+06	5.04474e+06	5.02802e+06	5.0015e+06	5.23463e+06	4	2.64621e+06	2.28597e+06	2.37026e+06	2.52228e+06	2.39092e+06	2.44313e+06	5	9	2.14259	1.09936
Ctnnb1	Catenin beta-1 OS=Mus musculus OX=10090 GN=Ctnnb1 PE=1 SV=1	Q02248	10	7.43486e+06	8.52259e+06	8.05813e+06	6245396	7.56525e+06	4	1.61295e+06	1.85442e+06	2.23605e+06	2.17742e+06	1.14822e+06	1.80581e+06	5	9	4.18939	2.06674
Ctnnbl1	Beta-catenin-like protein 1 OS=Mus musculus OX=10090 GN=Ctnnbl1 PE=1 SV=1	Q9CWL8	6	578475	796005	1.02282e+06	1.00533e+06	850658	4			401539			401539	1	5	2.11849	1.08304
Ctnnd1	Catenin delta-1 OS=Mus musculus OX=10090 GN=Ctnnd1 PE=1 SV=2	P30999	20	1.09755e+07	1.3283e+07	9.16788e+06	1.18674e+07	1.13234e+07	4	7503528	1.0493e+07	5.02322e+06	8.35583e+06	5.66756e+06	7.40863e+06	5	9	1.52841	0.612036
Ctps1	CTP synthase 1 OS=Mus musculus OX=10090 GN=Ctps1 PE=1 SV=2	P70698	22	7.4486e+06	7.66554e+06	6.77392e+06	1.04472e+07	8.08381e+06	4	1.48666e+06	1.08954e+06	1.24311e+06	1.70175e+06	1.283e+06	1.36081e+06	5	9	5.94043	2.57057
Ctps2	CTP synthase 2 OS=Mus musculus OX=10090 GN=Ctps2 PE=1 SV=1	P70303	10	4.12842e+06	4.38639e+06	6.03305e+06	3.22717e+06	4.44376e+06	4	2206252	1.13812e+06			1.65979e+06	1.66805e+06	3	7	2.66404	1.41362
Ctr9	RNA polymerase-associated protein CTR9 homolog OS=Mus musculus OX=10090 GN=Ctr9 PE=1 SV=2	Q62018	8	1.60106e+06	1.83073e+06	1.65075e+06	1654060	1.68415e+06	4		361638				361638	1	5	4.657	2.2194
Ctsa	Lysosomal protective protein OS=Mus musculus OX=10090 GN=Ctsa PE=1 SV=1	P16675	6	4.5978e+06		7.66293e+06	2.85505e+06	5.03859e+06	3	3.39616e+06	6.34561e+06	3.74644e+06	3.89769e+06	4.09025e+06	4.29523e+06	5	8	1.17307	0.230285
Ctsb	Cathepsin B OS=Mus musculus OX=10090 GN=Ctsb PE=1 SV=2	P10605	12	2.78057e+07	3.56202e+07	2.7356e+07	2.32287e+07	2.85026e+07	4	8.27566e+06	9.51961e+06	3.89794e+06	1.16242e+07	1.05472e+07	8.77292e+06	5	9	3.24893	1.69997
Ctsd	Cathepsin D OS=Mus musculus OX=10090 GN=Ctsd PE=1 SV=1	P18242	5	7.83189e+06	1.12107e+07	7.81815e+06	11930228	9.69773e+06	4	4466838	4.65194e+06	3.93765e+06	2.08678e+06	4.70858e+06	3.97036e+06	5	9	2.44253	1.28838
Ctsz	Cathepsin Z OS=Mus musculus OX=10090 GN=Ctsz PE=1 SV=1	Q9WUU7	6	6.97415e+06	1.01469e+07	9.48717e+06	5.50306e+06	8.02782e+06	4	4.47079e+06	4.57e+06	4.11279e+06	4.96008e+06	4.02636e+06	4.428e+06	5	9	1.81297	0.858352
Cttnbp2nl	CTTNBP2 N-terminal-like protein OS=Mus musculus OX=10090 GN=Cttnbp2nl PE=1 SV=1	Q99LJ0	1					#DIV/0!	0		984769				984769	1	1	#DIV/0!	#DIV/0!
Ctu1	Cytoplasmic tRNA 2-thiolation protein 1 OS=Mus musculus OX=10090 GN=Ctu1 PE=2 SV=1	Q99J10	3	1.08967e+06	1.10797e+06		140761	779470	3						#DIV/0!	0	3	#DIV/0!	#DIV/0!
Cul1	Cullin-1 OS=Mus musculus OX=10090 GN=Cul1 PE=1 SV=1	Q9WTX6	18	5.70692e+06	5.16247e+06	3.90388e+06	5.71556e+06	5.12221e+06	4	1.84417e+06	2.7453e+06	1.30135e+06	2.13544e+06	1.85418e+06	1.97609e+06	5	9	2.5921	1.37412
Cul2	Cullin-2 OS=Mus musculus OX=10090 GN=Cul2 PE=1 SV=2	Q9D4H8	13	5.76878e+06	5.06536e+06	4.87859e+06	6.99926e+06	5.678e+06	4	1.49117e+06	1.62236e+06	1.00389e+06	1.45595e+06	1.36298e+06	1.38727e+06	5	9	4.09292	2.03313
Cul3	Cullin-3 OS=Mus musculus OX=10090 GN=Cul3 PE=1 SV=1	Q9JLV5	8	3.52516e+06	5.29713e+06	4.1832e+06	3.86797e+06	4.21837e+06	4	660770	368316	2.55836e+06	699648	790236	1.01547e+06	5	9	4.15412	2.05454
Cul4a	Cullin-4A OS=Mus musculus OX=10090 GN=Cul4a PE=1 SV=1	Q3TCH7	8	3.89148e+06	3.62704e+06	2.35932e+06	1970195	2.96201e+06	4	192833		4.00374e+06	1.24295e+07	7.03044e+06	5.91413e+06	4	8	0.500836	-0.99759
Cul4b	Cullin-4B OS=Mus musculus OX=10090 GN=Cul4b PE=1 SV=1	A2A432	16	3.79452e+06	4.13363e+06	4.21784e+06	3.72645e+06	3.96811e+06	4	537436	1.66324e+06	1.21212e+06	2.21613e+07	1.46088e+06	5.40699e+06	5	9	0.733885	-0.446374
Cul5	Cullin-5 OS=Mus musculus OX=10090 GN=Cul5 PE=1 SV=3	Q9D5V5	12	4.49092e+06	3.86533e+06	4.18159e+06	4.23227e+06	4.19253e+06	4	4.61936e+06	4.72088e+06	48893.4	1.81621e+06	3.01794e+06	2.84466e+06	5	9	1.47383	0.559565
Cul7	Cullin-7 OS=Mus musculus OX=10090 GN=Cul7 PE=1 SV=2	Q8VE73	3	1.68192e+06	2.76922e+06	2.90479e+06	2.50793e+06	2.46597e+06	4						#DIV/0!	0	4	#DIV/0!	#DIV/0!
Cul9	Cullin-9 OS=Mus musculus OX=10090 GN=Cul9 PE=1 SV=2	Q80TT8	1		1.81948e+06			1.81948e+06	1						#DIV/0!	0	1	#DIV/0!	#DIV/0!
Cux1	Homeobox protein cut-like 1 OS=Mus musculus OX=10090 GN=Cux1 PE=1 SV=3	P53564	1	1.02742e+07				1.02742e+07	1						#DIV/0!	0	1	#DIV/0!	#DIV/0!
Cwc22	Pre-mRNA-splicing factor CWC22 homolog OS=Mus musculus OX=10090 GN=Cwc22 PE=1 SV=1	Q8C5N3	4	4.08088e+06	852434	3.00677e+06	2440331	2.5951e+06	4						#DIV/0!	0	4	#DIV/0!	#DIV/0!
Cxadr	Coxsackievirus and adenovirus receptor homolog OS=Mus musculus OX=10090 GN=Cxadr PE=1 SV=1	P97792	1	1.38876e+06			1697296	1.54303e+06	2			797170		953402	875286	2	4	1.76288	0.817936
Cxcr4	C-X-C chemokine receptor type 4 OS=Mus musculus OX=10090 GN=Cxcr4 PE=1 SV=2	P70658	1					#DIV/0!	0				180193		180193	1	1	#DIV/0!	#DIV/0!
Cyb5b	Cytochrome b5 type B OS=Mus musculus OX=10090 GN=Cyb5b PE=1 SV=1	Q9CQX2	1			3.5356e+06		3.5356e+06	1			1.37752e+06			1.37752e+06	1	2	2.56664	1.35988
Cyb5r3	NADH-cytochrome b5 reductase 3 OS=Mus musculus OX=10090 GN=Cyb5r3 PE=1 SV=3	Q9DCN2	5	1.14095e+07	1.1458e+07	1.12478e+07	1.15105e+07	1.14065e+07	4	4.20942e+06	5.46536e+06	4.26148e+06	4.28395e+06	4.83862e+06	4.61176e+06	5	9	2.47334	1.30646
Cycs	Cytochrome c, somatic OS=Mus musculus OX=10090 GN=Cycs PE=1 SV=2	P62897	1				222894	222894	1						#DIV/0!	0	1	#DIV/0!	#DIV/0!
Cyfip1	Cytoplasmic FMR1-interacting protein 1 OS=Mus musculus OX=10090 GN=Cyfip1 PE=1 SV=1	Q7TMB8	18	7.68429e+06	6.90853e+06	9.90394e+06	4.74378e+06	7.31014e+06	4	2.1444e+06	2.2507e+06	1.96924e+06	2.1071e+06	2.1945e+06	2.13319e+06	5	9	3.42686	1.77689
Cyfip2	Cytoplasmic FMR1-interacting protein 2 OS=Mus musculus OX=10090 GN=Cyfip2 PE=1 SV=2	Q5SQX6	14	1.10791e+07	1.26538e+07	1.46598e+07	1.2691e+07	1.27709e+07	4	4.81324e+06	3.8165e+06	3.46605e+06	4.56338e+06	4.08349e+06	4.14853e+06	5	9	3.07842	1.62219
Cyp20a1	Cytochrome P450 20A1 OS=Mus musculus OX=10090 GN=Cyp20a1 PE=1 SV=1	Q8BKE6	4	1.20244e+06	1.55181e+06	1.39876e+06	1331164	1.37104e+06	4	648450			908793	591882	716375	3	7	1.91386	0.936486
Cyp51a1	Lanosterol 14-alpha demethylase OS=Mus musculus OX=10090 GN=Cyp51a1 PE=1 SV=1	Q8K0C4	1	1.88736e+06	2.4427e+06	2.79515e+06		2.37507e+06	3						#DIV/0!	0	3	#DIV/0!	#DIV/0!
D1Pas1	Putative ATP-dependent RNA helicase Pl10 OS=Mus musculus OX=10090 GN=D1Pas1 PE=1 SV=1	P16381	17	1.3941e+07	1.39139e+07	1.24091e+07	2.45861e+07	1.62125e+07	4	2.4583e+06	4.26082e+06	3.11997e+06	3.03597e+06	2.0677e+06	2.98855e+06	5	9	5.42488	2.43959
Dab2	Disabled homolog 2 OS=Mus musculus OX=10090 GN=Dab2 PE=1 SV=2	P98078	1					#DIV/0!	0				151777		151777	1	1	#DIV/0!	#DIV/0!
Dab2ip	Disabled homolog 2-interacting protein OS=Mus musculus OX=10090 GN=Dab2ip PE=1 SV=1	Q3UHC7	4	473595		453834	4315471	1.74763e+06	3	707698	184433	167385	77529.5		284261	4	7	6.14798	2.62011
Dag1	Dystroglycan OS=Mus musculus OX=10090 GN=Dag1 PE=1 SV=4	Q62165	3		5.86554e+06	6.39852e+06	8620453	6.9615e+06	3	1.56306e+06	3.88124e+06	4.08064e+06	2.12286e+06	1.88333e+06	2.70623e+06	5	8	2.5724	1.36312
Dap3	28S ribosomal protein S29, mitochondrial OS=Mus musculus OX=10090 GN=Dap3 PE=1 SV=1	Q9ER88	1	4.58352e+06	5.26566e+06	6.9742e+06	3076830	4.97505e+06	4	4794171	4.66372e+06	4.11641e+06	6.74045e+06	8.39122e+06	5.74119e+06	5	9	0.866554	-0.206639
Dapk2	Death-associated protein kinase 2 OS=Mus musculus OX=10090 GN=Dapk2 PE=1 SV=1	Q8VDF3	1	1.33827e+06		1.86505e+06	1837131	1.68015e+06	3						#DIV/0!	0	3	#DIV/0!	#DIV/0!
Dapk3	Death-associated protein kinase 3 OS=Mus musculus OX=10090 GN=Dapk3 PE=1 SV=1	O54784	5	3.95246e+06	5.18385e+06	1.76708e+06	5336022	4.05985e+06	4	581744				863016	722380	2	6	5.62011	2.4906
Dars	Aspartate--tRNA ligase, cytoplasmic OS=Mus musculus OX=10090 GN=Dars PE=1 SV=2	Q922B2	39	3.16942e+07	2.65363e+07	2.43222e+07	3.6687e+07	2.98099e+07	4	5.26182e+06	5.88151e+06	5.79984e+06	5.68937e+06	5.83936e+06	5.69438e+06	5	9	5.23497	2.38818
Dazap1	DAZ-associated protein 1 OS=Mus musculus OX=10090 GN=Dazap1 PE=1 SV=2	Q9JII5	1	3.59495e+06	2.53005e+06	2.12954e+06	2733924	2.74711e+06	4	874641	626990		641443	699622	710674	4	8	3.86551	1.95066
Dbi	Acyl-CoA-binding protein OS=Mus musculus OX=10090 GN=Dbi PE=1 SV=2	P31786	1	6.35667e+06	5.79384e+06	7.11575e+06	4469640	5.93397e+06	4			1.15488e+06			1.15488e+06	1	5	5.13815	2.36125
Dbn1	Drebrin OS=Mus musculus OX=10090 GN=Dbn1 PE=1 SV=4	Q9QXS6	5	3.80455e+06	2.68072e+06	2.89479e+06	5.28878e+06	3.66721e+06	4	121400	253992	274743	194357	429037	254706	5	9	14.3978	3.84778
Dbnl	Drebrin-like protein OS=Mus musculus OX=10090 GN=Dbnl PE=1 SV=2	Q62418	8	788744	563182	755109	697296	701083	4		7.4494e+06		68968.2		3.75918e+06	2	6	0.186499	-2.42276
Dbr1	Lariat debranching enzyme OS=Mus musculus OX=10090 GN=Dbr1 PE=1 SV=2	Q923B1	2			1.62079e+06		1.62079e+06	1					3.83317e+06	3.83317e+06	1	2	0.422833	-1.24184
Dcaf1	DDB1- and CUL4-associated factor 1 OS=Mus musculus OX=10090 GN=Dcaf1 PE=1 SV=4	Q80TR8	6	804790	1.29413e+06	2.48729e+06	1228816	1.45375e+06	4	330422	1.26089e+06	288680	286573	304411	494195	5	9	2.94166	1.55663
Dcaf10	DDB1- and CUL4-associated factor 10 OS=Mus musculus OX=10090 GN=Dcaf10 PE=1 SV=1	A2AKB9	3				49373284	49373284	1			1.03943e+06		1.31872e+06	1.17907e+06	2	3	41.8747	5.38801
Dcaf12	DDB1- and CUL4-associated factor 12 OS=Mus musculus OX=10090 GN=Dcaf12 PE=2 SV=1	Q8BGZ3	1	589000				589000	1						#DIV/0!	0	1	#DIV/0!	#DIV/0!
Dcaf7	DDB1- and CUL4-associated factor 7 OS=Mus musculus OX=10090 GN=Dcaf7 PE=1 SV=1	P61963	2	1.43527e+06	1.51286e+06		6879933	3.27602e+06	3	2451784					2451784	1	4	1.33618	0.418113
Dcaf8	DDB1- and CUL4-associated factor 8 OS=Mus musculus OX=10090 GN=Dcaf8 PE=1 SV=1	Q8N7N5	7	6.00336e+06	5.66615e+06	6.60539e+06	4.55873e+06	5.7084e+06	4	1.98774e+06	1.8635e+06	1.8131e+06	1.58381e+06	2.08197e+06	1.86603e+06	5	9	3.05912	1.61312
Dck	Deoxycytidine kinase OS=Mus musculus OX=10090 GN=Dck PE=1 SV=1	P43346	3	2.39352e+06	2.00933e+06	1.68168e+06	2.95261e+06	2.25928e+06	4		204530	205203	455016		288250	3	7	7.83793	2.97047
Dclk1	Serine/threonine-protein kinase DCLK1 OS=Mus musculus OX=10090 GN=Dclk1 PE=1 SV=1	Q9JLM8	1	973041	918616	994476	1199150	1.02132e+06	4	391852		483825	341153	389393	401556	4	8	2.54341	1.34676
Dcn	Decorin OS=Mus musculus OX=10090 GN=Dcn PE=1 SV=1	P28654	1		2.15282e+06		1954254	2.05354e+06	2			1.39958e+06			1.39958e+06	1	3	1.46725	0.553118
Dcps	m7GpppX diphosphatase OS=Mus musculus OX=10090 GN=Dcps PE=1 SV=1	Q9DAR7	1		1.6082e+06			1.6082e+06	1						#DIV/0!	0	1	#DIV/0!	#DIV/0!
Dctn1	Dynactin subunit 1 OS=Mus musculus OX=10090 GN=Dctn1 PE=1 SV=3	O08788	26	7.54684e+06	9.84171e+06	8.63431e+06	7.36817e+06	8.34776e+06	4	2.93084e+06	2.65354e+06	2.71769e+06	3.42354e+06	2.38882e+06	2.82289e+06	5	9	2.95717	1.56422
Dctn2	Dynactin subunit 2 OS=Mus musculus OX=10090 GN=Dctn2 PE=1 SV=3	Q99KJ8	5	4.23066e+06	4.11118e+06	4.43509e+06	5.96763e+06	4.68614e+06	4	2.83385e+06	2.73979e+06	2.4377e+06	2.767e+06	2.5719e+06	2.67005e+06	5	9	1.75508	0.811534
Dctn3	Dynactin subunit 3 OS=Mus musculus OX=10090 GN=Dctn3 PE=1 SV=2	Q9Z0Y1	3	1.83396e+07	1.21326e+07	1.58989e+07	1.22759e+07	1.46617e+07	4	4.02081e+06	7.75005e+06	3.69718e+06	5.02171e+06	4.81274e+06	5.0605e+06	5	9	2.89729	1.53471
Dctn4	Dynactin subunit 4 OS=Mus musculus OX=10090 GN=Dctn4 PE=1 SV=1	Q8CBY8	8	4.42757e+06	3.72298e+06	3.2253e+06	5.14678e+06	4.13066e+06	4	2.60451e+06	1.90613e+06	2.53726e+06	2.2168e+06	2.66129e+06	2.3852e+06	5	9	1.73179	0.792262
Dcx	Neuronal migration protein doublecortin OS=Mus musculus OX=10090 GN=Dcx PE=1 SV=1	O88809	1	1.09047e+06	1.48342e+06	2.03977e+06	1811057	1.60618e+06	4	535340				629508	582424	2	6	2.75775	1.46349
Dda1	DET1- and DDB1-associated protein 1 OS=Mus musculus OX=10090 GN=Dda1 PE=1 SV=1	Q9D9Z5	2	583898	564033	922395	314869	596298	4						#DIV/0!	0	4	#DIV/0!	#DIV/0!
Ddah1	N(G),N(G)-dimethylarginine dimethylaminohydrolase 1 OS=Mus musculus OX=10090 GN=Ddah1 PE=1 SV=3	Q9CWS0	5	1.81985e+06	2.38031e+06	2.56165e+06	3.14025e+06	2.47552e+06	4	847741	589080		1.19958e+06	972996	902349	4	8	2.74341	1.45597
Ddah2	N(G),N(G)-dimethylarginine dimethylaminohydrolase 2 OS=Mus musculus OX=10090 GN=Ddah2 PE=1 SV=1	Q99LD8	6	7.18033e+06	6.95639e+06	4.07563e+06	7.79726e+06	6.5024e+06	4	4.60051e+06	3.07805e+06	3.91511e+06	4.18453e+06	5.17235e+06	4.19011e+06	5	9	1.55184	0.633984
Ddb1	DNA damage-binding protein 1 OS=Mus musculus OX=10090 GN=Ddb1 PE=1 SV=2	Q3U1J4	31	8.22786e+06	7.18454e+06	8.13244e+06	9.13796e+06	8.1707e+06	4	1.6393e+06	1.88973e+06	1.84814e+06	1.95446e+06	1.79659e+06	1.82564e+06	5	9	4.47552	2.16205
Ddb2	DNA damage-binding protein 2 OS=Mus musculus OX=10090 GN=Ddb2 PE=1 SV=1	Q99J79	1			818870		818870	1		435345				435345	1	2	1.88097	0.911474
Ddhd2	Phospholipase DDHD2 OS=Mus musculus OX=10090 GN=Ddhd2 PE=1 SV=3	Q80Y98	3	1.22572e+06	1.10343e+06	6.51231e+06	1972916	2.70359e+06	4				142303		142303	1	5	18.9989	4.24784
Ddi2	Protein DDI1 homolog 2 OS=Mus musculus OX=10090 GN=Ddi2 PE=1 SV=1	A2ADY9	1	6.8487e+06	7.50323e+06	8.30637e+06	5049036	6.92683e+06	4				879986		879986	1	5	7.87153	2.97664
Ddr1	Epithelial discoidin domain-containing receptor 1 OS=Mus musculus OX=10090 GN=Ddr1 PE=2 SV=2	Q03146	1	3.65787e+06	2.65671e+06	2.67457e+06	3753545	3.18567e+06	4	240600	496569	336738	689841	325042	417758	5	9	7.62565	2.93086
Ddr2	Discoidin domain-containing receptor 2 OS=Mus musculus OX=10090 GN=Ddr2 PE=1 SV=2	Q62371	8	1.09756e+07	1.41724e+07	1.7219e+06	14034546	1.02261e+07	4	9.69413e+06	1.70465e+07	1.47942e+06	1.65695e+07	1.35014e+06	9.22794e+06	5	9	1.10817	0.148176
Ddt	D-dopachrome decarboxylase OS=Mus musculus OX=10090 GN=Ddt PE=1 SV=3	O35215	1	2.50432e+09	3.39132e+09	3.13968e+09	1733095424	2.69211e+09	4	1784621056	2.09939e+09	2.11935e+09	2.13453e+09	1.68759e+09	1.96509e+09	5	9	1.36996	0.454136
Ddx1	ATP-dependent RNA helicase DDX1 OS=Mus musculus OX=10090 GN=Ddx1 PE=1 SV=1	Q91VR5	26	6.78909e+06	7.33488e+06	6.82661e+06	6.23982e+06	6.7976e+06	4	1.59319e+06	1.91254e+06	2.62841e+06	3.77811e+06	2.07603e+06	2.39766e+06	5	9	2.8351	1.5034
Ddx17	Probable ATP-dependent RNA helicase DDX17 OS=Mus musculus OX=10090 GN=Ddx17 PE=1 SV=1	Q501J6	13	2.17009e+07	1.85235e+07	1.78882e+07	1.76867e+07	1.89498e+07	4	4.58881e+06	4.63351e+06	2.96005e+06	1.43918e+06	1.75081e+06	3.07447e+06	5	9	6.1636	2.62377
Ddx18	ATP-dependent RNA helicase DDX18 OS=Mus musculus OX=10090 GN=Ddx18 PE=1 SV=1	Q8K363	3		192519	5.99892e+06	482964	2.2248e+06	3						#DIV/0!	0	3	#DIV/0!	#DIV/0!
Ddx19a	ATP-dependent RNA helicase DDX19A OS=Mus musculus OX=10090 GN=Ddx19a PE=1 SV=2	Q61655	13	6.81404e+06	8.4194e+06	7.90882e+06	3707814	6.71252e+06	4	732665	1.89119e+06	1.62737e+06	681827	988732	1.18436e+06	5	9	5.66765	2.50275
Ddx20	Probable ATP-dependent RNA helicase DDX20 OS=Mus musculus OX=10090 GN=Ddx20 PE=1 SV=2	Q9JJY4	5	2.35286e+06	942384	2.89775e+06	1.82771e+06	2.00518e+06	4						#DIV/0!	0	4	#DIV/0!	#DIV/0!
Ddx21	Nucleolar RNA helicase 2 OS=Mus musculus OX=10090 GN=Ddx21 PE=1 SV=3	Q9JIK5	21	3.76732e+06	3.44452e+06	3.75548e+06	4577777	3.88628e+06	4	533732	641886	462519	763231	590709	598415	5	9	6.49428	2.69917
Ddx27	Probable ATP-dependent RNA helicase DDX27 OS=Mus musculus OX=10090 GN=Ddx27 PE=1 SV=3	Q921N6	8	892236	2.84282e+06	2.94441e+06	1420520	2.025e+06	4				246032	140424	193228	2	6	10.4798	3.38955
Ddx39a	ATP-dependent RNA helicase DDX39A OS=Mus musculus OX=10090 GN=Ddx39a PE=1 SV=1	Q8VDW0	13	9.22214e+06	5.45347e+06	9.22953e+06	7.5163e+06	7.85536e+06	4	2.89414e+06	1.92593e+06	529941	2.33246e+06	1.382e+06	1.81289e+06	5	9	4.33305	2.11538
Ddx39b	Spliceosome RNA helicase Ddx39b OS=Mus musculus OX=10090 GN=Ddx39b PE=1 SV=1	Q9Z1N5	2	7.77025e+06	2.69173e+06	5.02298e+06		5.16165e+06	3		501397				501397	1	4	10.2945	3.36381
Ddx3x	ATP-dependent RNA helicase DDX3X OS=Mus musculus OX=10090 GN=Ddx3x PE=1 SV=3	Q62167	3		356064	423959		390012	2	354687	260838	255741		109076	245085	4	6	1.59133	0.670232
Ddx3y	ATP-dependent RNA helicase DDX3Y OS=Mus musculus OX=10090 GN=Ddx3y PE=1 SV=2	Q62095	4	2.08104e+07	1.7586e+07	1.24664e+07	20205809	1.77671e+07	4	8261170	9.55721e+06	8.19068e+06	7.15277e+06	9.77556e+06	8.58748e+06	5	9	2.06896	1.0489
Ddx41	Probable ATP-dependent RNA helicase DDX41 OS=Mus musculus OX=10090 GN=Ddx41 PE=1 SV=2	Q91VN6	2				732224	732224	1						#DIV/0!	0	1	#DIV/0!	#DIV/0!
Ddx46	Probable ATP-dependent RNA helicase DDX46 OS=Mus musculus OX=10090 GN=Ddx46 PE=1 SV=2	Q569Z5	14	4.87501e+06	4.26782e+06	4.92756e+06	5.48148e+06	4.88797e+06	4	2128549	2.23968e+06	1.9389e+06	2.29109e+06	1.86248e+06	2.09214e+06	5	9	2.33635	1.22426
Ddx5	Probable ATP-dependent RNA helicase DDX5 OS=Mus musculus OX=10090 GN=Ddx5 PE=1 SV=2	Q61656	22	1.15338e+07	1.35442e+07	1.37141e+07	1.73371e+07	1.40323e+07	4	4.17156e+06	3.68376e+06	3.6537e+06	7.96281e+06	2.87852e+06	4.47007e+06	5	9	3.13916	1.65038
Ddx50	ATP-dependent RNA helicase DDX50 OS=Mus musculus OX=10090 GN=Ddx50 PE=2 SV=1	Q99MJ9	6	3.91919e+06	988046	1.39705e+06	7.16441e+06	3.36717e+06	4	3298406	2.49159e+06	3.08878e+06	214498	733400	1.96534e+06	5	9	1.71328	0.776762
Ddx54	ATP-dependent RNA helicase DDX54 OS=Mus musculus OX=10090 GN=Ddx54 PE=1 SV=1	Q8K4L0	1	2.79263e+06				2.79263e+06	1						#DIV/0!	0	1	#DIV/0!	#DIV/0!
Ddx56	Probable ATP-dependent RNA helicase DDX56 OS=Mus musculus OX=10090 GN=Ddx56 PE=2 SV=1	Q9D0R4	1		2.67028e+07			2.67028e+07	1						#DIV/0!	0	1	#DIV/0!	#DIV/0!
Ddx58	Probable ATP-dependent RNA helicase DDX58 OS=Mus musculus OX=10090 GN=Ddx58 PE=1 SV=2	Q6Q899	1			273164		273164	1						#DIV/0!	0	1	#DIV/0!	#DIV/0!
Ddx6	Probable ATP-dependent RNA helicase DDX6 OS=Mus musculus OX=10090 GN=Ddx6 PE=1 SV=1	P54823	12	6.54376e+06	7.35851e+06	7.63031e+06	8.26717e+06	7.44994e+06	4	2239723	1.36829e+06	749928	1.69457e+06	1.77096e+06	1.56469e+06	5	9	4.76128	2.25135
Decr1	2,4-dienoyl-CoA reductase, mitochondrial OS=Mus musculus OX=10090 GN=Decr1 PE=1 SV=1	Q9CQ62	4	2.68301e+06	8.82881e+06	2.52637e+06	4.71759e+06	4.68895e+06	4						#DIV/0!	0	4	#DIV/0!	#DIV/0!
Dek	Protein DEK OS=Mus musculus OX=10090 GN=Dek PE=1 SV=1	Q7TNV0	9	1.14106e+07	1.09381e+07	7.25531e+06	1.4968e+07	1.1143e+07	4					775300	775300	1	5	14.3725	3.84524
Dennd4c	DENN domain-containing protein 4C OS=Mus musculus OX=10090 GN=Dennd4c PE=1 SV=1	A6H8H2	5		659746		527291	593518	2				72635.4		72635.4	1	3	8.1712	3.03055
Deptor	DEP domain-containing mTOR-interacting protein OS=Mus musculus OX=10090 GN=Deptor PE=1 SV=2	Q570Y9	2	3.0912e+07	1.83059e+06	4.4381e+07		2.57078e+07	3	11883572		573414			6.22849e+06	2	5	4.12746	2.04525
Dera	Deoxyribose-phosphate aldolase OS=Mus musculus OX=10090 GN=Dera PE=1 SV=1	Q91YP3	6	4.25301e+06	6.18374e+06	5.97635e+06	9.51866e+06	6.48294e+06	4	3.58562e+06	4.65099e+06	3.58597e+06	4.59137e+06	3.96007e+06	4.0748e+06	5	9	1.59098	0.669918
Des	Desmin OS=Mus musculus OX=10090 GN=Des PE=1 SV=3	P31001	18	9.88917e+06	1.10185e+07	9.94848e+06	8.61879e+06	9.86873e+06	4	4.59957e+06	4.01896e+06	4.09886e+06	3.93409e+06	3.50639e+06	4.03157e+06	5	9	2.44786	1.29152
Dgka	Diacylglycerol kinase alpha OS=Mus musculus OX=10090 GN=Dgka PE=1 SV=2	O88673	4		276253	164646		220449	2						#DIV/0!	0	2	#DIV/0!	#DIV/0!
Dhfr	Dihydrofolate reductase OS=Mus musculus OX=10090 GN=Dhfr PE=1 SV=3	P00375	11	6.24822e+06	6.55717e+06	6.81623e+06	8.33084e+06	6.98811e+06	4	4286791	2.03435e+06	2.7624e+06	1.97907e+06	890407	2.3906e+06	5	9	2.92316	1.54753
Dhrs1	Dehydrogenase/reductase SDR family member 1 OS=Mus musculus OX=10090 GN=Dhrs1 PE=1 SV=1	Q99L04	5	1.62699e+06		6.00457e+06	3.97107e+06	3.86754e+06	3	1663635	1.39298e+06	1.92936e+06	1.35741e+06	1.54803e+06	1.57828e+06	5	8	2.45047	1.29306
Dhrs4	Dehydrogenase/reductase SDR family member 4 OS=Mus musculus OX=10090 GN=Dhrs4 PE=1 SV=3	Q99LB2	3			1.68828e+08	786301	8.48072e+07	2				4.58336e+07	3.80151e+07	4.19244e+07	2	4	2.02286	1.0164
Dhrs7b	Dehydrogenase/reductase SDR family member 7B OS=Mus musculus OX=10090 GN=Dhrs7b PE=1 SV=1	Q99J47	1			3.78425e+06		3.78425e+06	1	3842711				1.94199e+06	2.89235e+06	2	3	1.30837	0.387765
Dhx15	Pre-mRNA-splicing factor ATP-dependent RNA helicase DHX15 OS=Mus musculus OX=10090 GN=Dhx15 PE=1 SV=2	O35286	30	1.13814e+07	1.20301e+07	1.4182e+07	1.29189e+07	1.26281e+07	4	2.64536e+06	2.91305e+06	3.07654e+06	3.79939e+06	3.08051e+06	3.10297e+06	5	9	4.06968	2.02492
Dhx29	ATP-dependent RNA helicase DHX29 OS=Mus musculus OX=10090 GN=Dhx29 PE=1 SV=1	Q6PGC1	16	3.64076e+06	4.99724e+06	4.67642e+06	3.31939e+06	4.15845e+06	4	1.16454e+06	4.49713e+06	711446	1.5484e+06	810222	1.74635e+06	5	9	2.38123	1.25171
Dhx30	Putative ATP-dependent RNA helicase DHX30 OS=Mus musculus OX=10090 GN=Dhx30 PE=1 SV=1	Q99PU8	4			1.6433e+06		1.6433e+06	1		568599				568599	1	2	2.89008	1.53111
Dhx32	Putative pre-mRNA-splicing factor ATP-dependent RNA helicase DHX32 OS=Mus musculus OX=10090 GN=Dhx32 PE=1 SV=2	Q8BZS9	1	5.33836e+06				5.33836e+06	1						#DIV/0!	0	1	#DIV/0!	#DIV/0!
Dhx33	Putative ATP-dependent RNA helicase DHX33 OS=Mus musculus OX=10090 GN=Dhx33 PE=1 SV=1	Q80VY9	1		227581			227581	1						#DIV/0!	0	1	#DIV/0!	#DIV/0!
Dhx36	ATP-dependent RNA helicase DHX36 OS=Mus musculus OX=10090 GN=Dhx36 PE=1 SV=2	Q8VHK9	4	1.1357e+07	1.20284e+07	1.29091e+07	6786075	1.07701e+07	4		1.11414e+06	919279	530292	1.87959e+06	1.11082e+06	4	8	9.69563	3.27734
Dhx8	ATP-dependent RNA helicase DHX8 OS=Mus musculus OX=10090 GN=Dhx8 PE=2 SV=1	A2A4P0	3	696365	1.54714e+06	1.46958e+06	2063177	1.44407e+06	4	393728	768524	327792		239323	432342	4	8	3.3401	1.73989
Dhx9	ATP-dependent RNA helicase A OS=Mus musculus OX=10090 GN=Dhx9 PE=1 SV=2	O70133	25	1.05716e+07	1.03144e+07	1.02527e+07	1.32189e+07	1.10894e+07	4	3.91347e+06	3.87273e+06	3.64436e+06	2.2399e+06	2.71148e+06	3.27639e+06	5	9	3.38465	1.75901
Diaph1	Protein diaphanous homolog 1 OS=Mus musculus OX=10090 GN=Diaph1 PE=1 SV=1	O08808	8	2.07206e+06	2.55011e+06	2.99601e+06	3.38447e+06	2.75066e+06	4				678493		678493	1	5	4.05407	2.01937
Diaph2	Protein diaphanous homolog 2 OS=Mus musculus OX=10090 GN=Diaph2 PE=1 SV=2	O70566	2				512736	512736	1						#DIV/0!	0	1	#DIV/0!	#DIV/0!
Diaph3	Protein diaphanous homolog 3 OS=Mus musculus OX=10090 GN=Diaph3 PE=1 SV=1	Q9Z207	5	633004	974430	706020	512962	706604	4	509662			1.02294e+06	532139	688248	3	7	1.02667	0.0379742
Dicer1	Endoribonuclease Dicer OS=Mus musculus OX=10090 GN=Dicer1 PE=1 SV=3	Q8R418	2		3.48278e+06			3.48278e+06	1						#DIV/0!	0	1	#DIV/0!	#DIV/0!
Diexf	Digestive organ expansion factor homolog OS=Mus musculus OX=10090 GN=Diexf PE=2 SV=2	Q8BTT6	1			625263		625263	1						#DIV/0!	0	1	#DIV/0!	#DIV/0!
Dimt1	Probable dimethyladenosine transferase OS=Mus musculus OX=10090 GN=Dimt1 PE=2 SV=1	Q9D0D4	6	5.27269e+06	4.65791e+06	2.1685e+07	6.76894e+06	9.59612e+06	4	36448652	3.46327e+07	624582	4.00799e+07	3.66939e+07	2.96959e+07	5	9	0.323146	-1.62974
Dip2a	Disco-interacting protein 2 homolog A OS=Mus musculus OX=10090 GN=Dip2a PE=1 SV=3	Q8BWT5	16	1.84515e+06	2.45746e+06	4.95067e+06	2.58023e+06	2.95838e+06	4	990230	1.04614e+06	966817	982818	844719	966145	5	9	3.06204	1.61449
Dip2b	Disco-interacting protein 2 homolog B OS=Mus musculus OX=10090 GN=Dip2b PE=1 SV=1	Q3UH60	30	4.88998e+06	5.93949e+06	6.00756e+06	4.97092e+06	5.45199e+06	4	2.82666e+06	3.4839e+06	2.02592e+06	3.28912e+06	3.0097e+06	2.92706e+06	5	9	1.86262	0.89733
Dipk2a	Deleted in autism protein 1 homolog OS=Mus musculus OX=10090 PE=1 SV=2	Q3USZ8	11	8.20655e+06	5.83933e+06	5.80352e+06	7.26057e+06	6.77749e+06	4	4.9173e+06	4.1457e+06	4.07655e+06	5.22781e+06	2.17846e+06	4.10917e+06	5	9	1.64936	0.721905
Dis3	Exosome complex exonuclease RRP44 OS=Mus musculus OX=10090 GN=Dis3 PE=1 SV=4	Q9CSH3	15	7.49125e+06	7.47826e+06	7.22851e+06	6.74112e+06	7.23479e+06	4	1.58439e+06	1.64984e+06	1.55809e+06	1.92611e+06	1.75156e+06	1.694e+06	5	9	4.27084	2.09452
Dis3l2	DIS3-like exonuclease 2 OS=Mus musculus OX=10090 GN=Dis3l2 PE=1 SV=1	Q8CI75	3		408543	163353	804216	458704	3						#DIV/0!	0	3	#DIV/0!	#DIV/0!
Dkc1	H/ACA ribonucleoprotein complex subunit 4 OS=Mus musculus OX=10090 GN=Dkc1 PE=1 SV=4	Q9ESX5	8	3.65451e+06	2.39266e+06	4.96443e+06	3.50253e+06	3.62853e+06	4	847095	1.29021e+06	1.59673e+06	1.59303e+06	1.46363e+06	1.35814e+06	5	9	2.67169	1.41775
Dlat	Dihydrolipoyllysine-residue acetyltransferase component of pyruvate dehydrogenase complex, mitochondrial OS=Mus musculus OX=10090 GN=Dlat PE=1 SV=2	Q8BMF4	7	6.94436e+06	7.14593e+06	6.63674e+06	8.30597e+06	7.25825e+06	4	280146	495149	380534	801380	902805	572003	5	9	12.6892	3.66553
Dlg1	Disks large homolog 1 OS=Mus musculus OX=10090 GN=Dlg1 PE=1 SV=1	Q811D0	5	1.58688e+06	1.98842e+06	2.04413e+06	2.35169e+06	1.99278e+06	4	590485	442053	631137	517962	590038	554335	5	9	3.5949	1.84595
Dlg3	Disks large homolog 3 OS=Mus musculus OX=10090 GN=Dlg3 PE=1 SV=1	P70175	1					#DIV/0!	0	2228528	2.17549e+06	2.2812e+06	2.63479e+06	2.91388e+06	2.44678e+06	5	5	#DIV/0!	#DIV/0!
Dlg4	Disks large homolog 4 OS=Mus musculus OX=10090 GN=Dlg4 PE=1 SV=1	Q62108	3		2.08293e+06	2.16868e+06		2.1258e+06	2	1917091	1.83672e+06	1.51955e+06	1.90851e+06	2.19246e+06	1.87487e+06	5	7	1.13384	0.18122
Dlg5	Disks large homolog 5 OS=Mus musculus OX=10090 GN=Dlg5 PE=1 SV=1	E9Q9R9	1	2.03886e+06			1257123	1.64799e+06	2						#DIV/0!	0	2	#DIV/0!	#DIV/0!
Dlgap4	Disks large-associated protein 4 OS=Mus musculus OX=10090 GN=Dlgap4 PE=1 SV=1	B1AZP2	1	1.08121e+06	1.58242e+06	1.57382e+06	2207402	1.61121e+06	4					381113	381113	1	5	4.22765	2.07986
Dlgap5	Disks large-associated protein 5 OS=Mus musculus OX=10090 GN=Dlgap5 PE=1 SV=2	Q8K4R9	1					#DIV/0!	0			2.57822e+06			2.57822e+06	1	1	#DIV/0!	#DIV/0!
Dlst	Dihydrolipoyllysine-residue succinyltransferase component of 2-oxoglutarate dehydrogenase complex, mitochondrial OS=Mus musculus OX=10090 GN=Dlst PE=1 SV=1	Q9D2G2	3	1.608e+06	1.63038e+06	1.46461e+06	4725587	2.35715e+06	4	311518	392162	336383	434601		368666	4	8	6.39371	2.67665
Dmap1	DNA methyltransferase 1-associated protein 1 OS=Mus musculus OX=10090 GN=Dmap1 PE=1 SV=1	Q9JI44	1	2.68074e+06	3.02952e+06	3.26004e+06	2268710	2.80975e+06	4	569764	775196	663443	626996	466252	620330	5	9	4.52944	2.17933
Dmd	Dystrophin OS=Mus musculus OX=10090 GN=Dmd PE=1 SV=3	P11531	2	494766	355922		255034	368574	3						#DIV/0!	0	3	#DIV/0!	#DIV/0!
Dmpk	Myotonin-protein kinase OS=Mus musculus OX=10090 GN=Dmpk PE=1 SV=1	P54265	1	908514	1.41475e+06	1.62298e+06	1806271	1.43813e+06	4	575409		555784	507954	551407	547638	4	8	2.62606	1.3929
Dmxl1	DmX-like protein 1 OS=Mus musculus OX=10090 GN=Dmxl1 PE=1 SV=1	Q6PNC0	8	4.81699e+06	1.7442e+06	5.56773e+06	1366132	3.37376e+06	4		191527		408186	2.7049e+06	1.10154e+06	3	7	3.06277	1.61484
Dnaja1	DnaJ homolog subfamily A member 1 OS=Mus musculus OX=10090 GN=Dnaja1 PE=1 SV=1	P63037	7	3.43012e+07	3.62801e+07	3.64386e+07	32663022	3.49207e+07	4	1.44834e+07	7.99139e+06	7.17577e+06	1.61003e+07	7.43839e+06	1.06378e+07	5	9	3.28269	1.71488
Dnaja2	DnaJ homolog subfamily A member 2 OS=Mus musculus OX=10090 GN=Dnaja2 PE=1 SV=1	Q9QYJ0	14	3.26943e+07	2.66349e+07	2.84173e+07	2.37781e+07	2.78811e+07	4	8147048	7.26976e+06	8.00431e+06	7.44854e+06	7.01317e+06	7.57656e+06	5	9	3.67992	1.87967
Dnaja4	DnaJ homolog subfamily A member 4 OS=Mus musculus OX=10090 GN=Dnaja4 PE=1 SV=1	Q9JMC3	3	1.52303e+07	3.51849e+07	1.9756e+07	15352906	2.1381e+07	4	8666353	1.53451e+07	1.16814e+07	1.67485e+07	1.04036e+07	1.2569e+07	5	9	1.70109	0.76646
Dnajb1	DnaJ homolog subfamily B member 1 OS=Mus musculus OX=10090 GN=Dnajb1 PE=1 SV=3	Q9QYJ3	4	2.85577e+06	1.92241e+06	1.90282e+06	2.27297e+06	2.23849e+06	4				197687	306145	251916	2	6	8.88587	3.15151
Dnajb11	DnaJ homolog subfamily B member 11 OS=Mus musculus OX=10090 GN=Dnajb11 PE=1 SV=1	Q99KV1	5	2.32563e+06	1.20339e+07	2.05734e+06		5.47228e+06	3	868556	271098	5.75559e+06	7.07098e+06		3.49156e+06	4	7	1.56729	0.648272
Dnajb4	DnaJ homolog subfamily B member 4 OS=Mus musculus OX=10090 GN=Dnajb4 PE=1 SV=1	Q9D832	17	5.7908e+06	5.94927e+06	7.44248e+06	5.21834e+06	6.10022e+06	4	1.4625e+06	1.29457e+07	1.3897e+06	937309	1.83512e+07	7.01728e+06	5	9	0.869314	-0.202051
Dnajb5	DnaJ homolog subfamily B member 5 OS=Mus musculus OX=10090 GN=Dnajb5 PE=2 SV=1	O89114	1			327281		327281	1						#DIV/0!	0	1	#DIV/0!	#DIV/0!
Dnajb6	DnaJ homolog subfamily B member 6 OS=Mus musculus OX=10090 GN=Dnajb6 PE=1 SV=4	O54946	1	2.217e+06	1.55172e+06	2.28855e+06		2.01909e+06	3		344474	495525	515963		451987	3	6	4.46714	2.15935
Dnajb6	Isoform B of DnaJ homolog subfamily B member 6 OS=Mus musculus OX=10090 GN=Dnajb6	O54946-2	1		3.31937e+06			3.31937e+06	1						#DIV/0!	0	1	#DIV/0!	#DIV/0!
Dnajc2	DnaJ homolog subfamily C member 2 OS=Mus musculus OX=10090 GN=Dnajc2 PE=1 SV=2	P54103	4	2.39652e+06	1.34821e+06	1.41226e+06	3571033	2.18201e+06	4			346757			346757	1	5	6.29261	2.65366
Dnajc5	DnaJ homolog subfamily C member 5 OS=Mus musculus OX=10090 GN=Dnajc5 PE=1 SV=1	P60904	1	1.18046e+07	1.09704e+07	9.30192e+06	9237243	1.03285e+07	4	7032866	7.98491e+06	6.67128e+06	7.1162e+06	7.66186e+06	7.29342e+06	5	9	1.41614	0.501968
Dnajc7	DnaJ homolog subfamily C member 7 OS=Mus musculus OX=10090 GN=Dnajc7 PE=1 SV=2	Q9QYI3	12	2.35898e+06	5.6047e+06	2.99459e+06	4.65451e+06	3.9032e+06	4	1047507	228283		658943	1.66704e+06	900444	4	8	4.33475	2.11595
Dnajc8	DnaJ homolog subfamily C member 8 OS=Mus musculus OX=10090 GN=Dnajc8 PE=1 SV=2	Q6NZB0	1			2.2122e+06		2.2122e+06	1						#DIV/0!	0	1	#DIV/0!	#DIV/0!
Dnal1	Dynein light chain 1, axonemal OS=Mus musculus OX=10090 GN=Dnal1 PE=1 SV=2	Q05A62	1				4603315	4603315	1						#DIV/0!	0	1	#DIV/0!	#DIV/0!
Dnase1l1	Deoxyribonuclease-1-like 1 OS=Mus musculus OX=10090 GN=Dnase1l1 PE=2 SV=3	Q9D7J6	2				470051	470051	1				275936	212499	244217	2	3	1.92473	0.944653
Dnm1	Dynamin-1 OS=Mus musculus OX=10090 GN=Dnm1 PE=1 SV=2	P39053	15	7.62271e+06	5.19052e+06	4.91572e+06	3.19531e+06	5.23107e+06	4		865532	1.34385e+06	1.60764e+06	1.29734e+06	1.27859e+06	4	8	4.09127	2.03255
Dnm1l	Dynamin-1-like protein OS=Mus musculus OX=10090 GN=Dnm1l PE=1 SV=2	Q8K1M6	17	3.42302e+06	4.20418e+06	3.04264e+06	3.82965e+06	3.62487e+06	4	146733	296368	897114	299199	817858	491455	5	9	7.3758	2.8828
Dnm2	Dynamin-2 OS=Mus musculus OX=10090 GN=Dnm2 PE=1 SV=2	P39054	19	1.04751e+07	1.09954e+07	1.10454e+07	1.06952e+07	1.08028e+07	4	7.21814e+06	7.86846e+06	1.15494e+06	3.16153e+06	1.87996e+06	4.25661e+06	5	9	2.53789	1.34363
Dnm3	Dynamin-3 OS=Mus musculus OX=10090 GN=Dnm3 PE=1 SV=1	Q8BZ98	4	4.86767e+06	7.32063e+06	2.21699e+06	5.61353e+06	5.00471e+06	4	2.57493e+06					2.57493e+06	1	5	1.94363	0.958754
Dnmbp	Dynamin-binding protein OS=Mus musculus OX=10090 GN=Dnmbp PE=1 SV=2	Q6TXD4	2					#DIV/0!	0			1.98423e+06			1.98423e+06	1	1	#DIV/0!	#DIV/0!
Dnmt1	DNA (cytosine-5)-methyltransferase 1 OS=Mus musculus OX=10090 GN=Dnmt1 PE=1 SV=5	P13864	13	4.21232e+06	3.47307e+06	3.59169e+06	6.81791e+06	4.52375e+06	4	683318	1.71321e+06	1.3192e+06	714657	1.23058e+06	1.13219e+06	5	9	3.99556	1.9984
Dnpep	Aspartyl aminopeptidase OS=Mus musculus OX=10090 GN=Dnpep PE=1 SV=2	Q9Z2W0	20	2.4395e+07	2.57792e+07	2.84188e+07	3.03817e+07	2.72437e+07	4	6076105	5.90472e+06	6.29885e+06	6.60923e+06	6.35647e+06	6.24907e+06	5	9	4.35963	2.12421
Dnaaf5	Dynein assembly factor 5, axonemal OS=Mus musculus OX=10090 GN=Dnaaf5 PE=1 SV=1	B9EJR8	1				109543	109543	1						#DIV/0!	0	1	#DIV/0!	#DIV/0!
Dock1	Dedicator of cytokinesis protein 1 OS=Mus musculus OX=10090 GN=Dock1 PE=1 SV=3	Q8BUR4	13	1.77733e+06	1.79909e+06	2.00099e+06	2.11995e+06	1.92434e+06	4	91001.3	210939	203203	225682	265110	199187	5	9	9.66099	3.27217
Dock11	Dedicator of cytokinesis protein 11 OS=Mus musculus OX=10090 GN=Dock11 PE=1 SV=1	A2AF47	20	3.86884e+06	5.17007e+06	5.24569e+06	4.44988e+06	4.68362e+06	4	650609	1.72864e+06	788138	2.89523e+06	690744	1.35067e+06	5	9	3.46762	1.79395
Dock2	Dedicator of cytokinesis protein 2 OS=Mus musculus OX=10090 GN=Dock2 PE=1 SV=3	Q8C3J5	1					#DIV/0!	0		889713				889713	1	1	#DIV/0!	#DIV/0!
Dock5	Dedicator of cytokinesis protein 5 OS=Mus musculus OX=10090 GN=Dock5 PE=1 SV=2	B2RY04	12	4.40959e+06	4.59735e+06	2.83739e+06	3788072	3.9081e+06	4	1.34944e+06	1.0938e+06	1.48352e+06	699199	1.76219e+06	1.27763e+06	5	9	3.05887	1.613
Dock7	Dedicator of cytokinesis protein 7 OS=Mus musculus OX=10090 GN=Dock7 PE=1 SV=3	Q8R1A4	55	1.19705e+07	1.42586e+07	1.08833e+07	9.51502e+06	1.16569e+07	4	2.94209e+06	1.91286e+06	4.21813e+06	1.82219e+06	3.6883e+06	2.91671e+06	5	9	3.99658	1.99876
Dock8	Dedicator of cytokinesis protein 8 OS=Mus musculus OX=10090 GN=Dock8 PE=1 SV=4	Q8C147	1	4.22389e+06	4.3715e+06	4.77963e+06	4549999	4.48126e+06	4	1577870		1.29513e+06	1.53493e+06		1.46931e+06	3	7	3.04991	1.60877
Dock9	Dedicator of cytokinesis protein 9 OS=Mus musculus OX=10090 GN=Dock9 PE=1 SV=2	Q8BIK4	9	5.01091e+06	2.01034e+06	2.45969e+06	3.45755e+06	3.23462e+06	4	393081		689514	1.18792e+06	416402	671729	4	8	4.81537	2.26765
Dok1	Docking protein 1 OS=Mus musculus OX=10090 GN=Dok1 PE=1 SV=2	P97465	5	1.86594e+06	2.29576e+06	1.71761e+06	1735468	1.90369e+06	4						#DIV/0!	0	4	#DIV/0!	#DIV/0!
Dopey2	Protein dopey-2 OS=Mus musculus OX=10090 GN=Dopey2 PE=1 SV=3	Q3UHQ6	4	526426	238495	852413	591840	552294	4						#DIV/0!	0	4	#DIV/0!	#DIV/0!
Dph5	Diphthine methyl ester synthase OS=Mus musculus OX=10090 GN=Dph5 PE=1 SV=2	Q9CWQ0	2	2.37892e+06		2.91305e+06		2.64599e+06	2						#DIV/0!	0	2	#DIV/0!	#DIV/0!
Dph6	Diphthine--ammonia ligase OS=Mus musculus OX=10090 GN=Dph6 PE=1 SV=1	Q9CQ28	1	638135	609616	385497	332042	491323	4						#DIV/0!	0	4	#DIV/0!	#DIV/0!
Dpp3	Dipeptidyl peptidase 3 OS=Mus musculus OX=10090 GN=Dpp3 PE=1 SV=2	Q99KK7	5	860086	562882	2.85673e+06	1341286	1.40525e+06	4		280196		477215	368297	375236	3	7	3.74497	1.90495
Dpp8	Dipeptidyl peptidase 8 OS=Mus musculus OX=10090 GN=Dpp8 PE=1 SV=1	Q80YA7	4	2.03962e+06	3.9094e+06	2.51935e+06	4.03249e+06	3.12521e+06	4		212198		237127		224662	2	6	13.9107	3.79812
Dpp9	Dipeptidyl peptidase 9 OS=Mus musculus OX=10090 GN=Dpp9 PE=1 SV=2	Q8BVG4	4	5.69455e+06	5.66292e+06	5.22457e+06	4.47703e+06	5.26477e+06	4	1552944		1.99081e+06	480359	1.95898e+06	1.49577e+06	4	8	3.51976	1.81548
Dpyd	Dihydropyrimidine dehydrogenase [NADP(+)] OS=Mus musculus OX=10090 GN=Dpyd PE=1 SV=1	Q8CHR6	1					#DIV/0!	0			1.42863e+06		1.61865e+06	1.52364e+06	2	2	#DIV/0!	#DIV/0!
Dpys	Dihydropyrimidinase OS=Mus musculus OX=10090 GN=Dpys PE=1 SV=2	Q9EQF5	1			1.25302e+06		1.25302e+06	1				582332	462297	522315	2	3	2.39898	1.26242
Dpysl2	Dihydropyrimidinase-related protein 2 OS=Mus musculus OX=10090 GN=Dpysl2 PE=1 SV=2	O08553	32	2.36916e+07	2.55806e+07	2.80103e+07	2.37545e+07	2.52592e+07	4	6.93494e+06	6.96042e+06	7.44579e+06	7.03099e+06	8.50393e+06	7.37521e+06	5	9	3.42488	1.77605
Dpysl3	Dihydropyrimidinase-related protein 3 OS=Mus musculus OX=10090 GN=Dpysl3 PE=1 SV=1	Q62188	12	1.61602e+07	1.31724e+07	1.41047e+07	1.16912e+07	1.37821e+07	4	2.15401e+06	1.84257e+06	1.96559e+06	2.53265e+06	4.20565e+06	2.54009e+06	5	9	5.42583	2.43985
Dpysl4	Dihydropyrimidinase-related protein 4 OS=Mus musculus OX=10090 GN=Dpysl4 PE=1 SV=1	O35098	2	1.44576e+07	1.57314e+07	1.59119e+07	1.61105e+07	1.55529e+07	4	3.12518e+06	2.50897e+06	6.52235e+06	1.07783e+07	8.86525e+06	6.36002e+06	5	9	2.44541	1.29008
Drd5	D(1B) dopamine receptor OS=Mus musculus OX=10090 GN=Drd5 PE=2 SV=1	Q8BLD9	1	5.54903e+06		1.59154e+06		3.57029e+06	2						#DIV/0!	0	2	#DIV/0!	#DIV/0!
Drg1	Developmentally-regulated GTP-binding protein 1 OS=Mus musculus OX=10090 GN=Drg1 PE=1 SV=1	P32233	7	984388	1.19238e+06	1.22296e+06	2.47891e+06	1.46966e+06	4	801727	739342	226942	69082.4	214064	410232	5	9	3.58252	1.84097
Drg2	Developmentally-regulated GTP-binding protein 2 OS=Mus musculus OX=10090 GN=Drg2 PE=1 SV=1	Q9QXB9	12	7.95613e+06	8.55944e+06	1.00942e+07	8.10898e+06	8.67969e+06	4	15212933	2.0949e+06	2.38006e+06	3.19048e+06	2.23925e+06	5.02352e+06	5	9	1.72781	0.788944
Dscr3	Down syndrome critical region protein 3 homolog OS=Mus musculus OX=10090 GN=Dscr3 PE=1 SV=1	O35075	2	1.55455e+06	1.41436e+06	1.50154e+06	672470	1.28573e+06	4						#DIV/0!	0	4	#DIV/0!	#DIV/0!
Dsp	Desmoplakin OS=Mus musculus OX=10090 GN=Dsp PE=1 SV=1	E9Q557	1		3.04808e+06			3.04808e+06	1	1927988	1.29443e+06	1.06453e+06	1.33197e+06	1.15013e+06	1.35381e+06	5	6	2.25148	1.17087
Dst	Dystonin OS=Mus musculus OX=10090 GN=Dst PE=1 SV=2	Q91ZU6	23	3.32958e+06	1.73025e+06	1.78057e+06	5.27139e+06	3.02795e+06	4	4.918e+06	1.01614e+06	1.0927e+06	947870	725738	1.74009e+06	5	9	1.74011	0.799178
Dst	Isoform 5 of Dystonin OS=Mus musculus OX=10090 GN=Dst	Q91ZU6-5	1					#DIV/0!	0	3510210					3510210	1	1	#DIV/0!	#DIV/0!
Dstn	Destrin OS=Mus musculus OX=10090 GN=Dstn PE=1 SV=3	Q9R0P5	10	1.76472e+07	8.97327e+06	9.23294e+06	10912532	1.16915e+07	4	7.60535e+06	1.96763e+06	1.51951e+06	1.35371e+06	1.63603e+06	2.81645e+06	5	9	4.15114	2.05351
Dtx1	E3 ubiquitin-protein ligase DTX1 OS=Mus musculus OX=10090 GN=Dtx1 PE=1 SV=2	Q61010	1		594469	422685		508577	2						#DIV/0!	0	2	#DIV/0!	#DIV/0!
Dtx2	Probable E3 ubiquitin-protein ligase DTX2 OS=Mus musculus OX=10090 GN=Dtx2 PE=1 SV=2	Q8R3P2	5		464791	512024	560807	512541	3		209435		498431		353933	2	5	1.44813	0.534189
Dtx3	Probable E3 ubiquitin-protein ligase DTX3 OS=Mus musculus OX=10090 GN=Dtx3 PE=1 SV=2	Q80V91	1					#DIV/0!	0			220807			220807	1	1	#DIV/0!	#DIV/0!
Dtymk	Thymidylate kinase OS=Mus musculus OX=10090 GN=Dtymk PE=1 SV=2	P97930	1		579849		1250817	915333	2						#DIV/0!	0	2	#DIV/0!	#DIV/0!
Dus2	tRNA-dihydrouridine(20) synthase [NAD(P)+]-like OS=Mus musculus OX=10090 GN=Dus2 PE=1 SV=1	Q9D7B1	2		421996		351118	386557	2						#DIV/0!	0	2	#DIV/0!	#DIV/0!
Dus3l	tRNA-dihydrouridine(47) synthase [NAD(P)(+)]-like OS=Mus musculus OX=10090 GN=Dus3l PE=1 SV=1	Q91XI1	2	2.65944e+06	2.53383e+06	2.3413e+06	3535728	2.76758e+06	4		198013				198013	1	5	13.9767	3.80495
Dusp10	Dual specificity protein phosphatase 10 OS=Mus musculus OX=10090 GN=Dusp10 PE=2 SV=2	Q9ESS0	2					#DIV/0!	0				1.74358e+06		1.74358e+06	1	1	#DIV/0!	#DIV/0!
Dusp3	Dual specificity protein phosphatase 3 OS=Mus musculus OX=10090 GN=Dusp3 PE=1 SV=1	Q9D7X3	3	2.3124e+06	2.07664e+06	1.72042e+06	4.16627e+06	2.56893e+06	4	743800	795448	411161	419879	704426	614943	5	9	4.17752	2.06265
Dxo	Decapping and exoribonuclease protein OS=Mus musculus OX=10090 GN=Dxo PE=1 SV=2	O70348	1		1.01139e+07		17165660	1.36398e+07	2			8.82521e+07	1.27209e+07		5.04865e+07	2	4	0.270167	-1.88808
Dync1h1	Cytoplasmic dynein 1 heavy chain 1 OS=Mus musculus OX=10090 GN=Dync1h1 PE=1 SV=2	Q9JHU4	263	2.48877e+07	2.65082e+07	2.77174e+07	2.61628e+07	2.6319e+07	4	8.89697e+06	8.86985e+06	8.075e+06	9.13158e+06	9.58636e+06	8.91195e+06	5	9	2.95323	1.56229
Dync1i2	Cytoplasmic dynein 1 intermediate chain 2 OS=Mus musculus OX=10090 GN=Dync1i2 PE=1 SV=1	O88487	5	2.55185e+06	1.79044e+07	4.80648e+06	6668447	7.98278e+06	4	4188564	4.05798e+06		1.87945e+06	4.21425e+06	3.58506e+06	4	8	2.22668	1.15489
Dync1li1	Cytoplasmic dynein 1 light intermediate chain 1 OS=Mus musculus OX=10090 GN=Dync1li1 PE=1 SV=1	Q8R1Q8	22	1.70808e+07	2.09398e+07	2.78058e+07	2.21704e+07	2.19992e+07	4	5.73787e+06	4.60759e+06	8.08941e+06	8.81427e+06	7.67073e+06	6.98397e+06	5	9	3.14996	1.65533
Dync1li2	Cytoplasmic dynein 1 light intermediate chain 2 OS=Mus musculus OX=10090 GN=Dync1li2 PE=1 SV=2	Q6PDL0	7	1.73264e+07	1.07305e+07	1.80677e+07	1.87849e+07	1.62274e+07	4	1.31327e+07	8.92374e+06	3.92232e+07	1.1389e+07	1.05401e+07	1.66418e+07	5	9	0.975101	-0.036377
Dync2h1	Cytoplasmic dynein 2 heavy chain 1 OS=Mus musculus OX=10090 GN=Dync2h1 PE=1 SV=1	Q45VK7	2		2.40154e+06			2.40154e+06	1				4.65488e+06		4.65488e+06	1	2	0.515918	-0.954785
Dynll1	Dynein light chain 1, cytoplasmic OS=Mus musculus OX=10090 GN=Dynll1 PE=1 SV=1	P63168	11	3.65651e+07	3.89872e+07	3.28755e+07	2.7079e+07	3.38767e+07	4	5.50065e+06	7.88681e+06	3.38304e+06	4.30862e+06	3.2737e+06	4.87057e+06	5	9	6.95539	2.79813
Dynlt1	Dynein light chain Tctex-type 1 OS=Mus musculus OX=10090 GN=Dynlt1 PE=1 SV=1	P51807	3	5.61573e+06	3.5978e+06	3.52205e+06	6.80552e+06	4.88528e+06	4				881040		881040	1	5	5.5449	2.47116
Dynlt3	Dynein light chain Tctex-type 3 OS=Mus musculus OX=10090 GN=Dynlt3 PE=1 SV=1	P56387	2	1.4885e+06	1.24322e+06	489351	1595764	1.20421e+06	4		1.0062e+06	789098			897651	2	6	1.34151	0.423859
Dyrk1a	Dual specificity tyrosine-phosphorylation-regulated kinase 1A OS=Mus musculus OX=10090 GN=Dyrk1a PE=1 SV=1	Q61214	1				389472	389472	1						#DIV/0!	0	1	#DIV/0!	#DIV/0!
Daam1	Disheveled-associated activator of morphogenesis 1 OS=Mus musculus OX=10090 GN=Daam1 PE=1 SV=4	Q8BPM0	5	1.18597e+06	2.26156e+06	1.2351e+06	1639761	1.5806e+06	4	941272	1.62811e+06		2.92695e+06	905657	1.6005e+06	4	8	0.987566	-0.0180511
E2f4	Transcription factor E2F4 OS=Mus musculus OX=10090 GN=E2f4 PE=1 SV=1	Q8R0K9	1			5.02161e+06		5.02161e+06	1		482070	549528			515799	2	3	9.73559	3.28327
Eapp	E2F-associated phosphoprotein OS=Mus musculus OX=10090 GN=Eapp PE=1 SV=2	Q5BU09	2	689751	1.429e+06	1.12246e+06	405837	911762	4	4359631	5.51253e+06	2.18061e+06		4.29535e+06	4.08703e+06	4	8	0.223087	-2.16432
Ecd	Protein ecdysoneless homolog OS=Mus musculus OX=10090 GN=Ecd PE=1 SV=2	Q9CS74	1		338788		1026754	682771	2						#DIV/0!	0	2	#DIV/0!	#DIV/0!
Echdc1	Ethylmalonyl-CoA decarboxylase OS=Mus musculus OX=10090 GN=Echdc1 PE=1 SV=2	Q9D9V3	1				797502	797502	1						#DIV/0!	0	1	#DIV/0!	#DIV/0!
Echs1	Enoyl-CoA hydratase, mitochondrial OS=Mus musculus OX=10090 GN=Echs1 PE=1 SV=1	Q8BH95	3	2.64581e+06	1.39555e+06	4.39393e+06	1.02872e+06	2.366e+06	4			1.65996e+06			1.65996e+06	1	5	1.42534	0.511305
Eci1	Enoyl-CoA delta isomerase 1, mitochondrial OS=Mus musculus OX=10090 GN=Eci1 PE=1 SV=2	P42125	3		57764.4	2.26983e+06		1.16379e+06	2						#DIV/0!	0	2	#DIV/0!	#DIV/0!
Eci3	Enoyl-CoA delta isomerase 3, peroxisomal OS=Mus musculus OX=10090 GN=Eci3 PE=1 SV=1	Q78JN3	1		3.9643e+06			3.9643e+06	1						#DIV/0!	0	1	#DIV/0!	#DIV/0!
Ecm1	Extracellular matrix protein 1 OS=Mus musculus OX=10090 GN=Ecm1 PE=1 SV=2	Q61508	7				1136636	1136636	1	3629705	4.45962e+06	5.62248e+06	3.48762e+06	1.22281e+06	3.68445e+06	5	6	0.308496	-1.69668
Ecm29	Proteasome-associated protein ECM29 homolog OS=Mus musculus OX=10090 GN=Ecm29 PE=1 SV=3	Q6PDI5	37	4.54526e+06	3.836e+06	5.62237e+06	6.47583e+06	5.11986e+06	4	588193	562672	481534	727898	614346	594929	5	9	8.60585	3.10532
Edc4	Enhancer of mRNA-decapping protein 4 OS=Mus musculus OX=10090 GN=Edc4 PE=1 SV=2	Q3UJB9	3		1.84311e+06	2.03626e+06		1.93969e+06	2				1.07044e+06		1.07044e+06	1	3	1.81204	0.857616
Edil3	EGF-like repeat and discoidin I-like domain-containing protein 3 OS=Mus musculus OX=10090 GN=Edil3 PE=1 SV=2	O35474	17	1.14838e+07	7.02997e+06	8.78666e+06	8.46705e+06	8.94187e+06	4	5.72417e+06	5.70294e+06	6.01786e+06	5.41343e+06	5.78984e+06	5.72965e+06	5	9	1.56063	0.642131
Eed	Polycomb protein EED OS=Mus musculus OX=10090 GN=Eed PE=1 SV=1	Q921E6	1					#DIV/0!	0		140533			121903	131218	2	2	#DIV/0!	#DIV/0!
Eef1a1	Elongation factor 1-alpha 1 OS=Mus musculus OX=10090 GN=Eef1a1 PE=1 SV=3	P10126	29	2.39997e+08	2.21884e+08	2.48422e+08	1.87248e+08	2.24388e+08	4	3.86172e+07	5.55071e+07	5.10996e+07	6.28435e+07	5.94716e+07	5.35078e+07	5	9	4.19355	2.06817
Eef1akmt2	EEF1A lysine methyltransferase 2 OS=Mus musculus OX=10090 GN=Eef1akmt2 PE=1 SV=1	Q9D853	2	608047			680754	644400	2						#DIV/0!	0	2	#DIV/0!	#DIV/0!
Eef1b	Elongation factor 1-beta OS=Mus musculus OX=10090 GN=Eef1b PE=1 SV=5	O70251	6	3.16553e+07	3.17554e+07	2.4692e+07	2.02439e+07	2.70867e+07	4	2.89e+06	8.92536e+06	3.46253e+06	8.82801e+06	4.90875e+06	5.80293e+06	5	9	4.66776	2.22273
Eef1d	Elongation factor 1-delta OS=Mus musculus OX=10090 GN=Eef1d PE=1 SV=3	P57776	5	2.67739e+07	2.6026e+07	3.12431e+07	2.97273e+07	2.84426e+07	4	2317416	1.99163e+06	4.37201e+06	3.98541e+06	3.74559e+06	3.28241e+06	5	9	8.66515	3.11523
Eef1e1	Eukaryotic translation elongation factor 1 epsilon-1 OS=Mus musculus OX=10090 GN=Eef1e1 PE=1 SV=1	Q9D1M4	6	9.89955e+07	1.07861e+08	9.94474e+07	78939010	9.63108e+07	4	5463135	6.14101e+06	6.09046e+06	6.20175e+06	6.77574e+06	6.13442e+06	5	9	15.7001	3.9727
Eef1g	Elongation factor 1-gamma OS=Mus musculus OX=10090 GN=Eef1g PE=1 SV=3	Q9D8N0	16	5.25092e+07	5.55159e+07	5.6618e+07	4.84495e+07	5.32732e+07	4	1.23087e+07	1.17245e+07	1.20534e+07	1.53252e+07	1.34151e+07	1.29654e+07	5	9	4.10887	2.03874
Eef2	Elongation factor 2 OS=Mus musculus OX=10090 GN=Eef2 PE=1 SV=2	P58252	102	5.47067e+07	6.35466e+07	5.64478e+07	6.00503e+07	5.86878e+07	4	1.17115e+07	1.38986e+07	9.91371e+06	1.34054e+07	1.20873e+07	1.22033e+07	5	9	4.80918	2.26579
Eefsec	Selenocysteine-specific elongation factor OS=Mus musculus OX=10090 GN=Eefsec PE=1 SV=2	Q9JHW4	5	2.46515e+06	664502	1.45249e+06	3.26404e+06	1.96155e+06	4	335683	149004	65579.6		187300	184392	4	8	10.6379	3.41115
Efcab7	EF-hand calcium-binding domain-containing protein 7 OS=Mus musculus OX=10090 GN=Efcab7 PE=1 SV=1	Q8VDY4	1		542987			542987	1	58962					58962	1	2	9.2091	3.20306
Efl1	Elongation factor-like GTPase 1 OS=Mus musculus OX=10090 GN=Efl1 PE=1 SV=1	Q8C0D5	2		6.01754e+06			6.01754e+06	1						#DIV/0!	0	1	#DIV/0!	#DIV/0!
Efr3a	Protein EFR3 homolog A OS=Mus musculus OX=10090 GN=Efr3a PE=1 SV=1	Q8BG67	3	402840		433969	976463	604424	3	409612	951390	1.1133e+06			824767	3	6	0.732842	-0.448425
Eftud2	116 kDa U5 small nuclear ribonucleoprotein component OS=Mus musculus OX=10090 GN=Eftud2 PE=1 SV=1	O08810	24	7.12124e+06	8.78988e+06	9.0346e+06	7.72544e+06	8.16779e+06	4	3.92818e+06	2.80857e+06	4.10207e+06	3.71928e+06	2.53671e+06	3.41896e+06	5	9	2.38897	1.25639
Egfr	Epidermal growth factor receptor OS=Mus musculus OX=10090 GN=Egfr PE=1 SV=1	Q01279	3	1.32685e+06			1338471	1.33266e+06	2	1490165	1.54648e+06		1.26441e+06	1.45385e+06	1.43873e+06	4	6	0.926277	-0.110484
Ehbp1	EH domain-binding protein 1 OS=Mus musculus OX=10090 GN=Ehbp1 PE=1 SV=3	Q69ZW3	3					#DIV/0!	0		535564			768999	652282	2	2	#DIV/0!	#DIV/0!
Ehbp1l1	EH domain-binding protein 1-like protein 1 OS=Mus musculus OX=10090 GN=Ehbp1l1 PE=1 SV=1	Q99MS7	4	845881	96011.2	2.98649e+06	1633471	1.39046e+06	4					284089	284089	1	5	4.89447	2.29115
Ehd1	EH domain-containing protein 1 OS=Mus musculus OX=10090 GN=Ehd1 PE=1 SV=1	Q9WVK4	24	4.3126e+07	3.38756e+07	4.48178e+07	4.14143e+07	4.08084e+07	4	7.24958e+06	1.43957e+07	7.10063e+06	1.68938e+07	1.72446e+07	1.25769e+07	5	9	3.24472	1.69809
Ehd2	EH domain-containing protein 2 OS=Mus musculus OX=10090 GN=Ehd2 PE=1 SV=1	Q8BH64	40	3.54377e+07	2.98684e+07	2.99251e+07	3.08046e+07	3.15089e+07	4	1.23663e+07	1.38179e+07	1.81333e+07	1.4537e+07	1.34318e+07	1.44573e+07	5	9	2.17946	1.12397
Ehd3	EH domain-containing protein 3 OS=Mus musculus OX=10090 GN=Ehd3 PE=1 SV=2	Q9QXY6	14	3.3383e+07	3.57358e+07	3.87439e+07	3.2676e+07	3.51347e+07	4	1.20436e+07	1.28635e+07	1.28529e+07	1.01838e+07	1.25417e+07	1.20971e+07	5	9	2.90439	1.53824
Ehd4	EH domain-containing protein 4 OS=Mus musculus OX=10090 GN=Ehd4 PE=1 SV=1	Q9EQP2	24	2.93114e+07	2.73525e+07	2.72508e+07	3.04864e+07	2.86003e+07	4	1.14777e+07	9.91361e+06	1.30939e+07	1.28442e+07	1.08451e+07	1.16349e+07	5	9	2.45814	1.29757
Ehmt1	Histone-lysine N-methyltransferase EHMT1 OS=Mus musculus OX=10090 GN=Ehmt1 PE=1 SV=2	Q5DW34	2			129102	249896	189499	2						#DIV/0!	0	2	#DIV/0!	#DIV/0!
Eif1	Eukaryotic translation initiation factor 1 OS=Mus musculus OX=10090 GN=Eif1 PE=1 SV=2	P48024	2			848797		848797	1						#DIV/0!	0	1	#DIV/0!	#DIV/0!
Eif1a	Eukaryotic translation initiation factor 1A OS=Mus musculus OX=10090 GN=Eif1a PE=2 SV=3	Q60872	2	1.37068e+07	1.43873e+07	1.55019e+07	9.88437e+06	1.33701e+07	4	1336528	1.66342e+06	1.45631e+06	1.72811e+06	1.76221e+06	1.58931e+06	5	9	8.41248	3.07253
Eif2a	Eukaryotic translation initiation factor 2A OS=Mus musculus OX=10090 GN=Eif2a PE=1 SV=2	Q8BJW6	7	4.12398e+06	3.75868e+06	3.48215e+06	4.54956e+06	3.97859e+06	4	990864	1.10376e+06	968008	721633	1.29335e+06	1.01552e+06	5	9	3.91778	1.97004
Eif2ak2	Interferon-induced, double-stranded RNA-activated protein kinase OS=Mus musculus OX=10090 GN=Eif2ak2 PE=1 SV=2	Q03963	1	2.37016e+06				2.37016e+06	1			498227		673654	585940	2	3	4.04506	2.01616
Eif2b1	Translation initiation factor eIF-2B subunit alpha OS=Mus musculus OX=10090 GN=Eif2b1 PE=1 SV=1	Q99LC8	10	1.24108e+07	9.18594e+06	9.39352e+06	1.13521e+07	1.05856e+07	4	2194830	3.07704e+06	1.89279e+06	3.65833e+06	1.8378e+06	2.53216e+06	5	9	4.18045	2.06366
Eif2b2	Translation initiation factor eIF-2B subunit beta OS=Mus musculus OX=10090 GN=Eif2b2 PE=1 SV=1	Q99LD9	5	2.82537e+06	2.36051e+06	1.97813e+06	3.54629e+06	2.67757e+06	4	684628	596193	759962		966338	751780	4	8	3.56164	1.83254
Eif2b4	Translation initiation factor eIF-2B subunit delta OS=Mus musculus OX=10090 GN=Eif2b4 PE=1 SV=2	Q61749	13	3.86114e+06	3.85358e+06	4.93734e+06	5.26962e+06	4.48042e+06	4	1.63665e+06	1.5635e+06	2.32084e+06	1.93434e+06	3.34842e+06	2.16075e+06	5	9	2.07355	1.0521
Eif2b5	Translation initiation factor eIF-2B subunit epsilon OS=Mus musculus OX=10090 GN=Eif2b5 PE=1 SV=1	Q8CHW4	4	1.01236e+07	1.09519e+07	1.10611e+07	11235148	1.08429e+07	4	2.36307e+06	2.56345e+06	1.85746e+06	2.93922e+06	1.84436e+06	2.31351e+06	5	9	4.68678	2.2286
Eif2d	Eukaryotic translation initiation factor 2D OS=Mus musculus OX=10090 GN=Eif2d PE=1 SV=3	Q61211	1	1.7204e+07	1.97296e+07	5.35822e+07	30136128	3.0163e+07	4	13027634	1.39286e+07	1.61405e+07	1.65748e+07	1.57745e+07	1.50892e+07	5	9	1.99898	0.999261
Eif2s1	Eukaryotic translation initiation factor 2 subunit 1 OS=Mus musculus OX=10090 GN=Eif2s1 PE=1 SV=3	Q6ZWX6	23	8.54425e+06	1.0398e+07	1.04626e+07	1.51885e+07	1.11483e+07	4	2.07646e+06	2.22201e+06	2.63584e+06	2.6995e+06	3.07182e+06	2.54113e+06	5	9	4.38717	2.13329
Eif2s2	Eukaryotic translation initiation factor 2 subunit 2 OS=Mus musculus OX=10090 GN=Eif2s2 PE=1 SV=1	Q99L45	17	6.00332e+06	1.15693e+07	8.63219e+06	8.45462e+06	8.66485e+06	4	2615543	1.28743e+06	2.12916e+06	2.37039e+06	3.1578e+06	2.31207e+06	5	9	3.74767	1.90599
Eif2s3x	Eukaryotic translation initiation factor 2 subunit 3, X-linked OS=Mus musculus OX=10090 GN=Eif2s3x PE=1 SV=2	Q9Z0N1	26	1.49431e+07	1.66042e+07	1.48975e+07	1.36753e+07	1.503e+07	4	4.18703e+06	4.14634e+06	3.70542e+06	3.54165e+06	3.78669e+06	3.87343e+06	5	9	3.88029	1.95616
Eif3a	Eukaryotic translation initiation factor 3 subunit A OS=Mus musculus OX=10090 GN=Eif3a PE=1 SV=5	P23116	54	3.35039e+07	3.545e+07	3.32855e+07	2.63404e+07	3.21449e+07	4	8.3162e+06	8.13998e+06	9.70585e+06	6.55084e+06	7.75177e+06	8.09293e+06	5	9	3.97198	1.98986
Eif3b	Eukaryotic translation initiation factor 3 subunit B OS=Mus musculus OX=10090 GN=Eif3b PE=1 SV=1	Q8JZQ9	28	1.67224e+07	1.54348e+07	1.57333e+07	1.78585e+07	1.64373e+07	4	4.57976e+06	6.51988e+06	6.5472e+06	4.56031e+06	7.27392e+06	5.89621e+06	5	9	2.78777	1.47911
Eif3c	Eukaryotic translation initiation factor 3 subunit C OS=Mus musculus OX=10090 GN=Eif3c PE=1 SV=1	Q8R1B4	47	2.6089e+07	1.97956e+07	2.90373e+07	1.63969e+07	2.28297e+07	4	5.40846e+06	5.84315e+06	4.37644e+06	5.76535e+06	5.36392e+06	5.35146e+06	5	9	4.26607	2.09291
Eif3d	Eukaryotic translation initiation factor 3 subunit D OS=Mus musculus OX=10090 GN=Eif3d PE=1 SV=2	O70194	22	1.6909e+07	1.77769e+07	1.72016e+07	2.11721e+07	1.82649e+07	4	5.08236e+06	4.38762e+06	4.23724e+06	3.41943e+06	5.26826e+06	4.47898e+06	5	9	4.07791	2.02783
Eif3e	Eukaryotic translation initiation factor 3 subunit E OS=Mus musculus OX=10090 GN=Eif3e PE=1 SV=1	P60229	27	2.48314e+07	3.3781e+07	2.64981e+07	2.77011e+07	2.82029e+07	4	6.51578e+06	8.20222e+06	7.05438e+06	5.99614e+06	6.30678e+06	6.81506e+06	5	9	4.13832	2.04905
Eif3f	Eukaryotic translation initiation factor 3 subunit F OS=Mus musculus OX=10090 GN=Eif3f PE=1 SV=2	Q9DCH4	11	2.87594e+07	2.68732e+07	2.32037e+07	2.78082e+07	2.66611e+07	4	9.71646e+06	1.00559e+07	9.96366e+06	8.98609e+06	1.1653e+07	1.0075e+07	5	9	2.64626	1.40395
Eif3g	Eukaryotic translation initiation factor 3 subunit G OS=Mus musculus OX=10090 GN=Eif3g PE=1 SV=2	Q9Z1D1	6	3.22562e+06	3.15841e+06	3.55667e+06	4411161	3.58797e+06	4	557282	549135	547412		357553	502846	4	8	7.13532	2.83498
Eif3h	Eukaryotic translation initiation factor 3 subunit H OS=Mus musculus OX=10090 GN=Eif3h PE=1 SV=1	Q91WK2	15	1.99248e+07	2.19433e+07	2.43765e+07	2.08743e+07	2.17797e+07	4	5.27029e+06	4.64275e+06	3.47725e+06	4.64205e+06	4.18952e+06	4.44437e+06	5	9	4.90052	2.29293
Eif3i	Eukaryotic translation initiation factor 3 subunit I OS=Mus musculus OX=10090 GN=Eif3i PE=1 SV=1	Q9QZD9	19	1.91755e+07	1.69205e+07	1.62849e+07	2.09238e+07	1.83262e+07	4	4.21086e+06	5.09673e+06	4.65069e+06	5.08921e+06	5.22778e+06	4.85505e+06	5	9	3.77466	1.91635
Eif3k	Eukaryotic translation initiation factor 3 subunit K OS=Mus musculus OX=10090 GN=Eif3k PE=1 SV=1	Q9DBZ5	7	6.80494e+06	1.40218e+07	1.64982e+07	1.36889e+07	1.27535e+07	4	976531	1.23414e+06	1.7008e+06	116605	2.18775e+06	1.24317e+06	5	9	10.2589	3.3588
Eif3l	Eukaryotic translation initiation factor 3 subunit L OS=Mus musculus OX=10090 GN=Eif3l PE=1 SV=1	Q8QZY1	35	2.7086e+07	2.92164e+07	3.05863e+07	2.84229e+07	2.88279e+07	4	5.82961e+06	5.30136e+06	5.65438e+06	6.79874e+06	5.17171e+06	5.75116e+06	5	9	5.01254	2.32554
Eif3m	Eukaryotic translation initiation factor 3 subunit M OS=Mus musculus OX=10090 GN=Eif3m PE=1 SV=1	Q99JX4	9	1.2299e+07	1.30724e+07	1.22663e+07	1.12847e+07	1.22306e+07	4	1.1231e+06	1.81178e+06	1.43042e+06	1.679e+06	1.46197e+06	1.50126e+06	5	9	8.14691	3.02625
Eif4a1	Eukaryotic initiation factor 4A-I OS=Mus musculus OX=10090 GN=Eif4a1 PE=1 SV=1	P60843	18	2.34139e+07	1.77127e+07	1.81051e+07	37284099	2.41289e+07	4	3386875	3.32102e+06	2.97786e+06	5.45476e+06	5.07822e+06	4.04375e+06	5	9	5.96698	2.577
Eif4a2	Eukaryotic initiation factor 4A-II OS=Mus musculus OX=10090 GN=Eif4a2 PE=1 SV=2	P10630	21	2.95051e+07	3.52012e+07	2.09135e+07	4.48201e+07	3.261e+07	4	8.01016e+06	5.83977e+06	5.48401e+06	8.49897e+06	5.09444e+06	6.58547e+06	5	9	4.95181	2.30795
Eif4a3	Eukaryotic initiation factor 4A-III OS=Mus musculus OX=10090 GN=Eif4a3 PE=1 SV=3	Q91VC3	17	8.25566e+06	1.18821e+07	1.21183e+07	1.06312e+07	1.07218e+07	4	3.95185e+06	2.38447e+06	3.07018e+06	2.70716e+06	3.31551e+06	3.08583e+06	5	9	3.47453	1.79682
Eif4e	Eukaryotic translation initiation factor 4E OS=Mus musculus OX=10090 GN=Eif4e PE=1 SV=1	P63073	11	1.77044e+07	9.63534e+06	1.16924e+07	1.62983e+07	1.38326e+07	4	1.42056e+06	2.78147e+06	2.05674e+06	279415		1.63455e+06	4	8	8.46266	3.08111
Eif4e2	Eukaryotic translation initiation factor 4E type 2 OS=Mus musculus OX=10090 GN=Eif4e2 PE=1 SV=1	Q8BMB3	4	1.71378e+06	1.6007e+06	1.20829e+06		1.50759e+06	3		710208			911671	810939	2	5	1.85907	0.89458
Eif4g1	Eukaryotic translation initiation factor 4 gamma 1 OS=Mus musculus OX=10090 GN=Eif4g1 PE=1 SV=1	Q6NZJ6	25	4.18661e+06	4.49946e+06	4.01248e+06	4.07363e+06	4.19305e+06	4	840194	787553	845681	813062	702799	797858	5	9	5.25538	2.3938
Eif4g2	Eukaryotic translation initiation factor 4 gamma 2 OS=Mus musculus OX=10090 GN=Eif4g2 PE=1 SV=2	Q62448	15	3.04292e+06	4.87635e+06	3.64602e+06	5.62366e+06	4.29724e+06	4	2426027	2.87592e+06	1.9281e+06	2.26383e+06	2.25871e+06	2.35052e+06	5	9	1.82821	0.870431
Eif4g3	Eukaryotic translation initiation factor 4 gamma 3 OS=Mus musculus OX=10090 GN=Eif4g3 PE=1 SV=2	Q80XI3	3					#DIV/0!	0	729792	954778	513810		735614	733499	4	4	#DIV/0!	#DIV/0!
Eif4h	Eukaryotic translation initiation factor 4H OS=Mus musculus OX=10090 GN=Eif4h PE=1 SV=3	Q9WUK2	1	2.87514e+06	2.78496e+06	2.78267e+06	2897164	2.83498e+06	4				787005	713952	750479	2	6	3.77757	1.91746
Eif5	Eukaryotic translation initiation factor 5 OS=Mus musculus OX=10090 GN=Eif5 PE=1 SV=1	P59325	9	4.64554e+06	5.31031e+06	8.27421e+06	6.00834e+06	6.0596e+06	4	589862	777761	6.88685e+06	5.41096e+06	756183	2.88432e+06	5	9	2.10087	1.07099
Eif5a	Eukaryotic translation initiation factor 5A-1 OS=Mus musculus OX=10090 GN=Eif5a PE=1 SV=2	P63242	4	3.03642e+07	1.91975e+07	3.05758e+07	1690253	2.0457e+07	4	7285067	7.73703e+06	7.12262e+06	6.16743e+06	6.99948e+06	7.06232e+06	5	9	2.89663	1.53438
Eif5b	Eukaryotic translation initiation factor 5B OS=Mus musculus OX=10090 GN=Eif5b PE=1 SV=2	Q05D44	17	9.34287e+06	5.50018e+06	4.34999e+06	3884895	5.76948e+06	4	2.28875e+07	4.41976e+07	7.80445e+07	3.94946e+06	4.18842e+07	3.81927e+07	5	9	0.151063	-2.72678
Eif6	Eukaryotic translation initiation factor 6 OS=Mus musculus OX=10090 GN=Eif6 PE=1 SV=2	O55135	1	2.5272e+06	3.09008e+06	2.09614e+06	2495970	2.55235e+06	4	496311	595920	612439	572319	764937	608385	5	9	4.19528	2.06877
Eipr1	EARP-interacting protein OS=Mus musculus OX=10090 GN=Eipr1 PE=1 SV=2	Q8K0G5	2	1.0456e+06	2.28641e+06		1515397	1.6158e+06	3						#DIV/0!	0	3	#DIV/0!	#DIV/0!
Elac2	Zinc phosphodiesterase ELAC protein 2 OS=Mus musculus OX=10090 GN=Elac2 PE=1 SV=1	Q80Y81	5	1.17034e+06	876794	1.37553e+06	4351157	1.94346e+06	4						#DIV/0!	0	4	#DIV/0!	#DIV/0!
Elavl1	ELAV-like protein 1 OS=Mus musculus OX=10090 GN=Elavl1 PE=1 SV=2	P70372	6	3.0589e+06	6.87776e+06	7.44443e+06	3.67336e+06	5.26361e+06	4	1075041	927106	767173	1.34326e+06	843966	991310	5	9	5.30976	2.40865
Elf2	ETS-related transcription factor Elf-2 OS=Mus musculus OX=10090 GN=Elf2 PE=1 SV=1	Q9JHC9	1	392689	492741			442715	2						#DIV/0!	0	2	#DIV/0!	#DIV/0!
Elmo2	Engulfment and cell motility protein 2 OS=Mus musculus OX=10090 GN=Elmo2 PE=1 SV=1	Q8BHL5	5	775728	1.81081e+06	2.51357e+06	1.70594e+06	1.70151e+06	4	3010335	1.86322e+06	2.3457e+06	2.62524e+06	2.72508e+06	2.51392e+06	5	9	0.676837	-0.56312
Elob	Elongin-B OS=Mus musculus OX=10090 GN=Elob PE=1 SV=1	P62869	1	2.88001e+07	2.2824e+07	1.22417e+07	21277290	2.12858e+07	4			6.40501e+06		4.85053e+06	5.62777e+06	2	6	3.78227	1.91925
Eloc	Elongin-C OS=Mus musculus OX=10090 GN=Eloc PE=1 SV=1	P83940	2	4.34684e+06	4.72241e+06	3.43444e+06	4389939	4.22341e+06	4	2080137	2.91374e+06	2.28011e+06	1.36179e+06	1.58121e+06	2.0434e+06	5	9	2.06686	1.04744
Elp1	Elongator complex protein 1 OS=Mus musculus OX=10090 GN=Elp1 PE=1 SV=2	Q7TT37	22	1.01608e+07	1.70659e+07	1.36911e+07	9.49022e+06	1.2602e+07	4	1748311	3.62587e+06	1.96204e+06	2.20965e+06	2.39398e+06	2.38797e+06	5	9	5.27729	2.3998
Elp2	Elongator complex protein 2 OS=Mus musculus OX=10090 GN=Elp2 PE=1 SV=1	Q91WG4	8	3.90311e+06	4.463e+06	4.44408e+06	3.14981e+06	3.99e+06	4	1500855	237459	755213		1.71467e+06	1.05205e+06	4	8	3.7926	1.92319
Elp3	Elongator complex protein 3 OS=Mus musculus OX=10090 GN=Elp3 PE=1 SV=1	Q9CZX0	11	6.11457e+06	7.30572e+06	6.37896e+06	5.2292e+06	6.25711e+06	4	2.7526e+06	2.44373e+06	2.69863e+06	2.11992e+06	2.14163e+06	2.4313e+06	5	9	2.57356	1.36377
Elp4	Elongator complex protein 4 OS=Mus musculus OX=10090 GN=Elp4 PE=1 SV=2	Q9ER73	2				263489	263489	1						#DIV/0!	0	1	#DIV/0!	#DIV/0!
Emb	Embigin OS=Mus musculus OX=10090 GN=Emb PE=1 SV=2	P21995	3	3.50292e+06	3.32715e+06	2.61301e+06	2.35639e+06	2.94987e+06	4	1120601	1.16009e+06	1.03099e+06	842002	841493	999035	5	9	2.95272	1.56204
Emc2	ER membrane protein complex subunit 2 OS=Mus musculus OX=10090 GN=Emc2 PE=1 SV=1	Q9CRD2	1				583990	583990	1						#DIV/0!	0	1	#DIV/0!	#DIV/0!
Emg1	Ribosomal RNA small subunit methyltransferase NEP1 OS=Mus musculus OX=10090 GN=Emg1 PE=1 SV=1	O35130	5	3.64106e+06	3.10592e+06	3.31938e+06	1.92495e+06	2.99783e+06	4		266507	237434	177979	262135	236014	4	8	12.7019	3.66697
Emilin2	EMILIN-2 OS=Mus musculus OX=10090 GN=Emilin2 PE=1 SV=1	Q8K482	3					#DIV/0!	0	1102419	1.08247e+06	795698	997421	1.02661e+06	1.00092e+06	5	5	#DIV/0!	#DIV/0!
Eml1	Echinoderm microtubule-associated protein-like 1 OS=Mus musculus OX=10090 GN=Eml1 PE=1 SV=1	Q05BC3	5	2.22363e+06	1.94051e+06	3.03907e+06	2728382	2.4829e+06	4						#DIV/0!	0	4	#DIV/0!	#DIV/0!
Eml2	Echinoderm microtubule-associated protein-like 2 OS=Mus musculus OX=10090 GN=Eml2 PE=1 SV=1	Q7TNG5	9	3.07797e+06	3.59172e+06	4.40076e+06	4.76744e+06	3.95947e+06	4	2.434e+06	2.75006e+06	2.04891e+06	2.52579e+06	3.14878e+06	2.58151e+06	5	9	1.53378	0.617094
Eml3	Echinoderm microtubule-associated protein-like 3 OS=Mus musculus OX=10090 GN=Eml3 PE=1 SV=1	Q8VC03	1		62637.5			62637.5	1						#DIV/0!	0	1	#DIV/0!	#DIV/0!
Eml4	Echinoderm microtubule-associated protein-like 4 OS=Mus musculus OX=10090 GN=Eml4 PE=1 SV=1	Q3UMY5	4	1.46591e+06	424950	695519	1.46938e+06	1.01394e+06	4						#DIV/0!	0	4	#DIV/0!	#DIV/0!
Eml5	Echinoderm microtubule-associated protein-like 5 OS=Mus musculus OX=10090 GN=Eml5 PE=2 SV=2	Q8BQM8	1					#DIV/0!	0	1103677	1.82729e+06	1.96474e+06	1.55568e+06	1.67747e+06	1.62577e+06	5	5	#DIV/0!	#DIV/0!
Eno1	Alpha-enolase OS=Mus musculus OX=10090 GN=Eno1 PE=1 SV=3	P17182	27	1.27409e+08	9.2953e+07	1.1698e+08	8.23622e+07	1.04926e+08	4	2.67026e+07	2.37125e+07	1.70223e+07	2.03148e+07	2.30753e+07	2.21655e+07	5	9	4.73375	2.24298
Eno3	Beta-enolase OS=Mus musculus OX=10090 GN=Eno3 PE=1 SV=3	P21550	7	1.83375e+07	1.56391e+07	1.75562e+07	1.08873e+07	1.5605e+07	4	5076613	7.11723e+06	5.69501e+06	5.43583e+06	4.85152e+06	5.63524e+06	5	9	2.76919	1.46946
Enpp1	Ectonucleotide pyrophosphatase/phosphodiesterase family member 1 OS=Mus musculus OX=10090 GN=Enpp1 PE=1 SV=4	P06802	15	8.70656e+06	1.08109e+07	9.70865e+06	7067166	9.07332e+06	4	5.49371e+06	8.18418e+06	1.00431e+07	5.97997e+06	8.08096e+06	7.55639e+06	5	9	1.20075	0.263934
Entpd5	Ectonucleoside triphosphate diphosphohydrolase 5 OS=Mus musculus OX=10090 GN=Entpd5 PE=1 SV=1	Q9WUZ9	1		2.0294e+07	1.90252e+07		1.96596e+07	2		407584				407584	1	3	48.2345	5.59199
ENV1	MLV-related proviral Env polyprotein OS=Mus musculus OX=10090 PE=1 SV=3	P10404	6	2.57493e+06	2.39205e+06	1.81377e+06	2.30312e+06	2.27097e+06	4	6.05404e+06	5.38268e+06	8.91891e+06	2.97945e+06	8.11294e+06	6.28961e+06	5	9	0.361067	-1.46966
Eny2	Transcription and mRNA export factor ENY2 OS=Mus musculus OX=10090 GN=Eny2 PE=1 SV=1	Q9JIX0	1		2.06048e+06		1349499	1.70499e+06	2						#DIV/0!	0	2	#DIV/0!	#DIV/0!
Ep400	E1A-binding protein p400 OS=Mus musculus OX=10090 GN=Ep400 PE=1 SV=3	Q8CHI8	2	1.0147e+06	1.4472e+06	1.03864e+06	1.53012e+06	1.25766e+06	4						#DIV/0!	0	4	#DIV/0!	#DIV/0!
Epb41	Protein 4.1 OS=Mus musculus OX=10090 GN=Epb41 PE=1 SV=2	P48193	8	5.9682e+06	4.10297e+06	1.00781e+07	3959322	6.02716e+06	4	2.69485e+06	1.80974e+06	1.80774e+06	1.71178e+06	1.76774e+06	1.95837e+06	5	9	3.07764	1.62183
Epb41l1	Band 4.1-like protein 1 OS=Mus musculus OX=10090 GN=Epb41l1 PE=1 SV=2	Q9Z2H5	12	1.28689e+06	2.48744e+06	2.66615e+06	3347408	2.44697e+06	4	1675740	1.98612e+06	68642.2	770351	1.16606e+06	1.13338e+06	5	9	2.159	1.11036
Epb41l2	Band 4.1-like protein 2 OS=Mus musculus OX=10090 GN=Epb41l2 PE=1 SV=2	O70318	32	1.22873e+07	1.14579e+07	9.39552e+06	9.13894e+06	1.05699e+07	4	5.10031e+06	5.30603e+06	3.4772e+06	3.53246e+06	3.61472e+06	4.20614e+06	5	9	2.51297	1.3294
Epb41l3	Band 4.1-like protein 3 OS=Mus musculus OX=10090 GN=Epb41l3 PE=1 SV=1	Q9WV92	15	8.67364e+06	4.20289e+06	3.05941e+06	6.47637e+06	5.60308e+06	4	963006	999164	675233	736856	839516	842755	5	9	6.64853	2.73303
Epb41l3	Isoform 7 of Band 4.1-like protein 3 OS=Mus musculus OX=10090 GN=Epb41l3	Q9WV92-7	2	635059	1.70448e+06	1.49822e+06	1416025	1.31345e+06	4						#DIV/0!	0	4	#DIV/0!	#DIV/0!
Epg5	Ectopic P granules protein 5 homolog OS=Mus musculus OX=10090 GN=Epg5 PE=1 SV=2	Q80TA9	3	2.6177e+06	1.98815e+06	2.2944e+06		2.30008e+06	3						#DIV/0!	0	3	#DIV/0!	#DIV/0!
Epha2	Ephrin type-A receptor 2 OS=Mus musculus OX=10090 GN=Epha2 PE=1 SV=3	Q03145	14	7.88974e+06	1.23559e+07	1.51951e+07	7.0471e+06	1.06219e+07	4	3827201	4.42277e+06	4.08158e+06	3.49323e+06	4.31694e+06	4.02834e+06	5	9	2.6368	1.39879
Epha8	Ephrin type-A receptor 8 OS=Mus musculus OX=10090 GN=Epha8 PE=1 SV=2	O09127	1	1.02956e+07	1.13824e+07	1.31792e+07	18960284	1.34544e+07	4	6959757	4.22427e+06	7.19451e+06	4.25166e+06	2.916e+06	5.10924e+06	5	9	2.63334	1.39689
Ephb3	Ephrin type-B receptor 3 OS=Mus musculus OX=10090 GN=Ephb3 PE=1 SV=2	P54754	4	3.92721e+06	4.03928e+06	3.69062e+06	6770277	4.60685e+06	4	2456731	1.07021e+06	2.14476e+06	2.48535e+06	3.61841e+06	2.35509e+06	5	9	1.95612	0.967996
Ephb4	Ephrin type-B receptor 4 OS=Mus musculus OX=10090 GN=Ephb4 PE=1 SV=2	P54761	3		303382		2.5367e+06	1.42004e+06	2	1244960	60020.6	68475.9		1.64055e+06	753503	4	6	1.88458	0.914246
Ephx1	Epoxide hydrolase 1 OS=Mus musculus OX=10090 GN=Ephx1 PE=1 SV=2	Q9D379	9	1.09649e+07	9.33522e+06	8.25002e+06	6.86998e+06	8.85502e+06	4	3.95464e+06	2.95232e+06	5.29554e+06	4.43901e+06	4.64163e+06	4.25662e+06	5	9	2.08029	1.05679
Epn1	Epsin-1 OS=Mus musculus OX=10090 GN=Epn1 PE=1 SV=3	Q80VP1	1		5.18805e+06	3.07336e+06		4.1307e+06	2	2080302			1.61597e+06		1.84814e+06	2	4	2.23506	1.16032
Epn2	Epsin-2 OS=Mus musculus OX=10090 GN=Epn2 PE=1 SV=1	Q8CHU3	1					#DIV/0!	0					1.01939e+06	1.01939e+06	1	1	#DIV/0!	#DIV/0!
Eppk1	Epiplakin OS=Mus musculus OX=10090 GN=Eppk1 PE=1 SV=2	Q8R0W0	1	9.26629e+07	8.29586e+07	9.18583e+07	69471192	8.42377e+07	4		3.55734e+08	3.89662e+08		3.10456e+08	3.51951e+08	3	7	0.239345	-2.06283
Eprs	Bifunctional glutamate/proline--tRNA ligase OS=Mus musculus OX=10090 GN=Eprs PE=1 SV=4	Q8CGC7	105	2.22208e+07	2.1673e+07	2.15862e+07	2.11524e+07	2.16581e+07	4	5.38933e+06	5.24138e+06	5.43745e+06	5.48392e+06	5.82511e+06	5.47544e+06	5	9	3.95551	1.98386
Eps15l1	Epidermal growth factor receptor substrate 15-like 1 OS=Mus musculus OX=10090 GN=Eps15l1 PE=1 SV=3	Q60902	2					#DIV/0!	0				71612.3	1.42676e+06	749186	2	2	#DIV/0!	#DIV/0!
Eps8	Epidermal growth factor receptor kinase substrate 8 OS=Mus musculus OX=10090 GN=Eps8 PE=1 SV=2	Q08509	7	4.84378e+06	3.26964e+06	1.68599e+06	2.81203e+06	3.15286e+06	4		549625	319987			434806	2	6	7.25119	2.85822
Eral1	GTPase Era, mitochondrial OS=Mus musculus OX=10090 GN=Eral1 PE=2 SV=1	Q9CZU4	1	1.06189e+08				1.06189e+08	1						#DIV/0!	0	1	#DIV/0!	#DIV/0!
Erbin	Erbin OS=Mus musculus OX=10090 GN=Erbin PE=1 SV=3	Q80TH2	5	1.13989e+06	1.1712e+06	1.4126e+06	1.57968e+06	1.32584e+06	4		683531			175403	429467	2	6	3.08718	1.62629
Ercc3	General transcription and DNA repair factor IIH helicase subunit XPB OS=Mus musculus OX=10090 GN=Ercc3 PE=2 SV=1	P49135	4	989857		474598		732228	2						#DIV/0!	0	2	#DIV/0!	#DIV/0!
Ercc6l	DNA excision repair protein ERCC-6-like OS=Mus musculus OX=10090 GN=Ercc6l PE=1 SV=1	Q8BHK9	7	1.40699e+06	1.68259e+06	1.78304e+06	2.00034e+06	1.71824e+06	4			1.21385e+06			1.21385e+06	1	5	1.41553	0.501344
Ergic1	Endoplasmic reticulum-Golgi intermediate compartment protein 1 OS=Mus musculus OX=10090 GN=Ergic1 PE=1 SV=1	Q9DC16	1		939383	283240		611312	2						#DIV/0!	0	2	#DIV/0!	#DIV/0!
Erh	Enhancer of rudimentary homolog OS=Mus musculus OX=10090 GN=Erh PE=1 SV=1	P84089	1		65887.5			65887.5	1						#DIV/0!	0	1	#DIV/0!	#DIV/0!
Erp44	Endoplasmic reticulum resident protein 44 OS=Mus musculus OX=10090 GN=Erp44 PE=1 SV=1	Q9D1Q6	3	3.20181e+06	1.60918e+06	1.54314e+06	422433	1.69414e+06	4	270209	265332		623961		386501	3	7	4.38328	2.13201
Esd	S-formylglutathione hydrolase OS=Mus musculus OX=10090 GN=Esd PE=1 SV=1	Q9R0P3	13	2.47688e+07	3.14084e+07	3.33296e+07	2.66595e+07	2.90416e+07	4	4.83071e+06	6.27035e+06	4.18173e+06	2.7802e+06	5.0267e+06	4.61794e+06	5	9	6.28886	2.6528
Esyt1	Extended synaptotagmin-1 OS=Mus musculus OX=10090 GN=Esyt1 PE=1 SV=2	Q3U7R1	11	1.77948e+07	2.58339e+06	3.51559e+06	3.12353e+06	6.75432e+06	4	5.81282e+06	4.87378e+06	1.99117e+06	1.53488e+06	1.02261e+06	3.04705e+06	5	9	2.21667	1.1484
Esyt2	Extended synaptotagmin-2 OS=Mus musculus OX=10090 GN=Esyt2 PE=1 SV=1	Q3TZZ7	4			1.14551e+06	7215022	4.18026e+06	2	1067446	1.40745e+06	1.07323e+06	783272	1.35132e+06	1.13654e+06	5	7	3.67806	1.87894
Etf1	Eukaryotic peptide chain release factor subunit 1 OS=Mus musculus OX=10090 GN=Etf1 PE=1 SV=4	Q8BWY3	7	5.98152e+06	7.0237e+06	6.79237e+06	6.76676e+06	6.64109e+06	4	827326	1.38823e+06	393514	735006	646243	798063	5	9	8.32151	3.05684
Etfa	Electron transfer flavoprotein subunit alpha, mitochondrial OS=Mus musculus OX=10090 GN=Etfa PE=1 SV=2	Q99LC5	7	5.2056e+06	7.22545e+06	5.19252e+06	6.3526e+06	5.99404e+06	4						#DIV/0!	0	4	#DIV/0!	#DIV/0!
Etfb	Electron transfer flavoprotein subunit beta OS=Mus musculus OX=10090 GN=Etfb PE=1 SV=3	Q9DCW4	9	9.75814e+06	1.30417e+07	7.20502e+06	6764547	9.19235e+06	4						#DIV/0!	0	4	#DIV/0!	#DIV/0!
Etfdh	Electron transfer flavoprotein-ubiquinone oxidoreductase, mitochondrial OS=Mus musculus OX=10090 GN=Etfdh PE=1 SV=1	Q921G7	2	6.13359e+06	2.36438e+06	2.24384e+06	7074531	4.45409e+06	4						#DIV/0!	0	4	#DIV/0!	#DIV/0!
Ewsr1	RNA-binding protein EWS OS=Mus musculus OX=10090 GN=Ewsr1 PE=1 SV=2	Q61545	2				4215764	4215764	1						#DIV/0!	0	1	#DIV/0!	#DIV/0!
Exoc1	Exocyst complex component 1 OS=Mus musculus OX=10090 GN=Exoc1 PE=1 SV=4	Q8R3S6	8	7.31596e+06	1.01066e+07	6.17198e+06	6.34875e+06	7.48583e+06	4	1.29752e+06	887557		1.39681e+06	1.01616e+06	1.14951e+06	4	8	6.51218	2.70314
Exoc2	Exocyst complex component 2 OS=Mus musculus OX=10090 GN=Exoc2 PE=1 SV=1	Q9D4H1	9	4.41321e+06	4.32088e+06	4.2997e+06	3756227	4.1975e+06	4	1013859			463197	1.08524e+06	854099	3	7	4.91454	2.29706
Exoc3	Exocyst complex component 3 OS=Mus musculus OX=10090 GN=Exoc3 PE=1 SV=2	Q6KAR6	6	1.03471e+07	6.70705e+06	7.83756e+06	1.04746e+07	8.84157e+06	4	797692	657967	582047	309402	1.23198e+06	715817	5	9	12.3517	3.62664
Exoc4	Exocyst complex component 4 OS=Mus musculus OX=10090 GN=Exoc4 PE=1 SV=2	O35382	14	3.56846e+06	1.84175e+06	2.56516e+06	4.94674e+06	3.23053e+06	4	370423	370731	325489	946367	570573	516717	5	9	6.25203	2.64432
Exoc5	Exocyst complex component 5 OS=Mus musculus OX=10090 GN=Exoc5 PE=1 SV=2	Q3TPX4	8	6.95086e+06	6.66587e+06	6.3715e+06	8.36477e+06	7.08825e+06	4	1377994	672789	2.2852e+06	1.99555e+06	1.65745e+06	1.5978e+06	5	9	4.43626	2.14935
Exoc6b	Exocyst complex component 6B OS=Mus musculus OX=10090 GN=Exoc6b PE=1 SV=1	A6H5Z3	7	5.1923e+06	5.13102e+06	4.40602e+06	5.57385e+06	5.0758e+06	4	709023	390362	1.05206e+06	1.25835e+06	892157	860390	5	9	5.89941	2.56057
Exoc7	Exocyst complex component 7 OS=Mus musculus OX=10090 GN=Exoc7 PE=1 SV=2	O35250	17	1.95388e+06	3.69882e+06	4.12842e+06	3.55067e+06	3.33295e+06	4	332570	320250	346098	385401	448137	366491	5	9	9.09421	3.18495
Exoc8	Exocyst complex component 8 OS=Mus musculus OX=10090 GN=Exoc8 PE=1 SV=1	Q6PGF7	9	4.82226e+06	2.3581e+06	2.82062e+06	5.02956e+06	3.75763e+06	4	1502716	1.31704e+06	1.0122e+06	2.31557e+06	2.07798e+06	1.6451e+06	5	9	2.28413	1.19165
Exosc1	Exosome complex component CSL4 OS=Mus musculus OX=10090 GN=Exosc1 PE=1 SV=1	Q9DAA6	4				1.48837e+06	1.48837e+06	1						#DIV/0!	0	1	#DIV/0!	#DIV/0!
Exosc10	Exosome component 10 OS=Mus musculus OX=10090 GN=Exosc10 PE=1 SV=2	P56960	7	9.83797e+06	3.35193e+06	627747		4.60588e+06	3		559720			3.00079e+06	1.78025e+06	2	5	2.58721	1.3714
Exosc2	Exosome complex component RRP4 OS=Mus musculus OX=10090 GN=Exosc2 PE=1 SV=1	Q8VBV3	3	1.29292e+06	861825	1.383e+06	1.68884e+06	1.30665e+06	4	191928			379677		285802	2	6	4.57185	2.19278
Exosc3	Exosome complex component RRP40 OS=Mus musculus OX=10090 GN=Exosc3 PE=1 SV=3	Q7TQK4	1	9.14925e+06	8.10987e+06	8.44466e+06	9739178	8.86074e+06	4	847622			773941		810781	2	6	10.9286	3.45004
Exosc4	Exosome complex component RRP41 OS=Mus musculus OX=10090 GN=Exosc4 PE=1 SV=3	Q921I9	5		245358			245358	1						#DIV/0!	0	1	#DIV/0!	#DIV/0!
Exosc5	Exosome complex component RRP46 OS=Mus musculus OX=10090 GN=Exosc5 PE=1 SV=1	Q9CRA8	1					#DIV/0!	0				704403		704403	1	1	#DIV/0!	#DIV/0!
Exosc6	Exosome complex component MTR3 OS=Mus musculus OX=10090 GN=Exosc6 PE=1 SV=1	Q8BTW3	1	1.13145e+06		1.49801e+06		1.31473e+06	2	373680					373680	1	3	3.51833	1.81489
Exosc7	Exosome complex exonuclease RRP42 OS=Mus musculus OX=10090 GN=Exosc7 PE=1 SV=2	Q9D0M0	1	53290.3				53290.3	1						#DIV/0!	0	1	#DIV/0!	#DIV/0!
Exosc8	Exosome complex component RRP43 OS=Mus musculus OX=10090 GN=Exosc8 PE=1 SV=1	Q9D753	1	7.7809e+06		7.21899e+06		7.49995e+06	2						#DIV/0!	0	2	#DIV/0!	#DIV/0!
Exosc9	Exosome complex component RRP45 OS=Mus musculus OX=10090 GN=Exosc9 PE=1 SV=1	Q9JHI7	1		4.43128e+06	4.80511e+06		4.6182e+06	2						#DIV/0!	0	2	#DIV/0!	#DIV/0!
Ext1	Exostosin-1 OS=Mus musculus OX=10090 GN=Ext1 PE=1 SV=1	P97464	11	5.06374e+06	5.91843e+06	1.05131e+07	4125702	6.40524e+06	4	3.56414e+06	5.12041e+06	8.25668e+06	3.65919e+06	4.77806e+06	5.07569e+06	5	9	1.26194	0.335648
Ext2	Exostosin-2 OS=Mus musculus OX=10090 GN=Ext2 PE=1 SV=2	P70428	9	4.07998e+06	7.8614e+06	7.29076e+06	2.8109e+06	5.51076e+06	4	5.51108e+06	3.5526e+06	2.93945e+06	3.39027e+06	5.56046e+06	4.19077e+06	5	9	1.31498	0.395036
Extl2	Exostosin-like 2 OS=Mus musculus OX=10090 GN=Extl2 PE=1 SV=1	Q9ES89	2	1.23523e+06	1.24166e+06	1.49243e+06	4.48674e+06	2.11402e+06	4						#DIV/0!	0	4	#DIV/0!	#DIV/0!
Ezr	Ezrin OS=Mus musculus OX=10090 GN=Ezr PE=1 SV=3	P26040	19	1.23008e+07	1.34814e+07	1.09049e+07	1.04447e+07	1.17829e+07	4	5.1915e+06	3.44143e+06	4.81211e+06	5.39072e+06	4.72387e+06	4.71193e+06	5	9	2.50066	1.32231
F10	Coagulation factor X OS=Mus musculus OX=10090 GN=F10 PE=1 SV=1	O88947	3	5.78018e+06	5.17656e+06	6.04564e+06	7904251	6.22666e+06	4	506072	617390	330657	333047	562704	469974	5	9	13.2489	3.72781
F11r	Junctional adhesion molecule A OS=Mus musculus OX=10090 GN=F11r PE=1 SV=2	O88792	4	2.07134e+06	2.83012e+06	2.54629e+06	2.5178e+06	2.49139e+06	4	1.74628e+06	2.22736e+06	1.42439e+06	1.77268e+06	1.96865e+06	1.82787e+06	5	9	1.363	0.446784
F2	Prothrombin OS=Mus musculus OX=10090 GN=F2 PE=1 SV=1	P19221	11	8.75713e+07	8.06181e+07	7.639e+07	1.0406e+08	8.71598e+07	4	5.98768e+07	7.07638e+07	5.85262e+07	6.47021e+07	7.43763e+07	6.5649e+07	5	9	1.32766	0.40889
F2r	Proteinase-activated receptor 1 OS=Mus musculus OX=10090 GN=F2r PE=1 SV=2	P30558	1				168158	168158	1						#DIV/0!	0	1	#DIV/0!	#DIV/0!
F3	Tissue factor OS=Mus musculus OX=10090 GN=F3 PE=1 SV=2	P20352	2	9.52555e+06	8.9433e+06	1.00543e+07	9203553	9.43167e+06	4	1189011	1.0533e+06		5.48703e+06	6.99506e+06	3.6811e+06	4	8	2.56219	1.35738
F5	Coagulation factor V OS=Mus musculus OX=10090 GN=F5 PE=1 SV=1	O88783	13	1.4727e+07	1.52906e+07	1.58369e+07	1.77397e+07	1.58985e+07	4	2.26796e+07	2.12645e+07	2.28909e+07	2.48199e+07	2.24957e+07	2.28301e+07	5	9	0.696384	-0.522044
F8	Coagulation factor VIII OS=Mus musculus OX=10090 GN=F8 PE=2 SV=2	Q06194	1		416844			416844	1						#DIV/0!	0	1	#DIV/0!	#DIV/0!
Fabp5	Fatty acid-binding protein, epidermal OS=Mus musculus OX=10090 GN=Fabp5 PE=1 SV=3	Q05816	6	1.45504e+07	1.04955e+07	1.40518e+07	1.03039e+07	1.23504e+07	4	3432101	3.14034e+06	3.2674e+06	5.20217e+06	3.63278e+06	3.73496e+06	5	9	3.3067	1.72539
Faf1	FAS-associated factor 1 OS=Mus musculus OX=10090 GN=Faf1 PE=1 SV=2	P54731	2	7.12969e+06		2.291e+06	9744947	6.38854e+06	3						#DIV/0!	0	3	#DIV/0!	#DIV/0!
Fam114a1	Protein Noxp20 OS=Mus musculus OX=10090 GN=Fam114a1 PE=1 SV=1	Q9D281	1	2.09661e+06	3.13455e+06	2.72544e+06	3401218	2.83945e+06	4						#DIV/0!	0	4	#DIV/0!	#DIV/0!
Fam114a2	Protein FAM114A2 OS=Mus musculus OX=10090 GN=Fam114a2 PE=1 SV=2	Q8VE88	3	814444		499674	1243191	852436	3			156481	135160		145821	2	5	5.84579	2.5474
FAM120A	Constitutive coactivator of PPAR-gamma-like protein 1 OS=Mus musculus OX=10090 GN=FAM120A PE=1 SV=2	Q6A0A9	15	3.71434e+06	4.28889e+06	5.3648e+06	5.33224e+06	4.67507e+06	4	3524214	1.61768e+06	1.9968e+06	663027	1.92069e+06	1.94448e+06	5	9	2.40428	1.2656
Fam120b	Constitutive coactivator of peroxisome proliferator-activated receptor gamma OS=Mus musculus OX=10090 GN=Fam120b PE=1 SV=1	Q6RI63	4		732604		1025887	879245	2						#DIV/0!	0	2	#DIV/0!	#DIV/0!
Fam126a	Hyccin OS=Mus musculus OX=10090 GN=Fam126a PE=1 SV=3	Q6P9N1	2	2.54601e+06	1.89519e+06	1.51175e+06	2475138	2.10702e+06	4	370975					370975	1	5	5.67968	2.50581
Fam129a	Protein Niban OS=Mus musculus OX=10090 GN=Fam129a PE=1 SV=2	Q3UW53	2					#DIV/0!	0	272461	277264	261621		203304	253662	4	4	#DIV/0!	#DIV/0!
Fam129b	Niban-like protein 1 OS=Mus musculus OX=10090 GN=Fam129b PE=1 SV=2	Q8R1F1	12	1.157e+07	1.5273e+07	1.22926e+07	1.25722e+07	1.29269e+07	4	2.83029e+06	3.75313e+06	4.6932e+06	5.53259e+06	4.65967e+06	4.29378e+06	5	9	3.01062	1.59006
Fam160b1	Protein FAM160B1 OS=Mus musculus OX=10090 GN=Fam160b1 PE=1 SV=2	Q8CDM8	3	702766		981188	826574	836843	3						#DIV/0!	0	3	#DIV/0!	#DIV/0!
Fam160b2	Protein FAM160B2 OS=Mus musculus OX=10090 GN=Fam160b2 PE=1 SV=2	Q80YR2	1	200112	159598		1001848	453853	3	77530					77530	1	4	5.8539	2.5494
Fam168a	Protein FAM168A OS=Mus musculus OX=10090 GN=Fam168a PE=1 SV=1	Q8BGZ2	1					#DIV/0!	0				476188		476188	1	1	#DIV/0!	#DIV/0!
Fam177a1	Protein FAM177A1 OS=Mus musculus OX=10090 GN=Fam177a1 PE=1 SV=1	Q8BR63	1	2.76365e+06				2.76365e+06	1	622827			638602	956222	739217	3	4	3.73861	1.9025
Fam20b	Glycosaminoglycan xylosylkinase OS=Mus musculus OX=10090 GN=Fam20b PE=1 SV=1	Q8VCS3	1		2.35222e+06			2.35222e+06	1						#DIV/0!	0	1	#DIV/0!	#DIV/0!
Fam234a	Protein FAM234A OS=Mus musculus OX=10090 GN=Fam234a PE=1 SV=1	Q8C0Z1	3	2.70634e+06			4999351	3.85285e+06	2	655589	339333	483763	1.06522e+06	437496	596280	5	7	6.46148	2.69186
Fam3a	Protein FAM3A OS=Mus musculus OX=10090 GN=Fam3a PE=2 SV=1	Q9D8T0	1		616155			616155	1						#DIV/0!	0	1	#DIV/0!	#DIV/0!
Fam3c	Protein FAM3C OS=Mus musculus OX=10090 GN=Fam3c PE=1 SV=1	Q91VU0	2	3.53228e+06	3.87403e+06	4.24989e+06	3.6349e+06	3.82277e+06	4	1966246	2.37755e+06	1.98081e+06	2.43438e+06	3.04574e+06	2.36095e+06	5	9	1.61917	0.695255
Fam45a	Protein FAM45A OS=Mus musculus OX=10090 GN=Fam45a PE=1 SV=2	Q9D8N2	9	9.62606e+06	1.07554e+07	7.65519e+06	8.8981e+06	9.23369e+06	4	562619	1.3662e+06	1.3123e+06	956694	983653	1.03629e+06	5	9	8.91032	3.15548
Fam49b	Protein FAM49B OS=Mus musculus OX=10090 GN=Fam49b PE=1 SV=1	Q921M7	1	1.33485e+06	1.29994e+06		1906400	1.51373e+06	3						#DIV/0!	0	3	#DIV/0!	#DIV/0!
Fam91a1	Protein FAM91A1 OS=Mus musculus OX=10090 GN=Fam91a1 PE=1 SV=1	Q3UVG3	7	7.05984e+06	8.29552e+06	1.15524e+07	7.95488e+06	8.71566e+06	4	1041154	1.07092e+06	1.91993e+06			1.344e+06	3	7	6.48485	2.69707
Fam96b	Mitotic spindle-associated MMXD complex subunit MIP18 OS=Mus musculus OX=10090 GN=Fam96b PE=1 SV=1	Q9D187	1	257846		327989	339477	308437	3						#DIV/0!	0	3	#DIV/0!	#DIV/0!
Fam98a	Protein FAM98A OS=Mus musculus OX=10090 GN=Fam98a PE=1 SV=1	Q3TJZ6	9	2.86364e+06	3.88789e+06	3.22066e+06	2.40462e+06	3.0942e+06	4	570309	571994	528143	606033	556078	566511	5	9	5.46185	2.44939
Fam98b	Protein FAM98B OS=Mus musculus OX=10090 GN=Fam98b PE=1 SV=1	Q80VD1	2	2.83361e+06	4.25721e+06	4.433e+06	2.3126e+06	3.45911e+06	4		910868	808117	337686	786071	710685	4	8	4.86728	2.28312
Fanci	Fanconi anemia group I protein homolog OS=Mus musculus OX=10090 GN=Fanci PE=1 SV=2	Q8K368	1	537725		730073		633899	2						#DIV/0!	0	2	#DIV/0!	#DIV/0!
Fancm	Fanconi anemia group M protein homolog OS=Mus musculus OX=10090 GN=Fancm PE=1 SV=3	Q8BGE5	1			310464		310464	1						#DIV/0!	0	1	#DIV/0!	#DIV/0!
Fap	Prolyl endopeptidase FAP OS=Mus musculus OX=10090 GN=Fap PE=1 SV=1	P97321	4		1.12664e+06	1.15354e+06		1.14009e+06	2	1.39438e+06	1.16869e+06	1.22851e+06	1.20359e+06	1.32061e+06	1.26315e+06	5	7	0.902573	-0.147885
Far1	Fatty acyl-CoA reductase 1 OS=Mus musculus OX=10090 GN=Far1 PE=1 SV=1	Q922J9	1					#DIV/0!	0		209948				209948	1	1	#DIV/0!	#DIV/0!
Farp1	FERM, ARHGEF and pleckstrin domain-containing protein 1 OS=Mus musculus OX=10090 GN=Farp1 PE=1 SV=1	F8VPU2	18	4.00688e+06	4.37227e+06	4.65654e+06	4.68144e+06	4.42928e+06	4	2.3716e+06	2.54385e+06	2.80876e+06	2.62743e+06	2.59162e+06	2.58865e+06	5	9	1.71104	0.774871
Farsa	Phenylalanine--tRNA ligase alpha subunit OS=Mus musculus OX=10090 GN=Farsa PE=1 SV=1	Q8C0C7	20	1.24179e+07	1.98469e+07	2.6245e+07	1.82673e+07	1.91943e+07	4	3.25715e+06	3.95819e+06	3.67735e+06	3.81838e+06	2.96335e+06	3.53488e+06	5	9	5.42996	2.44094
Farsb	Phenylalanine--tRNA ligase beta subunit OS=Mus musculus OX=10090 GN=Farsb PE=1 SV=2	Q9WUA2	19	9.07201e+06	8.00762e+06	1.16254e+07	7.99868e+06	9.17594e+06	4	1.57494e+06	3.25293e+06	2.49184e+06	1.01329e+06	3.33738e+06	2.33408e+06	5	9	3.93129	1.975
Fasn	Fatty acid synthase OS=Mus musculus OX=10090 GN=Fasn PE=1 SV=2	P19096	112	3.83706e+07	3.61913e+07	3.66169e+07	3.1637e+07	3.5704e+07	4	8.99339e+06	9.27322e+06	8.34237e+06	9.53363e+06	9.3433e+06	9.09718e+06	5	9	3.92473	1.97259
Fat3	Protocadherin Fat 3 OS=Mus musculus OX=10090 GN=Fat3 PE=1 SV=2	Q8BNA6	1		4.47991e+06			4.47991e+06	1	4125857			5.49054e+06	5.21481e+06	4.94374e+06	3	4	0.906179	-0.142133
Fbl	rRNA 2'-O-methyltransferase fibrillarin OS=Mus musculus OX=10090 GN=Fbl PE=1 SV=2	P35550	8	1.14735e+07	9.38804e+06	1.00552e+07	8.28499e+06	9.80043e+06	4	6119792	7.09942e+06	1.47228e+06	2.31987e+06	6.6099e+06	4.72425e+06	5	9	2.07449	1.05276
Fbln1	Fibulin-1 OS=Mus musculus OX=10090 GN=Fbln1 PE=1 SV=2	Q08879	2	1.78468e+07	1.70012e+07	1.5422e+07	1.2035e+07	1.55762e+07	4	8.68963e+06	1.23901e+07	2.74578e+07	2.44714e+07	2.00446e+07	1.86107e+07	5	9	0.836951	-0.256784
Fbln1	Isoform C of Fibulin-1 OS=Mus musculus OX=10090 GN=Fbln1	Q08879-2	1		8.13076e+06	8.95358e+06		8.54217e+06	2	9243390	7.15776e+06	7.04919e+06	1.03912e+07	7.44386e+06	8.25709e+06	5	7	1.03453	0.0489689
Fbln2	Fibulin-2 OS=Mus musculus OX=10090 GN=Fbln2 PE=1 SV=2	P37889	12	5.18593e+06	6.41357e+06	7.59885e+06	5065319	6.06592e+06	4	6.00738e+06	5.67796e+06	4.69399e+06	4.10984e+06	4.98823e+06	5.09548e+06	5	9	1.19045	0.251507
Fbn1	Fibrillin-1 OS=Mus musculus OX=10090 GN=Fbn1 PE=1 SV=2	Q61554	6	1.21302e+06	1.28054e+06	1.63866e+06	1029800	1.2905e+06	4	753885	449521	787036	520089	337205	569547	5	9	2.26584	1.18005
Fbxo11	F-box only protein 11 OS=Mus musculus OX=10090 GN=Fbxo11 PE=1 SV=3	Q7TPD1	1				4696760	4696760	1	21351524	1.53514e+07	1.65561e+07	1.15263e+07	1.21613e+07	1.53893e+07	5	6	0.305196	-1.71219
Fbxo18	F-box DNA helicase 1 OS=Mus musculus OX=10090 GN=Fbxo18 PE=1 SV=1	Q8K2I9	2	6.84606e+06	7.23223e+06	6.62012e+06	8413078	7.27787e+06	4	3332239	2.89548e+06	3.93148e+06	4.48489e+06	4.42939e+06	3.8147e+06	5	9	1.90785	0.931948
Fbxo22	F-box only protein 22 OS=Mus musculus OX=10090 GN=Fbxo22 PE=1 SV=2	Q78JE5	1					#DIV/0!	0					661746	661746	1	1	#DIV/0!	#DIV/0!
Fbxo3	F-box only protein 3 OS=Mus musculus OX=10090 GN=Fbxo3 PE=1 SV=1	Q9DC63	4	537582	639952	346161	1.38523e+06	727231	4						#DIV/0!	0	4	#DIV/0!	#DIV/0!
Fbxo30	F-box only protein 30 OS=Mus musculus OX=10090 GN=Fbxo30 PE=1 SV=2	Q8BJL1	4		946885	2.80307e+06	5744461	3.16481e+06	3			1.73169e+06	1.63616e+06		1.68393e+06	2	5	1.87942	0.910288
Fbxo38	F-box only protein 38 OS=Mus musculus OX=10090 GN=Fbxo38 PE=1 SV=1	Q8BMI0	3	454010	2.09667e+06	1.08966e+06		1.21345e+06	3						#DIV/0!	0	3	#DIV/0!	#DIV/0!
Fbxo4	F-box only protein 4 OS=Mus musculus OX=10090 GN=Fbxo4 PE=1 SV=2	Q8CHQ0	1				320645	320645	1						#DIV/0!	0	1	#DIV/0!	#DIV/0!
Fbxo42	F-box only protein 42 OS=Mus musculus OX=10090 GN=Fbxo42 PE=1 SV=1	Q6PDJ6	1					#DIV/0!	0				407561		407561	1	1	#DIV/0!	#DIV/0!
Fbxo6	F-box only protein 6 OS=Mus musculus OX=10090 GN=Fbxo6 PE=1 SV=1	Q9QZN4	7	8.52845e+06	2.13051e+06	4.02455e+07	4.25583e+07	2.33657e+07	4	3.38335e+07	1.09766e+06	734867	1.52829e+07	583221	1.03064e+07	5	9	2.2671	1.18085
Fbxw11	F-box/WD repeat-containing protein 11 OS=Mus musculus OX=10090 GN=Fbxw11 PE=1 SV=1	Q5SRY7	1	1.12764e+06	1.03247e+06	981152	1507451	1.16218e+06	4						#DIV/0!	0	4	#DIV/0!	#DIV/0!
Fbxw8	F-box/WD repeat-containing protein 8 OS=Mus musculus OX=10090 GN=Fbxw8 PE=1 SV=2	Q8BIA4	1	913410		1.00943e+06		961420	2						#DIV/0!	0	2	#DIV/0!	#DIV/0!
Fcho2	F-BAR domain only protein 2 OS=Mus musculus OX=10090 GN=Fcho2 PE=1 SV=1	Q3UQN2	1				341055	341055	1						#DIV/0!	0	1	#DIV/0!	#DIV/0!
Fdft1	Squalene synthase OS=Mus musculus OX=10090 GN=Fdft1 PE=1 SV=2	P53798	2					#DIV/0!	0		90415.1	69283.4			79849.2	2	2	#DIV/0!	#DIV/0!
Fdps	Farnesyl pyrophosphate synthase OS=Mus musculus OX=10090 GN=Fdps PE=1 SV=1	Q920E5	5	2.82206e+06	3.13017e+06	3.09069e+06	2.14315e+06	2.79652e+06	4	711756	654994	623870	590780	629761	642232	5	9	4.35437	2.12246
Fdxr	NADPH:adrenodoxin oxidoreductase, mitochondrial OS=Mus musculus OX=10090 GN=Fdxr PE=1 SV=1	Q61578	3	790485	920201	527204	1238085	868994	4					595824	595824	1	5	1.45847	0.544459
Fech	Ferrochelatase, mitochondrial OS=Mus musculus OX=10090 GN=Fech PE=1 SV=2	P22315	1	7.16646e+06	7.37682e+06		10563444	8.36891e+06	3						#DIV/0!	0	3	#DIV/0!	#DIV/0!
Fen1	Flap endonuclease 1 OS=Mus musculus OX=10090 GN=Fen1 PE=1 SV=1	P39749	7	4.49854e+06	5.95181e+06	6.00248e+06	5.78664e+06	5.55987e+06	4	3860358					3860358	1	5	1.44025	0.526316
Fer	Tyrosine-protein kinase Fer OS=Mus musculus OX=10090 GN=Fer PE=1 SV=2	P70451	5	3.51821e+06	2.43296e+06	450872	3.10907e+06	2.37778e+06	4		1.01688e+06		1.22825e+06		1.12257e+06	2	6	2.11816	1.08281
Fer1l5	Fer-1-like protein 5 OS=Mus musculus OX=10090 GN=Fer1l5 PE=1 SV=1	P0DM40	2					#DIV/0!	0	1.79852e+06				1.61783e+06	1.70818e+06	2	2	#DIV/0!	#DIV/0!
Fermt2	Fermitin family homolog 2 OS=Mus musculus OX=10090 GN=Fermt2 PE=1 SV=1	Q8CIB5	16	6.95708e+06	7.21136e+06	6.71367e+06	5.31847e+06	6.55015e+06	4	882533	2.19833e+06	2.84733e+06	3.20578e+06	1.44355e+06	2.1155e+06	5	9	3.09626	1.63053
Fermt3	Fermitin family homolog 3 OS=Mus musculus OX=10090 GN=Fermt3 PE=1 SV=1	Q8K1B8	3	9.03213e+06	1.06457e+07	1.03971e+07	10393184	1.0117e+07	4	4359385	6.01595e+06	6.27187e+06	8.34627e+06	7.42213e+06	6.48312e+06	5	9	1.56052	0.642026
Fgb	Fibrinogen beta chain OS=Mus musculus OX=10090 GN=Fgb PE=1 SV=1	Q8K0E8	11	8.61687e+06	1.0398e+07	7.27315e+06	8.26309e+06	8.63777e+06	4	32946294	3.67459e+07	2.26424e+07	2.52511e+07	2.04401e+07	2.76052e+07	5	9	0.312904	-1.67621
Fgd1	FYVE, RhoGEF and PH domain-containing protein 1 OS=Mus musculus OX=10090 GN=Fgd1 PE=1 SV=2	P52734	1	646700	795231	418115		620015	3	420767	282823	282151	273246	327600	317317	5	8	1.95393	0.966378
Fgfr1	Fibroblast growth factor receptor 1 OS=Mus musculus OX=10090 GN=Fgfr1 PE=1 SV=2	P16092	1		2.50109e+06			2.50109e+06	1	2179688					2179688	1	2	1.14745	0.198436
Fgfr1op2	FGFR1 oncogene partner 2 homolog OS=Mus musculus OX=10090 GN=Fgfr1op2 PE=1 SV=1	Q9CRA9	1				154023	154023	1						#DIV/0!	0	1	#DIV/0!	#DIV/0!
Fgfrl1	Fibroblast growth factor receptor-like 1 OS=Mus musculus OX=10090 GN=Fgfrl1 PE=1 SV=1	Q91V87	1					#DIV/0!	0				682342		682342	1	1	#DIV/0!	#DIV/0!
Fgg	Fibrinogen gamma chain OS=Mus musculus OX=10090 GN=Fgg PE=1 SV=1	Q8VCM7	7	2.28378e+07	1.9254e+07	1.68679e+07	2.06934e+07	1.99133e+07	4	5.34614e+07	5.78051e+07	4.57583e+07	5.30447e+07	5.98271e+07	5.39793e+07	5	9	0.368906	-1.43868
Fh	Fumarate hydratase, mitochondrial OS=Mus musculus OX=10090 GN=Fh PE=1 SV=3	P97807	3	3.32148e+06	3.8224e+06	3.97649e+06	3.81048e+06	3.73271e+06	4	594546	1.43817e+06	1.07146e+06	1.51142e+06	5.21065e+06	1.96525e+06	5	9	1.89936	0.925512
Fhl1	Four and a half LIM domains protein 1 OS=Mus musculus OX=10090 GN=Fhl1 PE=1 SV=3	P97447	5	4.03573e+06	6.00785e+06	4.80349e+06	4.01512e+06	4.71555e+06	4	3161900	3.36505e+06	2.90158e+06	2.6773e+06	1.94439e+06	2.81004e+06	5	9	1.6781	0.746833
Fhl2	Four and a half LIM domains protein 2 OS=Mus musculus OX=10090 GN=Fhl2 PE=1 SV=1	O70433	3	9.2116e+06	2.28672e+07	2.38782e+07	7.06773e+06	1.57562e+07	4		326172			157640	241906	2	6	65.1335	6.02533
Fhl3	Four and a half LIM domains protein 3 OS=Mus musculus OX=10090 GN=Fhl3 PE=1 SV=2	Q9R059	1					#DIV/0!	0	1518278	1.4623e+06		1.73702e+06	1.99423e+06	1.67796e+06	4	4	#DIV/0!	#DIV/0!
Fhod1	FH1/FH2 domain-containing protein 1 OS=Mus musculus OX=10090 GN=Fhod1 PE=1 SV=3	Q6P9Q4	6	3.59497e+06		1.27774e+06	4.19502e+06	3.02258e+06	3				992831		992831	1	4	3.0444	1.60616
Fibin	Fin bud initiation factor homolog OS=Mus musculus OX=10090 GN=Fibin PE=2 SV=1	Q9CQS3	5	1.90372e+06	4.73356e+06	4.65747e+06	3119729	3.60362e+06	4	8.42837e+06	6.62246e+06	4.37374e+06	1.21445e+07	4.75604e+06	7.26503e+06	5	9	0.496023	-1.01152
Filip1l	Filamin A-interacting protein 1-like OS=Mus musculus OX=10090 GN=Filip1l PE=1 SV=2	Q6P6L0	7	1.0761e+06	946111	418280	436562	719264	4				80275.2		80275.2	1	5	8.95998	3.1635
Fip1l1	Pre-mRNA 3'-end-processing factor FIP1 OS=Mus musculus OX=10090 GN=Fip1l1 PE=1 SV=1	Q9D824	1	2.37686e+06			3233529	2.8052e+06	2						#DIV/0!	0	2	#DIV/0!	#DIV/0!
Fis1	Mitochondrial fission 1 protein OS=Mus musculus OX=10090 GN=Fis1 PE=1 SV=1	Q9CQ92	1					#DIV/0!	0		942490			812682	877586	2	2	#DIV/0!	#DIV/0!
Fkbp10	Peptidyl-prolyl cis-trans isomerase FKBP10 OS=Mus musculus OX=10090 GN=Fkbp10 PE=1 SV=2	Q61576	2	3.32974e+06	3.22282e+06	4.41827e+06	4332635	3.82587e+06	4	881866	1.61773e+06	1.32733e+06	1.04913e+06	1.28876e+06	1.23296e+06	5	9	3.10298	1.63366
Fkbp1a	Peptidyl-prolyl cis-trans isomerase FKBP1A OS=Mus musculus OX=10090 GN=Fkbp1a PE=1 SV=2	P26883	3	6.80797e+06	7.55629e+06	6.7289e+06	8.15537e+06	7.31214e+06	4	2.72566e+06	3.12748e+06	2.80894e+06	3.37512e+06	2.96773e+06	3.00099e+06	5	9	2.43658	1.28486
Fkbp4	Peptidyl-prolyl cis-trans isomerase FKBP4 OS=Mus musculus OX=10090 GN=Fkbp4 PE=1 SV=5	P30416	21	1.56464e+07	1.43291e+07	1.20996e+07	8.03919e+06	1.25286e+07	4	3643888	9.46034e+06	2.88173e+06	1.87185e+06	2.9162e+06	4.1548e+06	5	9	3.01545	1.59237
Fkbp5	Peptidyl-prolyl cis-trans isomerase FKBP5 OS=Mus musculus OX=10090 GN=Fkbp5 PE=1 SV=1	Q64378	6	2.06464e+06	1.9489e+06	890218	1.74436e+06	1.66203e+06	4						#DIV/0!	0	4	#DIV/0!	#DIV/0!
Flad1	FAD synthase OS=Mus musculus OX=10090 GN=Flad1 PE=1 SV=1	Q8R123	2				404519	404519	1						#DIV/0!	0	1	#DIV/0!	#DIV/0!
Flcn	Folliculin OS=Mus musculus OX=10090 GN=Flcn PE=1 SV=1	Q8QZS3	1			8.43157e+06		8.43157e+06	1						#DIV/0!	0	1	#DIV/0!	#DIV/0!
Flii	Protein flightless-1 homolog OS=Mus musculus OX=10090 GN=Flii PE=1 SV=1	Q9JJ28	35	9.21041e+06	6.75425e+06	4.98964e+06	9.86506e+06	7.70484e+06	4	1.7467e+06	2.05918e+06	1.46998e+06	1.41697e+06	2.05018e+06	1.7486e+06	5	9	4.40628	2.13956
Flna	Filamin-A OS=Mus musculus OX=10090 GN=Flna PE=1 SV=5	Q8BTM8	121	2.82639e+07	3.10158e+07	3.13302e+07	2.78629e+07	2.96182e+07	4	7.22715e+06	7.63033e+06	7.18433e+06	6.41053e+06	6.72948e+06	7.03636e+06	5	9	4.2093	2.07358
Flnb	Filamin-B OS=Mus musculus OX=10090 GN=Flnb PE=1 SV=3	Q80X90	105	2.41982e+07	2.04082e+07	2.22879e+07	2.25616e+07	2.2364e+07	4	4.92678e+06	6.65158e+06	4.00225e+06	5.71901e+06	3.93236e+06	5.0464e+06	5	9	4.43167	2.14785
Flnc	Filamin-C OS=Mus musculus OX=10090 GN=Flnc PE=1 SV=3	Q8VHX6	68	1.88437e+07	1.63773e+07	1.68345e+07	1.49771e+07	1.67582e+07	4	3.93681e+06	5.23835e+06	5.08609e+06	4.96331e+06	5.42439e+06	4.92979e+06	5	9	3.39937	1.76527
Flot1	Flotillin-1 OS=Mus musculus OX=10090 GN=Flot1 PE=1 SV=1	O08917	7	1.4985e+06	1.51148e+06	1.35568e+06	3853737	2.05485e+06	4	771990	986666	816358	889061	1.01207e+06	895229	5	9	2.29534	1.19871
Flot2	Flotillin-2 OS=Mus musculus OX=10090 GN=Flot2 PE=1 SV=2	Q60634	8	6.5099e+06	8.77056e+06	8.20617e+06	5.80023e+06	7.32171e+06	4	4.84991e+06	4.04738e+06	2.84345e+06	4.13119e+06	4.64841e+06	4.10407e+06	5	9	1.78401	0.835127
Flrt2	Leucine-rich repeat transmembrane protein FLRT2 OS=Mus musculus OX=10090 GN=Flrt2 PE=1 SV=1	Q8BLU0	2			1.20798e+06		1.20798e+06	1						#DIV/0!	0	1	#DIV/0!	#DIV/0!
Fmnl2	Formin-like protein 2 OS=Mus musculus OX=10090 GN=Fmnl2 PE=1 SV=2	A2APV2	3	5.45302e+06	5.8977e+06	1.63378e+07	4.32081e+06	8.00233e+06	4			5.65675e+06		5.56255e+06	5.60965e+06	2	6	1.42653	0.51251
Fmnl3	Formin-like protein 3 OS=Mus musculus OX=10090 GN=Fmnl3 PE=1 SV=2	Q6ZPF4	12	2.10971e+06	7.37773e+06	5.5749e+06	2.54871e+06	4.40276e+06	4	523434	1.01465e+06	1.36006e+06	497490	1.00814e+06	880754	5	9	4.99886	2.3216
Fmr1	Synaptic functional regulator FMR1 OS=Mus musculus OX=10090 GN=Fmr1 PE=1 SV=1	P35922	5	6.72342e+06	6.66934e+06	5.70576e+06	4127209	5.80643e+06	4	1264193		1.16145e+06		3.01246e+06	1.8127e+06	3	7	3.2032	1.67951
Fn1	Fibronectin OS=Mus musculus OX=10090 GN=Fn1 PE=1 SV=4	P11276	117	3.42175e+07	4.56949e+07	5.23692e+07	3.64648e+07	4.21866e+07	4	6.66719e+07	8.99851e+07	6.21871e+07	6.09423e+07	7.13497e+07	7.02272e+07	5	9	0.600716	-0.735245
Fn3krp	Ketosamine-3-kinase OS=Mus musculus OX=10090 GN=Fn3krp PE=1 SV=2	Q8K274	8	4.3647e+06	3.97992e+06	4.86038e+06	5.77469e+06	4.74492e+06	4	978643	972953	751164	1.08711e+06	1.09665e+06	977303	5	9	4.85512	2.27951
Fnbp1	Formin-binding protein 1 OS=Mus musculus OX=10090 GN=Fnbp1 PE=1 SV=2	Q80TY0	2	853250	789850	665046	1069727	844468	4						#DIV/0!	0	4	#DIV/0!	#DIV/0!
Fnbp1l	Formin-binding protein 1-like OS=Mus musculus OX=10090 GN=Fnbp1l PE=1 SV=2	Q8K012	1					#DIV/0!	0			349648			349648	1	1	#DIV/0!	#DIV/0!
Fnta	Protein farnesyltransferase/geranylgeranyltransferase type-1 subunit alpha OS=Mus musculus OX=10090 GN=Fnta PE=1 SV=1	Q61239	3	3.51282e+06	3.96526e+06	3.48958e+06	2.64435e+06	3.403e+06	4		651152			682591	666872	2	6	5.10293	2.35133
Fntb	Protein farnesyltransferase subunit beta OS=Mus musculus OX=10090 GN=Fntb PE=1 SV=1	Q8K2I1	5	4.51371e+06	6.38364e+06	6.38817e+06	5.70406e+06	5.7474e+06	4			1.19641e+06	1.82501e+06	100064	1.0405e+06	3	7	5.5237	2.46564
Focad	Focadhesin OS=Mus musculus OX=10090 GN=Focad PE=1 SV=1	A2AKG8	3	1.61804e+06		2.38654e+06		2.00229e+06	2		89507.8	669199	684448		481052	3	5	4.16232	2.05739
Foxk1	Forkhead box protein K1 OS=Mus musculus OX=10090 GN=Foxk1 PE=1 SV=2	P42128	2	5.93765e+06	7.00856e+06	6.70057e+06	4066849	5.92841e+06	4		1.06166e+06		762535		912097	2	6	6.49975	2.70039
Fpgt	Fucose-1-phosphate guanylyltransferase OS=Mus musculus OX=10090 GN=Fpgt PE=1 SV=1	G5E8F4	2			1.09232e+06	1038329	1.06533e+06	2						#DIV/0!	0	2	#DIV/0!	#DIV/0!
Frg1	Protein FRG1 OS=Mus musculus OX=10090 GN=Frg1 PE=1 SV=2	P97376	1					#DIV/0!	0				369276		369276	1	1	#DIV/0!	#DIV/0!
Frmd4a	FERM domain-containing protein 4A OS=Mus musculus OX=10090 GN=Frmd4a PE=1 SV=2	Q8BIE6	1	1.68121e+06	2.12962e+06			1.90541e+06	2					3.31462e+06	3.31462e+06	1	3	0.574851	-0.798741
Frmd6	FERM domain-containing protein 6 OS=Mus musculus OX=10090 GN=Frmd6 PE=1 SV=2	Q8C0V9	2	1.19611e+06	879893	1.36289e+06	667507	1.0266e+06	4	455279	785066	471558	577475	587630	575401	5	9	1.78415	0.835236
Fscn1	Fascin OS=Mus musculus OX=10090 GN=Fscn1 PE=1 SV=4	Q61553	19	2.25513e+07	2.63089e+07	2.1704e+07	2.17008e+07	2.30662e+07	4	5.00851e+06	5.64689e+06	4.99986e+06	5.49647e+06	4.53272e+06	5.13689e+06	5	9	4.49031	2.16681
Fstl1	Follistatin-related protein 1 OS=Mus musculus OX=10090 GN=Fstl1 PE=1 SV=2	Q62356	2		583947			583947	1	6183913	5.84247e+06	7.01049e+06		4.23965e+06	5.81913e+06	4	5	0.10035	-3.31689
Fth1	Ferritin heavy chain OS=Mus musculus OX=10090 GN=Fth1 PE=1 SV=2	P09528	13	6.98985e+07	4.39007e+07	4.44469e+07	4.76769e+07	5.14808e+07	4	2.39483e+07	1.84531e+07	2.146e+07	1.86728e+07	1.73549e+07	1.99778e+07	5	9	2.5769	1.36564
Ftl1	Ferritin light chain 1 OS=Mus musculus OX=10090 GN=Ftl1 PE=1 SV=2	P29391	20	1.17769e+07	1.11571e+07	1.54856e+07	10308881	1.21821e+07	4	6.32108e+06	5.33249e+06	8.08522e+06	7.80357e+06	1.01363e+07	7.53573e+06	5	9	1.61658	0.692945
Fto	Alpha-ketoglutarate-dependent dioxygenase FTO OS=Mus musculus OX=10090 GN=Fto PE=1 SV=1	Q8BGW1	1	4.02377e+06			3237845	3.63081e+06	2						#DIV/0!	0	2	#DIV/0!	#DIV/0!
Ftsj3	pre-rRNA processing protein FTSJ3 OS=Mus musculus OX=10090 GN=Ftsj3 PE=1 SV=1	Q9DBE9	1			194560		194560	1						#DIV/0!	0	1	#DIV/0!	#DIV/0!
Fuca1	Tissue alpha-L-fucosidase OS=Mus musculus OX=10090 GN=Fuca1 PE=1 SV=1	Q99LJ1	1					#DIV/0!	0				300030	216430	258230	2	2	#DIV/0!	#DIV/0!
Fuk	L-fucose kinase OS=Mus musculus OX=10090 GN=Fuk PE=1 SV=1	Q7TMC8	3	3.98654e+06	443226		3263690	2.56449e+06	3	856126	537952	822583	2.70296e+06	789378	1.1418e+06	5	8	2.246	1.16736
Fundc2	FUN14 domain-containing protein 2 OS=Mus musculus OX=10090 GN=Fundc2 PE=1 SV=1	Q9D6K8	1	1.6977e+06	1.41233e+06	1.77732e+06		1.62912e+06	3		477220				477220	1	4	3.41376	1.77136
Fxr1	Fragile X mental retardation syndrome-related protein 1 OS=Mus musculus OX=10090 GN=Fxr1 PE=1 SV=2	Q61584	5	6.72595e+06	8.28958e+06	6.97756e+06	6.08414e+06	7.01931e+06	4	1341057	668364	1.1511e+06	565207	1.7443e+06	1.09401e+06	5	9	6.41615	2.68171
Fxr2	Fragile X mental retardation syndrome-related protein 2 OS=Mus musculus OX=10090 GN=Fxr2 PE=1 SV=1	Q9WVR4	2	2.54412e+06	1.7798e+06	2.11248e+06	5.55307e+06	2.99737e+06	4	461298		940708	91572.4		497860	3	7	6.02051	2.58989
Fyco1	FYVE and coiled-coil domain-containing protein 1 OS=Mus musculus OX=10090 GN=Fyco1 PE=1 SV=1	Q8VDC1	6	2.2965e+06	1.15308e+06	811037	2.70245e+06	1.74077e+06	4						#DIV/0!	0	4	#DIV/0!	#DIV/0!
Fyn	Tyrosine-protein kinase Fyn OS=Mus musculus OX=10090 GN=Fyn PE=1 SV=4	P39688	3	2.06334e+06	3.42801e+06	4.81945e+06	2985615	3.3241e+06	4		2.95705e+06	1.30264e+06	2.87545e+06	1.85593e+06	2.24777e+06	4	8	1.47885	0.564472
Fzd7	Frizzled-7 OS=Mus musculus OX=10090 GN=Fzd7 PE=1 SV=2	Q61090	2					#DIV/0!	0		1.22027e+06	1.13313e+06	72443.5	616167	760504	4	4	#DIV/0!	#DIV/0!
Fzr1	Fizzy-related protein homolog OS=Mus musculus OX=10090 GN=Fzr1 PE=1 SV=1	Q9R1K5	2		76768.4			76768.4	1						#DIV/0!	0	1	#DIV/0!	#DIV/0!
G3bp1	Ras GTPase-activating protein-binding protein 1 OS=Mus musculus OX=10090 GN=G3bp1 PE=1 SV=1	P97855	7	3.64368e+06	7.03957e+06	5.98038e+06	3.92716e+06	5.1477e+06	4	1579298	944189	802683	731438	1.04729e+06	1.02098e+06	5	9	5.04192	2.33397
G3bp2	Ras GTPase-activating protein-binding protein 2 OS=Mus musculus OX=10090 GN=G3bp2 PE=1 SV=2	P97379	4	5.72978e+06	5.91364e+06	4.9445e+06	2.5465e+06	4.7836e+06	4			1.08162e+06		1.20055e+06	1.14108e+06	2	6	4.19217	2.0677
G6pd2	Glucose-6-phosphate 1-dehydrogenase 2 OS=Mus musculus OX=10090 GN=G6pd2 PE=1 SV=3	P97324	2	8.98044e+06	8.57566e+06	1.04065e+07	9235989	9.29965e+06	4	1577497	889575	1.387e+06	1.85316e+06	2.06816e+06	1.55508e+06	5	9	5.98018	2.58019
G6pdx	Glucose-6-phosphate 1-dehydrogenase X OS=Mus musculus OX=10090 GN=G6pdx PE=1 SV=3	Q00612	13	5.73428e+06	4.81209e+06	4.20825e+06	5.83756e+06	5.14804e+06	4	961927	697691	534441	2.16698e+06	904221	1.05305e+06	5	9	4.88869	2.28945
Gabarap	Gamma-aminobutyric acid receptor-associated protein OS=Mus musculus OX=10090 GN=Gabarap PE=1 SV=2	Q9DCD6	1					#DIV/0!	0			904763		983483	944123	2	2	#DIV/0!	#DIV/0!
Gabarapl2	Gamma-aminobutyric acid receptor-associated protein-like 2 OS=Mus musculus OX=10090 GN=Gabarapl2 PE=1 SV=1	P60521	3			1.64238e+06		1.64238e+06	1					544526	544526	1	2	3.01616	1.59271
Gabpa	GA-binding protein alpha chain OS=Mus musculus OX=10090 GN=Gabpa PE=1 SV=2	Q00422	1	3.99865e+06				3.99865e+06	1						#DIV/0!	0	1	#DIV/0!	#DIV/0!
Gak	Cyclin-G-associated kinase OS=Mus musculus OX=10090 GN=Gak PE=1 SV=2	Q99KY4	8	1.06882e+07	1.2974e+07	1.33444e+07	6.61343e+06	1.0905e+07	4	45019787	5.18086e+07	4.5144e+07	5.3465e+07	9.62815e+07	5.83438e+07	5	9	0.18691	-2.41959
Galc	Galactocerebrosidase OS=Mus musculus OX=10090 GN=Galc PE=1 SV=2	P54818	2			1.78005e+06		1.78005e+06	1	2151372	1.07748e+06		477235		1.23536e+06	3	4	1.44091	0.526983
Galk1	Galactokinase OS=Mus musculus OX=10090 GN=Galk1 PE=1 SV=2	Q9R0N0	13	1.19588e+07	1.54454e+07	1.30387e+07	1.75834e+07	1.45066e+07	4	8.95626e+06	8.62418e+06	1.41575e+07	7.96469e+06	8.45837e+06	9.6322e+06	5	9	1.50605	0.590769
Galk2	N-acetylgalactosamine kinase OS=Mus musculus OX=10090 GN=Galk2 PE=1 SV=1	Q68FH4	4	1.8434e+06	1.89346e+06	5.91075e+06	4798188	3.61145e+06	4	40803280	1.15787e+06		3.36677e+07	2.89257e+07	2.61386e+07	4	8	0.138165	-2.85553
Galnt1	Polypeptide N-acetylgalactosaminyltransferase 1 OS=Mus musculus OX=10090 GN=Galnt1 PE=1 SV=1	O08912	3	2.88016e+06		6.08194e+06	2.7008e+06	3.88763e+06	3	2196273	1.83382e+06	1.73944e+06	2.60707e+06	2.27913e+06	2.13114e+06	5	8	1.8242	0.867263
Galnt2	Polypeptide N-acetylgalactosaminyltransferase 2 OS=Mus musculus OX=10090 GN=Galnt2 PE=1 SV=1	Q6PB93	4					#DIV/0!	0				1.36948e+06		1.36948e+06	1	1	#DIV/0!	#DIV/0!
Galnt4	Polypeptide N-acetylgalactosaminyltransferase 4 OS=Mus musculus OX=10090 GN=Galnt4 PE=2 SV=1	O08832	1					#DIV/0!	0	188049					188049	1	1	#DIV/0!	#DIV/0!
Galnt7	N-acetylgalactosaminyltransferase 7 OS=Mus musculus OX=10090 GN=Galnt7 PE=1 SV=2	Q80VA0	3	1.80784e+06		2.07737e+06	1872184	1.91913e+06	3		439481				439481	1	4	4.36681	2.12658
Gan	Gigaxonin OS=Mus musculus OX=10090 GN=Gan PE=1 SV=2	Q8CA72	2		1.37536e+06			1.37536e+06	1		1.30063e+06			1.71348e+06	1.50705e+06	2	3	0.912619	-0.131916
Ganab	Neutral alpha-glucosidase AB OS=Mus musculus OX=10090 GN=Ganab PE=1 SV=1	Q8BHN3	9	3.5767e+06	6.13394e+06	7.67523e+06	3.81904e+06	5.30123e+06	4	2.57478e+06		1.51185e+06	222116	2.43209e+06	1.68521e+06	4	8	3.14574	1.6534
Ganab	Isoform 2 of Neutral alpha-glucosidase AB OS=Mus musculus OX=10090 GN=Ganab	Q8BHN3-2	1		1.17079e+06		2127732	1.64926e+06	2						#DIV/0!	0	2	#DIV/0!	#DIV/0!
Gap43	Neuromodulin OS=Mus musculus OX=10090 GN=Gap43 PE=1 SV=1	P06837	7	2.5945e+07	238953	1.70703e+06	1.29119e+07	1.02007e+07	4		3.88108e+06	198463	548327		1.54262e+06	3	7	6.61259	2.72521
Gapdh	Glyceraldehyde-3-phosphate dehydrogenase OS=Mus musculus OX=10090 GN=Gapdh PE=1 SV=2	P16858	34	1.61286e+08	2.01543e+08	2.02648e+08	1.70462e+08	1.83985e+08	4	2.86209e+07	3.25516e+07	2.81748e+07	3.45384e+07	3.16512e+07	3.11074e+07	5	9	5.9145	2.56426
Gapvd1	GTPase-activating protein and VPS9 domain-containing protein 1 OS=Mus musculus OX=10090 GN=Gapvd1 PE=1 SV=2	Q6PAR5	10	3.22906e+06	6.49251e+06	5.05782e+06	4086842	4.71656e+06	4	1302606			2.05469e+06	2.72653e+06	2.02794e+06	3	7	2.32579	1.21772
Gar1	H/ACA ribonucleoprotein complex subunit 1 OS=Mus musculus OX=10090 GN=Gar1 PE=1 SV=1	Q9CY66	1	1.17545e+06	2.14482e+06	2.26789e+06		1.86272e+06	3						#DIV/0!	0	3	#DIV/0!	#DIV/0!
Gars	Glycine--tRNA ligase OS=Mus musculus OX=10090 GN=Gars PE=1 SV=1	Q9CZD3	25	3.89049e+07	4.90299e+07	3.28165e+07	4.46983e+07	4.13624e+07	4	8.01074e+06	6.2401e+06	6.93217e+06	1.09937e+07	6.70107e+06	7.77556e+06	5	9	5.31954	2.4113
Gart	Trifunctional purine biosynthetic protein adenosine-3 OS=Mus musculus OX=10090 GN=Gart PE=1 SV=3	Q64737	24	6.88932e+06	6.4142e+06	5.74967e+06	6.07713e+06	6.28258e+06	4	3818974	1.46016e+06	2.13097e+06	1.77853e+06	1.70503e+06	2.17873e+06	5	9	2.8836	1.52787
Gatm	Glycine amidinotransferase, mitochondrial OS=Mus musculus OX=10090 GN=Gatm PE=1 SV=1	Q9D964	3				27278	27278	1						#DIV/0!	0	1	#DIV/0!	#DIV/0!
Gba	Glucosylceramidase OS=Mus musculus OX=10090 GN=Gba PE=1 SV=1	P17439	4	3.86977e+06		5.54397e+06	6225273	5.213e+06	3			2.20628e+06	554203		1.38024e+06	2	5	3.77687	1.91719
Gbe1	1,4-alpha-glucan-branching enzyme OS=Mus musculus OX=10090 GN=Gbe1 PE=1 SV=1	Q9D6Y9	2			779343		779343	1						#DIV/0!	0	1	#DIV/0!	#DIV/0!
Gc	Vitamin D-binding protein OS=Mus musculus OX=10090 GN=Gc PE=1 SV=2	P21614	1	1.89101e+08	2.05052e+08	2.15842e+08	165784960	1.93945e+08	4	35271988	3.4226e+07	3.4612e+07	6.20358e+07	4.75867e+07	4.27465e+07	5	9	4.53709	2.18177
Gcc2	GRIP and coiled-coil domain-containing protein 2 OS=Mus musculus OX=10090 GN=Gcc2 PE=1 SV=2	Q8CHG3	1					#DIV/0!	0	317202					317202	1	1	#DIV/0!	#DIV/0!
Gclm	Glutamate--cysteine ligase regulatory subunit OS=Mus musculus OX=10090 GN=Gclm PE=1 SV=1	O09172	6	4.34826e+06	3.53011e+06	7.92128e+06	5.25579e+06	5.26386e+06	4	1.52368e+06	1.38611e+06	1.0638e+06	1.4855e+06	1.27115e+06	1.34605e+06	5	9	3.9106	1.96739
Gcn1	eIF-2-alpha kinase activator GCN1 OS=Mus musculus OX=10090 GN=Gcn1 PE=1 SV=1	E9PVA8	47	7.22482e+06	6.30209e+06	5.99408e+06	6.88517e+06	6.60154e+06	4	604390	1.54782e+06	1.72917e+06	992841	908943	1.15663e+06	5	9	5.70755	2.51287
Gdap2	Ganglioside-induced differentiation-associated protein 2 OS=Mus musculus OX=10090 GN=Gdap2 PE=1 SV=1	Q9DBL2	1				7165552	7165552	1						#DIV/0!	0	1	#DIV/0!	#DIV/0!
Gdi1	Rab GDP dissociation inhibitor alpha OS=Mus musculus OX=10090 GN=Gdi1 PE=1 SV=3	P50396	8	5.81487e+06	8.70311e+06	1.07216e+07	7.946e+06	8.29641e+06	4	3157704	2.15021e+06	3.67753e+06	2.87626e+06	2.3641e+06	2.84516e+06	5	9	2.91597	1.54398
Gdi2	Rab GDP dissociation inhibitor beta OS=Mus musculus OX=10090 GN=Gdi2 PE=1 SV=1	Q61598	15	6.31374e+06	5.94162e+06	6.70116e+06	8.5764e+06	6.88323e+06	4	2.57496e+06	1.82396e+06	1.894e+06	3.06889e+06	2.52528e+06	2.37742e+06	5	9	2.89525	1.53369
Gemin2	Gem-associated protein 2 OS=Mus musculus OX=10090 GN=Gemin2 PE=2 SV=1	Q9CQQ4	2					#DIV/0!	0				1.87234e+06		1.87234e+06	1	1	#DIV/0!	#DIV/0!
Gemin5	Gem-associated protein 5 OS=Mus musculus OX=10090 GN=Gemin5 PE=1 SV=2	Q8BX17	12	2.16344e+06	2.44291e+06	2.38938e+06	2.5148e+06	2.37763e+06	4	358470	386921	52420	317970	387968	300750	5	9	7.90568	2.98289
Gen1	Flap endonuclease GEN homolog 1 OS=Mus musculus OX=10090 GN=Gen1 PE=1 SV=2	Q8BMI4	1		1.24142e+06	1.67035e+06		1.45589e+06	2						#DIV/0!	0	2	#DIV/0!	#DIV/0!
Get4	Golgi to ER traffic protein 4 homolog OS=Mus musculus OX=10090 GN=Get4 PE=1 SV=2	Q9D1H7	5	5.60652e+06	6.0765e+06	1.12995e+06	4.25135e+06	4.26608e+06	4	138863		148544		272635	186681	3	7	22.8523	4.51426
Gfap	Glial fibrillary acidic protein OS=Mus musculus OX=10090 GN=Gfap PE=1 SV=4	P03995	5	8.17599e+07	1.00137e+08	9.56615e+07	73467712	8.77565e+07	4	2.46518e+07	2.17901e+07	2.93492e+07	1.58203e+07	1.76322e+07	2.18487e+07	5	9	4.01655	2.00596
Gfm1	Elongation factor G, mitochondrial OS=Mus musculus OX=10090 GN=Gfm1 PE=1 SV=1	Q8K0D5	11	7.41983e+06	7.49311e+06	7.69042e+06	8.98662e+06	7.89749e+06	4	1793200	1.40495e+06	2.14739e+06	2.87392e+06	1.75807e+06	1.99551e+06	5	9	3.95764	1.98464
Gfod1	Glucose-fructose oxidoreductase domain-containing protein 1 OS=Mus musculus OX=10090 GN=Gfod1 PE=1 SV=1	Q3UHD2	1				1704845	1704845	1		128451		146934		137693	2	3	12.3815	3.63012
Gfpt1	Glutamine--fructose-6-phosphate aminotransferase [isomerizing] 1 OS=Mus musculus OX=10090 GN=Gfpt1 PE=1 SV=3	P47856	16	7.21253e+06	6.65179e+06	8.20161e+06	1.13908e+07	8.36419e+06	4	3.44653e+06	3.05547e+06	3.80734e+06	3.69163e+06	2.50877e+06	3.30195e+06	5	9	2.53311	1.34091
Gfpt1	Isoform 2 of Glutamine--fructose-6-phosphate aminotransferase [isomerizing] 1 OS=Mus musculus OX=10090 GN=Gfpt1	P47856-2	1	1.82642e+06	1.97746e+06	2.00616e+06	2896238	2.17657e+06	4		584842	1.16943e+06	971365	804174	882454	4	8	2.4665	1.30246
Gga1	ADP-ribosylation factor-binding protein GGA1 OS=Mus musculus OX=10090 GN=Gga1 PE=1 SV=1	Q8R0H9	1				3192904	3192904	1						#DIV/0!	0	1	#DIV/0!	#DIV/0!
Gga3	ADP-ribosylation factor-binding protein GGA3 OS=Mus musculus OX=10090 GN=Gga3 PE=1 SV=2	Q8BMI3	2		466448	423695		445071	2			516148			516148	1	3	0.862294	-0.213747
Ggh	Gamma-glutamyl hydrolase OS=Mus musculus OX=10090 GN=Ggh PE=1 SV=2	Q9Z0L8	4	2.67402e+06	6.25105e+06	3.00592e+06		3.977e+06	3	1.04844e+06	1.2739e+06	1.3342e+06	1.23818e+06	1.38728e+06	1.2564e+06	5	8	3.16539	1.66238
Ggps1	Geranylgeranyl pyrophosphate synthase OS=Mus musculus OX=10090 GN=Ggps1 PE=1 SV=1	Q9WTN0	3			4.98261e+06	2783381	3.88299e+06	2						#DIV/0!	0	2	#DIV/0!	#DIV/0!
Gid4	Glucose-induced degradation protein 4 homolog OS=Mus musculus OX=10090 GN=Gid4 PE=1 SV=1	Q9CPY6	1			1.07973e+06		1.07973e+06	1	84094					84094	1	2	12.8395	3.68252
Gid8	Glucose-induced degradation protein 8 homolog OS=Mus musculus OX=10090 GN=Gid8 PE=1 SV=1	Q9D7M1	8	1.18964e+07	5.57441e+06	7.35979e+06	7055781	7.97159e+06	4	2547105	2.46966e+06	1.37041e+06	1.92586e+06	1.50799e+06	1.96421e+06	5	9	4.05843	2.02092
Gins2	DNA replication complex GINS protein PSF2 OS=Mus musculus OX=10090 GN=Gins2 PE=1 SV=1	Q9D600	1		316262			316262	1						#DIV/0!	0	1	#DIV/0!	#DIV/0!
Gipc1	PDZ domain-containing protein GIPC1 OS=Mus musculus OX=10090 GN=Gipc1 PE=1 SV=1	Q9Z0G0	1	3.80908e+06	2.96129e+06	2.34868e+06	4139680	3.31468e+06	4	2517921	2.9984e+06	2.51731e+06	1.68687e+06	1.96172e+06	2.33644e+06	5	9	1.41869	0.504558
Git2	ARF GTPase-activating protein GIT2 OS=Mus musculus OX=10090 GN=Git2 PE=1 SV=2	Q9JLQ2	1	514435	6.44491e+06	5.24472e+06		4.06802e+06	3						#DIV/0!	0	3	#DIV/0!	#DIV/0!
Gja1	Gap junction alpha-1 protein OS=Mus musculus OX=10090 GN=Gja1 PE=1 SV=2	P23242	11	4.74636e+06	5.53356e+06	6.10953e+06	6.20939e+06	5.64971e+06	4	6.50627e+06	4.79997e+06	3.56729e+06	4.18581e+06	4.22549e+06	4.65697e+06	5	9	1.21317	0.278786
Gk	Glycerol kinase OS=Mus musculus OX=10090 GN=Gk PE=1 SV=2	Q64516	2	3.922e+06	2.70791e+06	1.95652e+06	3088407	2.91871e+06	4	17444256	603604	350180	707680	1.8406e+07	7.50234e+06	5	9	0.38904	-1.36201
Gla	Alpha-galactosidase A OS=Mus musculus OX=10090 GN=Gla PE=1 SV=1	P51569	2	2.84395e+06	8.14285e+06	7.77169e+06	3586960	5.58636e+06	4		833658			1.07791e+06	955783	2	6	5.8448	2.54715
Glb1	Beta-galactosidase OS=Mus musculus OX=10090 GN=Glb1 PE=1 SV=1	P23780	1	957208				957208	1	2780032		982020			1.88103e+06	2	3	0.508876	-0.974615
Glce	D-glucuronyl C5-epimerase OS=Mus musculus OX=10090 GN=Glce PE=1 SV=2	Q9EPS3	2		1.49112e+06	1.87316e+06	2309397	1.89122e+06	3		146246		334759		240502	2	5	7.86364	2.9752
Glg1	Golgi apparatus protein 1 OS=Mus musculus OX=10090 GN=Glg1 PE=1 SV=1	Q61543	16	5.64854e+06	4.80322e+06	4.63796e+06	3.18974e+06	4.56986e+06	4	1.69023e+06	1.6277e+06	1.85158e+06	1.72121e+06	2.47963e+06	1.87407e+06	5	9	2.43847	1.28598
Glipr2	Golgi-associated plant pathogenesis-related protein 1 OS=Mus musculus OX=10090 GN=Glipr2 PE=1 SV=3	Q9CYL5	18	9.54187e+06	9.06712e+06	7.13062e+06	1.00571e+07	8.94919e+06	4	6.65712e+06	5.88028e+06	7.23563e+06	7.98297e+06	5.84027e+06	6.71926e+06	5	9	1.33187	0.413456
Glmn	Glomulin OS=Mus musculus OX=10090 GN=Glmn PE=1 SV=1	Q8BZM1	3	494096	473026	528796	429486	481351	4		204373				204373	1	5	2.35526	1.23589
Glo1	Lactoylglutathione lyase OS=Mus musculus OX=10090 GN=Glo1 PE=1 SV=3	Q9CPU0	5	5.83958e+06	5.31091e+06	5.6899e+06	5627447	5.61696e+06	4	3437485	3.25102e+06	2.67043e+06	3.58055e+06	2.49386e+06	3.08667e+06	5	9	1.81975	0.863738
Glod4	Glyoxalase domain-containing protein 4 OS=Mus musculus OX=10090 GN=Glod4 PE=1 SV=1	Q9CPV4	4	1.8449e+06		744433		1.29466e+06	2		1.35002e+07				1.35002e+07	1	3	0.0958997	-3.38233
Glrx3	Glutaredoxin-3 OS=Mus musculus OX=10090 GN=Glrx3 PE=1 SV=1	Q9CQM9	5	1.01083e+07	1.09574e+07	9.17746e+06	1.09526e+07	1.0299e+07	4	7.79015e+06	1.14603e+07	1.12143e+07	9.49006e+06	1.57009e+07	1.11311e+07	5	9	0.925238	-0.112104
Gls	Glutaminase kidney isoform, mitochondrial OS=Mus musculus OX=10090 GN=Gls PE=1 SV=1	D3Z7P3	2	9.06896e+06	5.71595e+06	5.94439e+06	6891520	6.9052e+06	4						#DIV/0!	0	4	#DIV/0!	#DIV/0!
Glt8d1	Glycosyltransferase 8 domain-containing protein 1 OS=Mus musculus OX=10090 GN=Glt8d1 PE=1 SV=1	Q6NSU3	2	5.51122e+06	4.99235e+06	4.80858e+06	9612026	6.23104e+06	4	1.66544e+06	835731	808950	1.08027e+06	2.61606e+06	1.40129e+06	5	9	4.44665	2.15272
Gltp	Glycolipid transfer protein OS=Mus musculus OX=10090 GN=Gltp PE=1 SV=3	Q9JL62	2	4.00769e+06	910588	845359		1.92121e+06	3						#DIV/0!	0	3	#DIV/0!	#DIV/0!
Glud1	Glutamate dehydrogenase 1, mitochondrial OS=Mus musculus OX=10090 GN=Glud1 PE=1 SV=1	P26443	16	6.13843e+06	7.1112e+06	7.04419e+06	9.118e+06	7.35295e+06	4	529894	1.58106e+06	1.6219e+06	1.64168e+06	1.85489e+06	1.44589e+06	5	9	5.08543	2.34637
Glul	Glutamine synthetase OS=Mus musculus OX=10090 GN=Glul PE=1 SV=6	P15105	5	4.98143e+06	1.13716e+07	1.0969e+07	5018653	8.08518e+06	4		2.31216e+06	1.11596e+06	1.56359e+06	1.253e+06	1.56118e+06	4	8	5.17889	2.37264
Gmds	GDP-mannose 4,6 dehydratase OS=Mus musculus OX=10090 GN=Gmds PE=1 SV=1	Q8K0C9	14	4.60868e+06	6.88374e+06	4.1842e+06	6.59096e+06	5.5669e+06	4	1.03395e+06	824920	1.07474e+06	1.35815e+06	1.47626e+06	1.1536e+06	5	9	4.82566	2.27073
Gmfb	Glia maturation factor beta OS=Mus musculus OX=10090 GN=Gmfb PE=1 SV=3	Q9CQI3	2	3.93372e+06	2.75413e+06	3.29624e+06	4322602	3.57667e+06	4	819963		558029	947908	1.65538e+06	995321	4	8	3.59349	1.84538
Gmfg	Glia maturation factor gamma OS=Mus musculus OX=10090 GN=Gmfg PE=1 SV=1	Q9ERL7	3	2.51288e+06	3.10297e+06	2.84414e+06	2683087	2.78577e+06	4	1412823			968340	961906	1.11436e+06	3	7	2.49989	1.32186
Gmppa	Mannose-1-phosphate guanyltransferase alpha OS=Mus musculus OX=10090 GN=Gmppa PE=1 SV=1	Q922H4	3	6.44008e+06	6.03252e+06	5.30645e+06	6196730	5.99395e+06	4	1.20366e+06	2.54591e+06	1.40677e+06	1.11034e+06	991566	1.45165e+06	5	9	4.12906	2.04581
Gmppb	Mannose-1-phosphate guanyltransferase beta OS=Mus musculus OX=10090 GN=Gmppb PE=1 SV=1	Q8BTZ7	4	1.28382e+06	2.97233e+06	3.36214e+06	2706201	2.58112e+06	4	634884	1.43106e+06	1.1794e+06	1.37905e+06		1.1561e+06	4	8	2.23262	1.15874
Gmpr	GMP reductase 1 OS=Mus musculus OX=10090 GN=Gmpr PE=1 SV=1	Q9DCZ1	3	6.40347e+06	4.17121e+06	4.37147e+06	4.45723e+06	4.85085e+06	4	373692		299137			336414	2	6	14.4193	3.84992
Gmpr2	GMP reductase 2 OS=Mus musculus OX=10090 GN=Gmpr2 PE=1 SV=2	Q99L27	10	7.36206e+06	1.05971e+07	1.03316e+07	7.42092e+06	8.92792e+06	4	2.40799e+06	2.83476e+06	2.64209e+06	2.14815e+06	2.02421e+06	2.41144e+06	5	9	3.70232	1.88843
Gmps	GMP synthase [glutamine-hydrolyzing] OS=Mus musculus OX=10090 GN=Gmps PE=1 SV=2	Q3THK7	21	8.35382e+06	1.22703e+07	1.18539e+07	7.56194e+06	1.001e+07	4	2.77171e+06	2.29483e+06	2.42026e+06	3.07021e+06	3.78092e+06	2.86759e+06	5	9	3.49073	1.80353
Gna11	Guanine nucleotide-binding protein subunit alpha-11 OS=Mus musculus OX=10090 GN=Gna11 PE=1 SV=1	P21278	5	1.53111e+07	1.74054e+07	1.45415e+07	24355283	1.79033e+07	4	8351767	7.84823e+06	5.77575e+06	9.42604e+06	7.82802e+06	7.84596e+06	5	9	2.28185	1.1902
Gna12	Guanine nucleotide-binding protein subunit alpha-12 OS=Mus musculus OX=10090 GN=Gna12 PE=1 SV=3	P27600	1				2647643	2647643	1						#DIV/0!	0	1	#DIV/0!	#DIV/0!
Gna13	Guanine nucleotide-binding protein subunit alpha-13 OS=Mus musculus OX=10090 GN=Gna13 PE=1 SV=1	P27601	3	2.15185e+06	1.71477e+06	3.25941e+06	2.73011e+06	2.46404e+06	4	158921	918311	41506.7	1.0682e+06	1.40423e+06	718235	5	9	3.43069	1.7785
Gnai1	Guanine nucleotide-binding protein G(i) subunit alpha-1 OS=Mus musculus OX=10090 GN=Gnai1 PE=1 SV=1	B2RSH2	7	2.52505e+07	3.92832e+07	2.73306e+07	3.20631e+07	3.09818e+07	4	20669411	7.57855e+06	9.11819e+06	1.18218e+07	1.63444e+07	1.31065e+07	5	9	2.36386	1.24115
Gnai2	Guanine nucleotide-binding protein G(i) subunit alpha-2 OS=Mus musculus OX=10090 GN=Gnai2 PE=1 SV=5	P08752	8	2.44802e+06	2.26226e+06	2.42542e+06	2.99712e+06	2.53321e+06	4	3.09346e+06	4.81271e+06	7.80227e+06	2.86895e+06	1.9017e+06	4.09582e+06	5	9	0.618486	-0.693187
Gnai3	Guanine nucleotide-binding protein G(k) subunit alpha OS=Mus musculus OX=10090 GN=Gnai3 PE=1 SV=3	Q9DC51	6	4.23069e+06	7.32117e+06	2.69193e+06	4.09017e+06	4.58349e+06	4		881359	1.01854e+06			949947	2	6	4.82499	2.27053
Gnao1	Guanine nucleotide-binding protein G(o) subunit alpha OS=Mus musculus OX=10090 GN=Gnao1 PE=1 SV=3	P18872	4	7.65542e+06	7.03496e+06	1.49547e+07	4626724	8.56795e+06	4		9.66559e+06	8.5109e+06	3.92523e+06	4.095e+06	6.54918e+06	4	8	1.30825	0.387636
Gnaq	Guanine nucleotide-binding protein G(q) subunit alpha OS=Mus musculus OX=10090 GN=Gnaq PE=1 SV=4	P21279	2	2.19573e+06	2.52403e+06	2.46156e+06	1659671	2.21025e+06	4	964458	1.0833e+06	1.21281e+06	887014	925819	1.01468e+06	5	9	2.17827	1.12318
Gnas	Guanine nucleotide-binding protein G(s) subunit alpha isoforms short OS=Mus musculus OX=10090 GN=Gnas PE=1 SV=1	P63094	12	7.5986e+06	6.94023e+06	6.66265e+06	8.77906e+06	7.49513e+06	4	2.36252e+06	2.42474e+06	2.18944e+06	2.98139e+06	2.17099e+06	2.42581e+06	5	9	3.08974	1.62749
Gnb1	Guanine nucleotide-binding protein G(I)/G(S)/G(T) subunit beta-1 OS=Mus musculus OX=10090 GN=Gnb1 PE=1 SV=3	P62874	15	1.45875e+07	3.5674e+07	1.81495e+07	1.17678e+07	2.00447e+07	4	8.10568e+06	9.43518e+06	6.36466e+06	8.96071e+06	8.60612e+06	8.29447e+06	5	9	2.41664	1.273
Gnb2	Guanine nucleotide-binding protein G(I)/G(S)/G(T) subunit beta-2 OS=Mus musculus OX=10090 GN=Gnb2 PE=1 SV=3	P62880	3	9.142e+06	7.46649e+06	9.17281e+06	10193639	8.99374e+06	4	4.30151e+06	2.84363e+06	1.21428e+06	2.55858e+06	2.41332e+06	2.66626e+06	5	9	3.37316	1.7541
Gnb4	Guanine nucleotide-binding protein subunit beta-4 OS=Mus musculus OX=10090 GN=Gnb4 PE=1 SV=4	P29387	10	5.59212e+07	4.73445e+07	5.42255e+07	38941337	4.91081e+07	4	1.81058e+07	2.55399e+07	2.31591e+07	2.50417e+07	2.48869e+07	2.33467e+07	5	9	2.10343	1.07274
Gne	Bifunctional UDP-N-acetylglucosamine 2-epimerase/N-acetylmannosamine kinase OS=Mus musculus OX=10090 GN=Gne PE=1 SV=1	Q91WG8	11		1.44037e+06	1.89297e+06	2.14058e+06	1.82464e+06	3	620929	523872	521609	1.0027e+06	2.19813e+06	973447	5	8	1.87441	0.906439
Gng10	Guanine nucleotide-binding protein G(I)/G(S)/G(O) subunit gamma-10 OS=Mus musculus OX=10090 GN=Gng10 PE=3 SV=1	Q9CXP8	2	1.67824e+07	1.73025e+07	2.84718e+07	21370988	2.09819e+07	4	8137905	4.4953e+06		7.7515e+06	6.80675e+06	6.79787e+06	4	8	3.08654	1.62599
Gng12	Guanine nucleotide-binding protein G(I)/G(S)/G(O) subunit gamma-12 OS=Mus musculus OX=10090 GN=Gng12 PE=1 SV=3	Q9DAS9	3	4.85709e+06	6.57516e+06	5.18008e+06	4.29383e+06	5.22654e+06	4	3.63357e+06	7.99705e+06	8.08271e+06	3.24219e+06	3.26669e+06	5.24444e+06	5	9	0.996587	-0.00493266
Gng2	Guanine nucleotide-binding protein G(I)/G(S)/G(O) subunit gamma-2 OS=Mus musculus OX=10090 GN=Gng2 PE=1 SV=2	P63213	2				233276	233276	1						#DIV/0!	0	1	#DIV/0!	#DIV/0!
Gng5	Guanine nucleotide-binding protein G(I)/G(S)/G(O) subunit gamma-5 OS=Mus musculus OX=10090 GN=Gng5 PE=1 SV=2	Q80SZ7	7	2.26729e+07	2.97082e+07	3.42302e+07	19964689	2.6644e+07	4	1.31686e+07	1.81799e+07	1.61439e+07	1.34221e+07	1.30724e+07	1.47974e+07	5	9	1.80059	0.848467
Gnl1	Guanine nucleotide-binding protein-like 1 OS=Mus musculus OX=10090 GN=Gnl1 PE=1 SV=4	P36916	2				5392587	5392587	1					1.15926e+06	1.15926e+06	1	2	4.65173	2.21777
Gnl3	Guanine nucleotide-binding protein-like 3 OS=Mus musculus OX=10090 GN=Gnl3 PE=1 SV=2	Q8CI11	3	2.70726e+07	1.3257e+07	9.85283e+06		1.67275e+07	3		6.67585e+06	3.38306e+06			5.02946e+06	2	5	3.3259	1.73375
Gnpda1	Glucosamine-6-phosphate isomerase 1 OS=Mus musculus OX=10090 GN=Gnpda1 PE=1 SV=3	O88958	3	1.17722e+06				1.17722e+06	1	348314		379696		209199	312403	3	4	3.76828	1.91391
Gnpnat1	Glucosamine 6-phosphate N-acetyltransferase OS=Mus musculus OX=10090 GN=Gnpnat1 PE=1 SV=1	Q9JK38	1	5.23442e+06		7.56777e+06	7662927	6.8217e+06	3						#DIV/0!	0	3	#DIV/0!	#DIV/0!
Gns	N-acetylglucosamine-6-sulfatase OS=Mus musculus OX=10090 GN=Gns PE=1 SV=1	Q8BFR4	5	3.12095e+06	1.76439e+06	2.23954e+06	2643811	2.44217e+06	4	1.52493e+06	3.23128e+06	1.87913e+06	1.97049e+06	3.59168e+06	2.4395e+06	5	9	1.00109	0.00157615
Golga2	Golgin subfamily A member 2 OS=Mus musculus OX=10090 GN=Golga2 PE=1 SV=3	Q921M4	1	2.24892e+06	6.55428e+06			4.4016e+06	2						#DIV/0!	0	2	#DIV/0!	#DIV/0!
Golga3	Golgin subfamily A member 3 OS=Mus musculus OX=10090 GN=Golga3 PE=1 SV=3	P55937	5	1.47922e+06	1.25222e+06	1.55543e+06	1127883	1.35369e+06	4	1334768			3.53301e+06		2.43389e+06	2	6	0.556184	-0.846367
Golga4	Golgin subfamily A member 4 OS=Mus musculus OX=10090 GN=Golga4 PE=1 SV=2	Q91VW5	1				85749	85749	1						#DIV/0!	0	1	#DIV/0!	#DIV/0!
Golga7	Golgin subfamily A member 7 OS=Mus musculus OX=10090 GN=Golga7 PE=1 SV=1	Q91W53	1	1.84005e+06	2.43834e+06	2.89302e+06	1458420	2.15746e+06	4	1712732	1.30858e+06	1.16375e+06	1.79658e+06	2.10759e+06	1.61785e+06	5	9	1.33354	0.415258
Golim4	Golgi integral membrane protein 4 OS=Mus musculus OX=10090 GN=Golim4 PE=1 SV=1	Q8BXA1	1	621979			3808234	2.21511e+06	2			329256	468543	225475	341091	3	5	6.49417	2.69915
Golph3	Golgi phosphoprotein 3 OS=Mus musculus OX=10090 GN=Golph3 PE=1 SV=1	Q9CRA5	1	7.08037e+06		6.82226e+06	5801027	6.56789e+06	3	853663	1.43638e+06	912826	1.29693e+06	1.35435e+06	1.17083e+06	5	8	5.60959	2.4879
Gopc	Golgi-associated PDZ and coiled-coil motif-containing protein OS=Mus musculus OX=10090 GN=Gopc PE=1 SV=1	Q8BH60	4	5.60114e+06	1.4093e+06	1.89947e+06	4.75457e+06	3.41612e+06	4	3288704	3.07499e+06	4.57597e+06	3.82381e+06	3.6526e+06	3.68321e+06	5	9	0.927484	-0.108606
Gorasp2	Golgi reassembly-stacking protein 2 OS=Mus musculus OX=10090 GN=Gorasp2 PE=1 SV=3	Q99JX3	3	4.51345e+06	3.20761e+06	383424	2.69923e+06	2.70093e+06	4	4861515					4861515	1	5	0.555573	-0.847951
Gosr1	Golgi SNAP receptor complex member 1 OS=Mus musculus OX=10090 GN=Gosr1 PE=1 SV=2	O88630	1	159832				159832	1						#DIV/0!	0	1	#DIV/0!	#DIV/0!
Got1	Aspartate aminotransferase, cytoplasmic OS=Mus musculus OX=10090 GN=Got1 PE=1 SV=3	P05201	3			305803		305803	1			550797		433053	491925	2	3	0.621645	-0.685836
Got2	Aspartate aminotransferase, mitochondrial OS=Mus musculus OX=10090 GN=Got2 PE=1 SV=1	P05202	3	96762.6		966865	588948	550858	3						#DIV/0!	0	3	#DIV/0!	#DIV/0!
Gpatch11	G patch domain-containing protein 11 OS=Mus musculus OX=10090 GN=Gpatch11 PE=1 SV=2	Q3UFS4	1	2.24586e+06		1.71705e+06	2655566	2.20616e+06	3	559791	449771	556988	733282	513035	562573	5	8	3.92155	1.97142
Gpc1	Glypican-1 OS=Mus musculus OX=10090 GN=Gpc1 PE=1 SV=1	Q9QZF2	19	1.43968e+07	2.1895e+07	1.7958e+07	1.76648e+07	1.79786e+07	4	7.53635e+06	1.24535e+07	1.22673e+07	9.42923e+06	1.3007e+07	1.09387e+07	5	9	1.64358	0.716844
Gphn	Gephyrin OS=Mus musculus OX=10090 GN=Gphn PE=1 SV=2	Q8BUV3	2			1.57737e+06		1.57737e+06	1	8246062	2.09938e+06			2.59423e+06	4.31322e+06	3	4	0.365707	-1.45124
Gpi	Glucose-6-phosphate isomerase OS=Mus musculus OX=10090 GN=Gpi PE=1 SV=4	P06745	10	5.36902e+06	3.41701e+06	3.61656e+06	3.03527e+06	3.85947e+06	4	2568743	6.94589e+06	6.13497e+06	2.97312e+06	4.01762e+06	4.52807e+06	5	9	0.852342	-0.230495
Gpkow	G-patch domain and KOW motifs-containing protein OS=Mus musculus OX=10090 GN=Gpkow PE=1 SV=2	Q56A08	1	875395		1.11518e+06	646902	879159	3						#DIV/0!	0	3	#DIV/0!	#DIV/0!
Gpn1	GPN-loop GTPase 1 OS=Mus musculus OX=10090 GN=Gpn1 PE=1 SV=1	Q8VCE2	1	256029	1.60446e+06	1.38701e+06		1.0825e+06	3						#DIV/0!	0	3	#DIV/0!	#DIV/0!
Gpr107	Protein GPR107 OS=Mus musculus OX=10090 GN=Gpr107 PE=1 SV=2	Q8BUV8	2	1.02038e+06	1.35046e+06	847274		1.07271e+06	3	262878		207010			234944	2	5	4.56579	2.19087
Gprc5a	Retinoic acid-induced protein 3 OS=Mus musculus OX=10090 GN=Gprc5a PE=1 SV=1	Q8BHL4	1	1.39656e+07	1.6102e+07	1.38525e+07	9940317	1.34651e+07	4	11690058	1.26382e+07	8.58549e+06	9.71997e+06	8.57866e+06	1.02425e+07	5	9	1.31463	0.394662
Gprc5b	G-protein coupled receptor family C group 5 member B OS=Mus musculus OX=10090 GN=Gprc5b PE=1 SV=1	Q923Z0	2		948609	1.09679e+06	1514149	1.18652e+06	3	997422	1.20813e+06	1.19846e+06	1.5045e+06	1.31714e+06	1.24513e+06	5	8	0.952926	-0.0695641
Gprc5c	G-protein coupled receptor family C group 5 member C OS=Mus musculus OX=10090 GN=Gprc5c PE=1 SV=2	Q8K3J9	1				1383351	1383351	1	427760	582284	513463	532009		513879	4	5	2.69198	1.42867
Gps1	COP9 signalosome complex subunit 1 OS=Mus musculus OX=10090 GN=Gps1 PE=1 SV=1	Q99LD4	16	7.00343e+06	5.63519e+06	4.78139e+06	5.8949e+06	5.82873e+06	4	1.89709e+06	1.59139e+06	980321	1.39349e+06	2.07456e+06	1.58737e+06	5	9	3.67194	1.87654
Gpsm1	G-protein-signaling modulator 1 OS=Mus musculus OX=10090 GN=Gpsm1 PE=1 SV=3	Q6IR34	2	8.58064e+06	8.21448e+06	8.10413e+06	5.67988e+06	7.64478e+06	4	1644813			1.88302e+06		1.76392e+06	2	6	4.33398	2.11569
Gpsm2	G-protein-signaling modulator 2 OS=Mus musculus OX=10090 GN=Gpsm2 PE=1 SV=2	Q8VDU0	2				9.4006e+07	9.4006e+07	1						#DIV/0!	0	1	#DIV/0!	#DIV/0!
Gpt2	Alanine aminotransferase 2 OS=Mus musculus OX=10090 GN=Gpt2 PE=1 SV=1	Q8BGT5	1	1.5382e+06		730734	2916443	1.72846e+06	3						#DIV/0!	0	3	#DIV/0!	#DIV/0!
Gpx1	Glutathione peroxidase 1 OS=Mus musculus OX=10090 GN=Gpx1 PE=1 SV=2	P11352	1					#DIV/0!	0			559450			559450	1	1	#DIV/0!	#DIV/0!
Gpx4	Phospholipid hydroperoxide glutathione peroxidase OS=Mus musculus OX=10090 GN=Gpx4 PE=1 SV=4	O70325	2	2.85318e+06	3.37705e+06	3.0871e+06	4159343	3.36917e+06	4	831341			599049	517075	649155	3	7	5.19008	2.37576
Gpx5	Epididymal secretory glutathione peroxidase OS=Mus musculus OX=10090 GN=Gpx5 PE=2 SV=3	P21765	2	4.04917e+06				4.04917e+06	1						#DIV/0!	0	1	#DIV/0!	#DIV/0!
Grb2	Growth factor receptor-bound protein 2 OS=Mus musculus OX=10090 GN=Grb2 PE=1 SV=1	Q60631	5	2.72948e+06	5.97964e+06	1.99284e+06	2182505	3.22112e+06	4	2.44316e+06	2.40668e+06	2.14601e+06	2.72059e+06	1.33627e+06	2.21054e+06	5	9	1.45716	0.543161
Grcc10	Protein C10 OS=Mus musculus OX=10090 GN=Grcc10 PE=1 SV=1	O35127	2	241644	1.10673e+06	652853	777869	694775	4					1.28466e+06	1.28466e+06	1	5	0.540826	-0.886763
Grem1	Gremlin-1 OS=Mus musculus OX=10090 GN=Grem1 PE=2 SV=1	O70326	8	2.93004e+07	2.99699e+07	2.98031e+07	1.65083e+07	2.63954e+07	4	6.74071e+06	8.74547e+06	7.08913e+06	6.69487e+06	8.03849e+06	7.46173e+06	5	9	3.53744	1.82271
Grhpr	Glyoxylate reductase/hydroxypyruvate reductase OS=Mus musculus OX=10090 GN=Grhpr PE=1 SV=1	Q91Z53	6	2.50017e+06	1.73965e+06	1.75927e+06	3093193	2.27307e+06	4						#DIV/0!	0	4	#DIV/0!	#DIV/0!
Gripap1	GRIP1-associated protein 1 OS=Mus musculus OX=10090 GN=Gripap1 PE=1 SV=1	Q8VD04	1	1.32782e+06			2430190	1.879e+06	2						#DIV/0!	0	2	#DIV/0!	#DIV/0!
Grk2	Beta-adrenergic receptor kinase 1 OS=Mus musculus OX=10090 GN=Grk2 PE=1 SV=2	Q99MK8	5	2.78498e+06	1.68763e+06		1.21381e+06	1.89547e+06	3		441060		328171		384615	2	5	4.92824	2.30107
Grn	Granulins OS=Mus musculus OX=10090 GN=Grn PE=1 SV=2	P28798	2	2.07176e+06	1.86041e+06	2.27182e+06	2342037	2.1365e+06	4	726655	1.16433e+06	1.07851e+06	1.24532e+06	1.14113e+06	1.07119e+06	5	9	1.99451	0.996036
Grwd1	Glutamate-rich WD repeat-containing protein 1 OS=Mus musculus OX=10090 GN=Grwd1 PE=1 SV=2	Q810D6	4	1.02409e+06	1.08037e+06	939857	2.09582e+06	1.28503e+06	4					608555	608555	1	5	2.11161	1.07834
Gsdme	Gasdermin-E OS=Mus musculus OX=10090 GN=Gsdme PE=1 SV=1	Q9Z2D3	1		358610			358610	1		79244				79244	1	2	4.52539	2.17804
Gsk3a	Glycogen synthase kinase-3 alpha OS=Mus musculus OX=10090 GN=Gsk3a PE=1 SV=2	Q2NL51	8	1.62041e+07	3.02134e+07	1.66713e+07	1.60301e+07	1.97797e+07	4	4.34152e+07	2.57191e+06	5.68108e+06	3.35559e+06	5.48681e+06	1.21021e+07	5	9	1.6344	0.708763
Gsk3b	Glycogen synthase kinase-3 beta OS=Mus musculus OX=10090 GN=Gsk3b PE=1 SV=2	Q9WV60	5	9.63733e+06	6.3446e+06	5.43742e+06	11812169	8.30788e+06	4	1.71872e+06	1.21439e+06	1.32358e+06	976717	1.98954e+06	1.44459e+06	5	9	5.75102	2.52382
Gsn	Gelsolin OS=Mus musculus OX=10090 GN=Gsn PE=1 SV=3	P13020	21	1.07138e+07	9.36926e+06	7.90333e+06	7.82291e+06	8.95233e+06	4	3.59232e+06	939579	2.04993e+06	1.3866e+06	2.18895e+06	2.03148e+06	5	9	4.40681	2.13973
Gspt1	Eukaryotic peptide chain release factor GTP-binding subunit ERF3A OS=Mus musculus OX=10090 GN=Gspt1 PE=1 SV=2	Q8R050	2	1.80734e+07	1.57002e+07	1.97826e+07	17734271	1.78226e+07	4	4278693	2.36277e+06	2.18978e+06	4.11877e+06	3.40259e+06	3.27052e+06	5	9	5.44948	2.44612
Gspt2	Eukaryotic peptide chain release factor GTP-binding subunit ERF3B OS=Mus musculus OX=10090 GN=Gspt2 PE=1 SV=1	Q149F3	7	8.60859e+06	1.18346e+07	1.11292e+07	13083259	1.11639e+07	4	1.74748e+06	6.07748e+06	4.02524e+06	1.93596e+06	6.50018e+06	4.05727e+06	5	9	2.75158	1.46026
Gsr	Glutathione reductase, mitochondrial OS=Mus musculus OX=10090 GN=Gsr PE=1 SV=3	P47791	3			1.39743e+06		1.39743e+06	1						#DIV/0!	0	1	#DIV/0!	#DIV/0!
Gss	Glutathione synthetase OS=Mus musculus OX=10090 GN=Gss PE=1 SV=1	P51855	1	9.46048e+06			20864356	1.51624e+07	2						#DIV/0!	0	2	#DIV/0!	#DIV/0!
Gsta1	Glutathione S-transferase A1 OS=Mus musculus OX=10090 GN=Gsta1 PE=1 SV=2	P13745	1			3.07445e+06	2594399	2.83442e+06	2			2.22488e+06			2.22488e+06	1	3	1.27397	0.349328
Gsta2	Glutathione S-transferase A2 OS=Mus musculus OX=10090 GN=Gsta2 PE=1 SV=3	P10648	2	1.77279e+06			2120785	1.94679e+06	2						#DIV/0!	0	2	#DIV/0!	#DIV/0!
Gsta4	Glutathione S-transferase A4 OS=Mus musculus OX=10090 GN=Gsta4 PE=1 SV=3	P24472	1		2.44387e+06	1.83662e+06		2.14025e+06	2						#DIV/0!	0	2	#DIV/0!	#DIV/0!
Gstm1	Glutathione S-transferase Mu 1 OS=Mus musculus OX=10090 GN=Gstm1 PE=1 SV=2	P10649	4	9.25325e+06	1.64297e+07	1.4873e+07	8205850	1.21905e+07	4	5722224	7.24917e+06	6.47504e+06	6.13977e+06	6.59206e+06	6.43565e+06	5	9	1.89421	0.921595
Gstm2	Glutathione S-transferase Mu 2 OS=Mus musculus OX=10090 GN=Gstm2 PE=1 SV=2	P15626	2	4.14093e+06	3.25001e+06	5.57494e+06	4604804	4.39267e+06	4	2793356	2.30572e+06	2.84137e+06	3.15649e+06	2.47232e+06	2.71385e+06	5	9	1.61861	0.694756
Gstm5	Glutathione S-transferase Mu 5 OS=Mus musculus OX=10090 GN=Gstm5 PE=1 SV=1	P48774	4	2.028e+06	3.76584e+06	1.88586e+06	3.3716e+06	2.76283e+06	4				896031		896031	1	5	3.0834	1.62452
Gsto1	Glutathione S-transferase omega-1 OS=Mus musculus OX=10090 GN=Gsto1 PE=1 SV=2	O09131	3	4.72156e+06	3.55794e+06	3.54007e+06	4252090	4.01791e+06	4	869117	1.02078e+06		738392		876097	3	7	4.58615	2.19728
Gstp1	Glutathione S-transferase P 1 OS=Mus musculus OX=10090 GN=Gstp1 PE=1 SV=2	P19157	20	1.41097e+07	1.38133e+07	2.29556e+07	2.49466e+07	1.89563e+07	4	4.44275e+06	5.74222e+06	5.38537e+06	3.72724e+06	6.18205e+06	5.09593e+06	5	9	3.71989	1.89526
Gstt2	Glutathione S-transferase theta-2 OS=Mus musculus OX=10090 GN=Gstt2 PE=1 SV=4	Q61133	1	4.3539e+08	4.15457e+08	3.79236e+08	254089104	3.71043e+08	4	289507520	3.82728e+08	4.20776e+08	4.03722e+08	4.16979e+08	3.82743e+08	5	9	0.969432	-0.0447883
Gstz1	Maleylacetoacetate isomerase OS=Mus musculus OX=10090 GN=Gstz1 PE=1 SV=1	Q9WVL0	2	2.54637e+06	4.01813e+06			3.28225e+06	2						#DIV/0!	0	2	#DIV/0!	#DIV/0!
Gtf2b	Transcription initiation factor IIB OS=Mus musculus OX=10090 GN=Gtf2b PE=1 SV=1	P62915	2	1.14997e+06	959706			1.05484e+06	2	3513856					3513856	1	3	0.300194	-1.73603
Gtf2f1	General transcription factor IIF subunit 1 OS=Mus musculus OX=10090 GN=Gtf2f1 PE=1 SV=2	Q3THK3	1	1.27385e+06	1.21308e+06		1977242	1.48806e+06	3						#DIV/0!	0	3	#DIV/0!	#DIV/0!
Gtf2h4	General transcription factor IIH subunit 4 OS=Mus musculus OX=10090 GN=Gtf2h4 PE=1 SV=1	O70422	1	611786	862292	648040	1054496	794154	4						#DIV/0!	0	4	#DIV/0!	#DIV/0!
Gtf2i	General transcription factor II-I OS=Mus musculus OX=10090 GN=Gtf2i PE=1 SV=3	Q9ESZ8	5	2.97468e+06	3.57004e+06	3.55142e+06	3797590	3.47343e+06	4						#DIV/0!	0	4	#DIV/0!	#DIV/0!
Gtf3c2	General transcription factor 3C polypeptide 2 OS=Mus musculus OX=10090 GN=Gtf3c2 PE=2 SV=2	Q8BL74	1	755440	1.02883e+06	983571	657796	856410	4				33880.4		33880.4	1	5	25.2774	4.65978
Gtf3c4	General transcription factor 3C polypeptide 4 OS=Mus musculus OX=10090 GN=Gtf3c4 PE=1 SV=2	Q8BMQ2	5	1.88843e+06	965871	1.95302e+06	5196656	2.50099e+06	4		270224		4.87475e+07		2.45089e+07	2	6	0.102044	-3.29273
Gtf3c5	General transcription factor 3C polypeptide 5 OS=Mus musculus OX=10090 GN=Gtf3c5 PE=2 SV=2	Q8R2T8	2	2.42751e+06	2.28134e+06	2.16297e+06	3290417	2.54056e+06	4					3.7501e+06	3.7501e+06	1	5	0.677465	-0.561782
Gtpbp1	GTP-binding protein 1 OS=Mus musculus OX=10090 GN=Gtpbp1 PE=1 SV=2	O08582	4	1.75484e+06	1.40586e+06	1.30123e+06	1380394	1.46058e+06	4						#DIV/0!	0	4	#DIV/0!	#DIV/0!
Gtpbp4	Nucleolar GTP-binding protein 1 OS=Mus musculus OX=10090 GN=Gtpbp4 PE=1 SV=3	Q99ME9	10	4.61001e+06	7.25367e+06	4.11286e+06	3152700	4.78231e+06	4	592830	287255	3.11424e+06	883809	783764	1.13238e+06	5	9	4.22324	2.07835
Gulp1	PTB domain-containing engulfment adapter protein 1 OS=Mus musculus OX=10090 GN=Gulp1 PE=1 SV=1	Q8K2A1	1		1.92194e+06	1.6337e+06		1.77782e+06	2						#DIV/0!	0	2	#DIV/0!	#DIV/0!
Gusb	Beta-glucuronidase OS=Mus musculus OX=10090 GN=Gusb PE=1 SV=2	P12265	1	964466		715385		839925	2	892984	368370			164550	475301	3	5	1.76714	0.821419
Gxylt2	Glucoside xylosyltransferase 2 OS=Mus musculus OX=10090 GN=Gxylt2 PE=2 SV=1	Q810K9	2					#DIV/0!	0			1.13998e+07	6.91625e+06		9.15803e+06	2	2	#DIV/0!	#DIV/0!
Gyg1	Glycogenin-1 OS=Mus musculus OX=10090 GN=Gyg1 PE=1 SV=3	Q9R062	9	3.8567e+06	3.52631e+06	5.12062e+06	4.11719e+06	4.15521e+06	4	1399686			160530		780108	2	6	5.32645	2.41317
Gys1	Glycogen [starch] synthase, muscle OS=Mus musculus OX=10090 GN=Gys1 PE=1 SV=2	Q9Z1E4	8	3.56137e+06	3.50029e+06	3.82331e+06	4081573	3.74164e+06	4	3.41039e+06	1.23746e+06	2.58026e+06	2.01725e+06	3.04106e+06	2.45728e+06	5	9	1.52267	0.606605
Gaa	Lysosomal alpha-glucosidase OS=Mus musculus OX=10090 GN=Gaa PE=1 SV=2	P70699	2	2.78385e+07			20087084	2.39628e+07	2	4890099	6.86719e+06	4.03428e+06	9.6569e+06		6.36212e+06	4	6	3.76648	1.91322
H1f0	Histone H1.0 OS=Mus musculus OX=10090 GN=H1f0 PE=2 SV=4	P10922	8	2.90904e+07	3.48289e+07	3.25273e+07	2.54649e+07	3.04779e+07	4	7.92378e+06	7.72672e+06	8.62975e+06	8.90477e+06	8.07024e+06	8.25105e+06	5	9	3.69382	1.88511
H2afx	Histone H2AX OS=Mus musculus OX=10090 GN=H2afx PE=1 SV=2	P27661	5	1.91878e+07	6.51345e+07	1.60282e+07	7.18648e+06	2.68842e+07	4	15729951	8.06616e+06	9.0107e+06	2.11795e+07	8.76192e+06	1.25496e+07	5	9	2.14223	1.09911
H2afy	Core histone macro-H2A.1 OS=Mus musculus OX=10090 GN=H2afy PE=1 SV=3	Q9QZQ8	15	6.19681e+06	7.91021e+06	9.4127e+06	6810661	7.58259e+06	4	1.96586e+06	1.83249e+06	919764	5.20074e+06	4.99451e+06	2.98267e+06	5	9	2.54221	1.34609
H2afy2	Core histone macro-H2A.2 OS=Mus musculus OX=10090 GN=H2afy2 PE=1 SV=3	Q8CCK0	5	1.75246e+07	1.7715e+07	1.10051e+07	41802541	2.20118e+07	4	1.76063e+07	1.00959e+07	8.14112e+06	9.8728e+06	6.56672e+06	1.04566e+07	5	9	2.10507	1.07387
H2afz	Histone H2A.Z OS=Mus musculus OX=10090 GN=H2afz PE=1 SV=2	P0C0S6	4	1.52537e+08	1.69607e+08	1.67332e+08	1.29246e+08	1.54681e+08	4	3.2822e+07	2.83581e+07	4.65178e+07	4.56434e+07	3.44639e+07	3.7561e+07	5	9	4.11811	2.04198
H2-D1	H-2 class I histocompatibility antigen, alpha chain (Fragment) OS=Mus musculus OX=10090 GN=H2-D1 PE=1 SV=1	P01895	1	5.88233e+06	4.72789e+06	4.59209e+06	10223475	6.35645e+06	4	1942943	1.73735e+06	1.64677e+06	2.11501e+06	2.44445e+06	1.9773e+06	5	9	3.2147	1.68469
H2-D1	H-2 class I histocompatibility antigen, D-K alpha chain OS=Mus musculus OX=10090 GN=H2-D1 PE=1 SV=1	P14426	1				113180	113180	1						#DIV/0!	0	1	#DIV/0!	#DIV/0!
H3f3c	Histone H3.3C OS=Mus musculus OX=10090 GN=H3f3c PE=3 SV=3	P02301	15	4.25548e+09	7.14442e+09	6.60814e+09	3704455066	5.42812e+09	4	2.08776e+09	2.43758e+09	3.5953e+09	1.69325e+09	1.75764e+09	2.31431e+09	5	9	2.34546	1.22987
Hadha	Trifunctional enzyme subunit alpha, mitochondrial OS=Mus musculus OX=10090 GN=Hadha PE=1 SV=1	Q8BMS1	6	2.11661e+06	2.65225e+06	2.52998e+06	5.16369e+06	3.11563e+06	4						#DIV/0!	0	4	#DIV/0!	#DIV/0!
Hadhb	Trifunctional enzyme subunit beta, mitochondrial OS=Mus musculus OX=10090 GN=Hadhb PE=1 SV=1	Q99JY0	6	3.6859e+06	3.62777e+06	4.41044e+06	3857415	3.89538e+06	4						#DIV/0!	0	4	#DIV/0!	#DIV/0!
Hagh	Hydroxyacylglutathione hydrolase, mitochondrial OS=Mus musculus OX=10090 GN=Hagh PE=1 SV=2	Q99KB8	1			223378		223378	1						#DIV/0!	0	1	#DIV/0!	#DIV/0!
Has2	Hyaluronan synthase 2 OS=Mus musculus OX=10090 GN=Has2 PE=1 SV=4	P70312	2					#DIV/0!	0		198597		135425	267968	200664	3	3	#DIV/0!	#DIV/0!
Hat1	Histone acetyltransferase type B catalytic subunit OS=Mus musculus OX=10090 GN=Hat1 PE=1 SV=1	Q8BY71	2	1.50529e+06	1.86623e+06	1.73657e+06	2897777	2.00147e+06	4	1260777		1.33517e+06	740396	1.37006e+06	1.1766e+06	4	8	1.70106	0.766431
Haus2	HAUS augmin-like complex subunit 2 OS=Mus musculus OX=10090 GN=Haus2 PE=2 SV=1	Q9CQS9	2			84819.9		84819.9	1						#DIV/0!	0	1	#DIV/0!	#DIV/0!
Haus4	HAUS augmin-like complex subunit 4 OS=Mus musculus OX=10090 GN=Haus4 PE=1 SV=1	Q8BFT2	1					#DIV/0!	0				1.02216e+06		1.02216e+06	1	1	#DIV/0!	#DIV/0!
Haus5	HAUS augmin-like complex subunit 5 OS=Mus musculus OX=10090 GN=Haus5 PE=1 SV=1	Q9D786	3			4.41973e+06		4.41973e+06	1						#DIV/0!	0	1	#DIV/0!	#DIV/0!
Haus7	HAUS augmin-like complex subunit 7 OS=Mus musculus OX=10090 GN=Haus7 PE=1 SV=2	Q8BKT8	1				623528	623528	1						#DIV/0!	0	1	#DIV/0!	#DIV/0!
Haus8	HAUS augmin-like complex subunit 8 OS=Mus musculus OX=10090 GN=Haus8 PE=1 SV=2	Q99L00	2	2.47756e+07			455369	1.26155e+07	2	5233908			6.37852e+06		5.80621e+06	2	4	2.17276	1.11953
Hba	Hemoglobin subunit alpha OS=Mus musculus OX=10090 GN=Hba PE=1 SV=2	P01942	4	4.47162e+08	5.24003e+08	6.33288e+08	5.5858e+08	5.40758e+08	4	3.17413e+08	3.16111e+08	1.83923e+08	3.02551e+08	3.54635e+08	2.94927e+08	5	9	1.83353	0.874628
Hbb-b1	Hemoglobin subunit beta-1 OS=Mus musculus OX=10090 GN=Hbb-b1 PE=1 SV=2	P02088	3	2.34853e+09	2.3753e+09	2.42021e+09	2.02362e+09	2.29192e+09	4	1.05403e+09	1.01745e+09	1.08372e+09	1.00552e+09	9.52454e+08	1.02264e+09	5	9	2.24119	1.16426
Hbb-y	Hemoglobin subunit epsilon-Y2 OS=Mus musculus OX=10090 GN=Hbb-y PE=1 SV=2	P02104	2				2.26636e+07	2.26636e+07	1				5.30092e+07		5.30092e+07	1	2	0.42754	-1.22587
Hbs1l	HBS1-like protein OS=Mus musculus OX=10090 GN=Hbs1l PE=1 SV=2	Q69ZS7	4	2.14111e+06	1.7341e+06	2.40401e+06	1.83807e+06	2.02932e+06	4	128642	167756			352154	216184	3	7	9.38702	3.23067
Hcfc1	Host cell factor 1 OS=Mus musculus OX=10090 GN=Hcfc1 PE=1 SV=2	Q61191	12	4.60536e+06	5.28974e+06	4.32216e+06	5051904	4.81729e+06	4	924652	1.14098e+06	1.63006e+06	1.73211e+06	748819	1.23532e+06	5	9	3.89962	1.96333
Hcfc2	Host cell factor 2 OS=Mus musculus OX=10090 GN=Hcfc2 PE=1 SV=1	Q9D968	1	896449		1.07528e+06	1287878	1.08653e+06	3						#DIV/0!	0	3	#DIV/0!	#DIV/0!
Hdac1	Histone deacetylase 1 OS=Mus musculus OX=10090 GN=Hdac1 PE=1 SV=1	O09106	15	5.66241e+06	5.64124e+06	4.97033e+06	6.51724e+06	5.6978e+06	4	1.86688e+06	1.94351e+06	1.64045e+06	1.58772e+06	1.78006e+06	1.76372e+06	5	9	3.23055	1.69178
Hdac2	Histone deacetylase 2 OS=Mus musculus OX=10090 GN=Hdac2 PE=1 SV=1	P70288	5	7.68019e+06	1.68344e+07	1.57871e+07	1.28496e+07	1.32878e+07	4	5972214		3.9655e+06	4.05897e+06	4.14949e+06	4.53654e+06	4	8	2.92907	1.55044
Hdac3	Histone deacetylase 3 OS=Mus musculus OX=10090 GN=Hdac3 PE=1 SV=1	O88895	1				1749659	1749659	1	102916					102916	1	2	17.0008	4.08753
Hdac6	Histone deacetylase 6 OS=Mus musculus OX=10090 GN=Hdac6 PE=1 SV=3	Q9Z2V5	3	956494	1.08638e+06	1.41434e+06	1967586	1.3562e+06	4	311404	496484	347194			385027	3	7	3.52234	1.81654
Hdac7	Histone deacetylase 7 OS=Mus musculus OX=10090 GN=Hdac7 PE=1 SV=2	Q8C2B3	1					#DIV/0!	0				2.08489e+06		2.08489e+06	1	1	#DIV/0!	#DIV/0!
Hdgf	Hepatoma-derived growth factor OS=Mus musculus OX=10090 GN=Hdgf PE=1 SV=2	P51859	1		2.79355e+06			2.79355e+06	1						#DIV/0!	0	1	#DIV/0!	#DIV/0!
Hdgfl2	Hepatoma-derived growth factor-related protein 2 OS=Mus musculus OX=10090 GN=Hdgfl2 PE=1 SV=1	Q3UMU9	3	3.08667e+06	4.7409e+06	4.04008e+06	1.93805e+06	3.45143e+06	4						#DIV/0!	0	4	#DIV/0!	#DIV/0!
Hdlbp	Vigilin OS=Mus musculus OX=10090 GN=Hdlbp PE=1 SV=1	Q8VDJ3	38	6.16982e+06	5.66821e+06	5.89259e+06	5.89227e+06	5.90572e+06	4	2.55344e+06	2.56945e+06	2.02435e+06	1.88272e+06	2.03986e+06	2.21396e+06	5	9	2.66749	1.41548
Heatr3	HEAT repeat-containing protein 3 OS=Mus musculus OX=10090 GN=Heatr3 PE=1 SV=1	Q8BQM4	4	2.81395e+06	2.16902e+06	4.83361e+06		3.27219e+06	3	1207505				1.30807e+06	1.25779e+06	2	5	2.60154	1.37937
Heatr5a	HEAT repeat-containing protein 5A OS=Mus musculus OX=10090 GN=Heatr5a PE=1 SV=2	Q5PRF0	5	2.57091e+06	2.58381e+06	2.72884e+06	1748086	2.40791e+06	4	491838	2.30489e+06	281931	3.6192e+06		1.67447e+06	4	8	1.43802	0.524079
Heatr5b	HEAT repeat-containing protein 5B OS=Mus musculus OX=10090 GN=Heatr5b PE=1 SV=3	Q8C547	6	631631	342031	1.07226e+06	643444	672342	4	390404	243406				316905	2	6	2.12159	1.08514
Heatr6	HEAT repeat-containing protein 6 OS=Mus musculus OX=10090 GN=Heatr6 PE=1 SV=1	Q6P1G0	1	917381		790205	941668	883085	3						#DIV/0!	0	3	#DIV/0!	#DIV/0!
Hectd1	E3 ubiquitin-protein ligase HECTD1 OS=Mus musculus OX=10090 GN=Hectd1 PE=1 SV=2	Q69ZR2	26	6.78289e+06	4.53562e+06	5.5065e+06	5.86767e+06	5.67317e+06	4	1.3627e+06	1.31289e+06	1.22253e+06	1.06715e+06	1.93627e+06	1.38031e+06	5	9	4.11008	2.03916
Hectd3	E3 ubiquitin-protein ligase HECTD3 OS=Mus musculus OX=10090 GN=Hectd3 PE=1 SV=2	Q3U487	14	2.37775e+06	2.23665e+06	2.1617e+06	2.1386e+06	2.22867e+06	4	964616	1.02855e+06	1.02848e+06	1.04044e+06	1.17028e+06	1.04647e+06	5	9	2.12971	1.09065
Heg1	Protein HEG homolog 1 OS=Mus musculus OX=10090 GN=Heg1 PE=1 SV=1	E9Q7X6	1					#DIV/0!	0	2254784	2.16142e+06	2.64501e+06	1.93964e+06	2.38146e+06	2.27646e+06	5	5	#DIV/0!	#DIV/0!
Helb	DNA helicase B OS=Mus musculus OX=10090 GN=Helb PE=1 SV=2	Q6NVF4	3	870157	2.76278e+06	2.04749e+06	3278251	2.23967e+06	4					54144.5	54144.5	1	5	41.3646	5.37033
Hells	Lymphocyte-specific helicase OS=Mus musculus OX=10090 GN=Hells PE=1 SV=2	Q60848	1		7.64332e+06			7.64332e+06	1						#DIV/0!	0	1	#DIV/0!	#DIV/0!
Helz	Probable helicase with zinc finger domain OS=Mus musculus OX=10090 GN=Helz PE=1 SV=2	Q6DFV5	1		888526	878320		883423	2						#DIV/0!	0	2	#DIV/0!	#DIV/0!
Helz2	Helicase with zinc finger domain 2 OS=Mus musculus OX=10090 GN=Helz2 PE=1 SV=1	E9QAM5	2	5.89511e+06	2.44839e+06			4.17175e+06	2						#DIV/0!	0	2	#DIV/0!	#DIV/0!
Herc2	E3 ubiquitin-protein ligase HERC2 OS=Mus musculus OX=10090 GN=Herc2 PE=1 SV=3	Q4U2R1	1		104260			104260	1					45658.4	45658.4	1	2	2.28349	1.19124
Herc4	Probable E3 ubiquitin-protein ligase HERC4 OS=Mus musculus OX=10090 GN=Herc4 PE=1 SV=2	Q6PAV2	7	2.68698e+06	2.84552e+06	1.67551e+06	3.51469e+06	2.68068e+06	4	351890	245459	604061	422762	1.87245e+06	699324	5	9	3.83324	1.93856
Hexa	Beta-hexosaminidase subunit alpha OS=Mus musculus OX=10090 GN=Hexa PE=1 SV=2	P29416	4	1.61963e+07	1.62226e+07	1.51948e+07	9.21104e+06	1.42062e+07	4	6.79013e+06	8.98988e+06	6.73995e+06	8.36277e+06	7.19022e+06	7.61459e+06	5	9	1.86565	0.899681
Hexb	Beta-hexosaminidase subunit beta OS=Mus musculus OX=10090 GN=Hexb PE=1 SV=2	P20060	16	6.37489e+06	7.03104e+06	7.02866e+06	6.41679e+06	6.71285e+06	4	5.70777e+06	5.90093e+06	5.76291e+06	5.07189e+06	5.82212e+06	5.65313e+06	5	9	1.18746	0.247876
Hgd	Homogentisate 1,2-dioxygenase OS=Mus musculus OX=10090 GN=Hgd PE=1 SV=2	O09173	2	3.48494e+06			6537494	5.01122e+06	2	5441751	2.3515e+06	4.15366e+06	5.56082e+06	4.64802e+06	4.43115e+06	5	7	1.13091	0.177479
Hgf	Hepatocyte growth factor OS=Mus musculus OX=10090 GN=Hgf PE=1 SV=1	Q08048	5	7.00043e+06			1.68948e+06	4.34496e+06	2	1.45075e+06	3.31758e+06	338766	1.61384e+06	1.67914e+06	1.68002e+06	5	7	2.58626	1.37087
Hgfac	Hepatocyte growth factor activator OS=Mus musculus OX=10090 GN=Hgfac PE=1 SV=1	Q9R098	1			1.12632e+06		1.12632e+06	1		1.97018e+06	1.72706e+06		2.17208e+06	1.95644e+06	3	4	0.575701	-0.796608
Hgs	Hepatocyte growth factor-regulated tyrosine kinase substrate OS=Mus musculus OX=10090 GN=Hgs PE=1 SV=2	Q99LI8	14	3.17829e+06	7.91387e+06	7.63613e+06	2.13926e+06	5.21689e+06	4	1.08775e+06	983098	3.06193e+06	983605	3.51808e+06	1.92689e+06	5	9	2.70741	1.43691
Hhip	Hedgehog-interacting protein OS=Mus musculus OX=10090 GN=Hhip PE=1 SV=2	Q7TN16	8			1.91426e+06	733444	1.32385e+06	2	1148647	1.17923e+06	1.34949e+06	1.68525e+06	1.46356e+06	1.36523e+06	5	7	0.969689	-0.0444061
Hibadh	3-hydroxyisobutyrate dehydrogenase, mitochondrial OS=Mus musculus OX=10090 GN=Hibadh PE=1 SV=1	Q99L13	1		181489			181489	1						#DIV/0!	0	1	#DIV/0!	#DIV/0!
Hint1	Histidine triad nucleotide-binding protein 1 OS=Mus musculus OX=10090 GN=Hint1 PE=1 SV=3	P70349	2	6.16968e+07	6.67822e+07	6.34944e+07	56026533	6.2e+07	4	8026564	1.10656e+07	1.0288e+07	1.45372e+07	1.13975e+07	1.1063e+07	5	9	5.60429	2.48653
Hint2	Histidine triad nucleotide-binding protein 2, mitochondrial OS=Mus musculus OX=10090 GN=Hint2 PE=1 SV=1	Q9D0S9	1				1476645	1476645	1						#DIV/0!	0	1	#DIV/0!	#DIV/0!
Hip1	Huntingtin-interacting protein 1 OS=Mus musculus OX=10090 GN=Hip1 PE=1 SV=2	Q8VD75	5	1.6032e+06	1.65432e+06		1751465	1.66966e+06	3						#DIV/0!	0	3	#DIV/0!	#DIV/0!
Hip1r	Huntingtin-interacting protein 1-related protein OS=Mus musculus OX=10090 GN=Hip1r PE=1 SV=2	Q9JKY5	4	2.27216e+07	1.54717e+06	1.41873e+06	1642033	6.83239e+06	4						#DIV/0!	0	4	#DIV/0!	#DIV/0!
Hirip3	HIRA-interacting protein 3 OS=Mus musculus OX=10090 GN=Hirip3 PE=1 SV=1	Q8BLH7	1	2.99087e+06	4.58294e+06		2838001	3.4706e+06	3						#DIV/0!	0	3	#DIV/0!	#DIV/0!
Hist1h1a	Histone H1.1 OS=Mus musculus OX=10090 GN=Hist1h1a PE=1 SV=2	P43275	8	3.97324e+07	3.38825e+07	3.42343e+07	4.10711e+07	3.72301e+07	4	1.07692e+07	1.91836e+07	1.17574e+07	1.61453e+07	1.74199e+07	1.50551e+07	5	9	2.47293	1.30622
Hist1h1b	Histone H1.5 OS=Mus musculus OX=10090 GN=Hist1h1b PE=1 SV=2	P43276	12	1.7038e+08	2.55619e+08	2.46579e+08	1.94434e+08	2.16753e+08	4	5.79591e+07	7.17498e+07	5.49827e+07	6.21427e+07	5.26439e+07	5.98956e+07	5	9	3.61884	1.85553
Hist1h1c	Histone H1.2 OS=Mus musculus OX=10090 GN=Hist1h1c PE=1 SV=2	P15864	14	3.50192e+08	4.39131e+08	5.36436e+08	4.72391e+08	4.49538e+08	4	1.4551e+08	2.09017e+08	1.59948e+08	1.61048e+08	1.72417e+08	1.69588e+08	5	9	2.65076	1.40641
Hist1h1d	Histone H1.3 OS=Mus musculus OX=10090 GN=Hist1h1d PE=1 SV=2	P43277	4	7.47401e+06	1.41119e+07	1.49646e+07	10633568	1.1796e+07	4	7.48522e+06	7.7459e+06	3.84055e+06	3.37055e+06	6.05822e+06	5.70009e+06	5	9	2.06944	1.04924
Hist1h1e	Histone H1.4 OS=Mus musculus OX=10090 GN=Hist1h1e PE=1 SV=2	P43274	6	2.10143e+08	3.09198e+08	2.04941e+08	2.2404e+08	2.3708e+08	4	5.27176e+07	7.67833e+07	5.27951e+07	8.11579e+07	5.96755e+07	6.46259e+07	5	9	3.66851	1.87519
Hist1h2an	Histone H2A type 1-N OS=Mus musculus OX=10090 GN=Hist1h2an PE=1 SV=1	C0HKE7	8	3.76223e+08	6.04393e+08	6.30826e+08	5.88374e+08	5.49954e+08	4	3.43769e+08	2.73415e+08	3.51881e+08	3.52936e+08	2.6172e+08	3.16744e+08	5	9	1.73627	0.795993
Hist1h2bf	Histone H2B type 1-F/J/L OS=Mus musculus OX=10090 GN=Hist1h2bf PE=1 SV=2	P10853	9	4.84963e+09	4.59965e+09	5.04558e+09	4.60695e+09	4.77545e+09	4	1.98219e+09	1.95055e+09	1.93063e+09	2.02884e+09	1.74003e+09	1.92645e+09	5	9	2.47889	1.30969
Hist1h2bm	Histone H2B type 1-M OS=Mus musculus OX=10090 GN=Hist1h2bm PE=1 SV=2	P10854	2	2.49604e+08	2.72726e+08	2.50462e+08	146158392	2.29738e+08	4	3.49605e+07	6.02979e+07	5.0874e+07	7.35793e+07	6.48249e+07	5.69073e+07	5	9	4.03705	2.0133
Hist1h4a	Histone H4 OS=Mus musculus OX=10090 GN=Hist1h4a PE=1 SV=2	P62806	18	3.67096e+08	1.78435e+08	1.6931e+08	1.70182e+08	2.21256e+08	4	8.44022e+07	8.24827e+07	7.41463e+07	7.72358e+07	5.5841e+07	7.48216e+07	5	9	2.95711	1.56419
Hist2h2ab	Histone H2A type 2-B OS=Mus musculus OX=10090 GN=Hist2h2ab PE=1 SV=3	Q64522	1		1.27915e+07			1.27915e+07	1						#DIV/0!	0	1	#DIV/0!	#DIV/0!
Hist2h2be	Histone H2B type 2-E OS=Mus musculus OX=10090 GN=Hist2h2be PE=1 SV=3	Q64524	1	2.19221e+07	5.84703e+06	2.09212e+07	30275334	1.97414e+07	4	6687365			1.28993e+07	1.20554e+07	1.05474e+07	3	7	1.87169	0.904345
Hivep2	Transcription factor HIVEP2 OS=Mus musculus OX=10090 GN=Hivep2 PE=1 SV=1	Q3UHF7	1					#DIV/0!	0					2.19362e+06	2.19362e+06	1	1	#DIV/0!	#DIV/0!
Hk1	Hexokinase-1 OS=Mus musculus OX=10090 GN=Hk1 PE=1 SV=3	P17710	8	3.94756e+06	3.97082e+06	4.29254e+06	5.22145e+06	4.35809e+06	4	379009	412804		302914	391338	371516	4	8	11.7306	3.5522
Hk2	Hexokinase-2 OS=Mus musculus OX=10090 GN=Hk2 PE=1 SV=1	O08528	15	6.74794e+06	3.59428e+06	3.29546e+06	6.16768e+06	4.95134e+06	4	2020365	184897	470852	1.05994e+06	797302	906670	5	9	5.46101	2.44917
Hmcn2	Hemicentin-2 OS=Mus musculus OX=10090 GN=Hmcn2 PE=1 SV=1	A2AJ76	1					#DIV/0!	0		2.60204e+06			4.02826e+06	3.31515e+06	2	2	#DIV/0!	#DIV/0!
Hmga1	High mobility group protein HMG-I/HMG-Y OS=Mus musculus OX=10090 GN=Hmga1 PE=1 SV=4	P17095	3	1.116e+07		4.01095e+07	17786582	2.30187e+07	3	964385	681447		1.24182e+07	537492	3.65039e+06	4	7	6.30582	2.65668
Hmga2	High mobility group protein HMGI-C OS=Mus musculus OX=10090 GN=Hmga2 PE=1 SV=1	P52927	2	4.58861e+07	2.57841e+07	3.76802e+07	1.60834e+07	3.13585e+07	4		1.06214e+07	7.73032e+06	1.17583e+07		1.00366e+07	3	7	3.1244	1.64358
Hmgb1	High mobility group protein B1 OS=Mus musculus OX=10090 GN=Hmgb1 PE=1 SV=2	P63158	22	2.57425e+07	3.89211e+07	4.77492e+07	2.38949e+07	3.40769e+07	4	766560	3.71256e+06	1.13283e+06	1.42971e+06	1.35054e+06	1.67844e+06	5	9	20.3028	4.3436
Hmgb2	High mobility group protein B2 OS=Mus musculus OX=10090 GN=Hmgb2 PE=1 SV=3	P30681	14	4.12926e+07	6.51891e+07	4.78413e+07	3.30153e+07	4.68346e+07	4	7255088	8.84061e+06	8.73294e+06	1.05312e+07	1.01777e+07	9.10752e+06	5	9	5.14241	2.36244
Hmgcl	Hydroxymethylglutaryl-CoA lyase, mitochondrial OS=Mus musculus OX=10090 GN=Hmgcl PE=1 SV=2	P38060	1	431002	781126			606064	2						#DIV/0!	0	2	#DIV/0!	#DIV/0!
Hmgcs1	Hydroxymethylglutaryl-CoA synthase, cytoplasmic OS=Mus musculus OX=10090 GN=Hmgcs1 PE=1 SV=1	Q8JZK9	12	1.20505e+07	1.0986e+07	1.16818e+07	1.07662e+07	1.13711e+07	4	2.63905e+06	4.05203e+06	4.53957e+06	4.60707e+06	4.01338e+06	3.97022e+06	5	9	2.8641	1.51808
Hmmr	Hyaluronan mediated motility receptor OS=Mus musculus OX=10090 GN=Hmmr PE=1 SV=4	Q00547	1	1.41105e+06				1.41105e+06	1						#DIV/0!	0	1	#DIV/0!	#DIV/0!
Hnrnpa0	Heterogeneous nuclear ribonucleoprotein A0 OS=Mus musculus OX=10090 GN=Hnrnpa0 PE=1 SV=1	Q9CX86	5	1.57591e+07	1.5465e+07	1.04014e+07	7.87772e+06	1.23758e+07	4	1618597	1.17435e+06	257183	477776	652166	836014	5	9	14.8033	3.88785
Hnrnpa1	Heterogeneous nuclear ribonucleoprotein A1 OS=Mus musculus OX=10090 GN=Hnrnpa1 PE=1 SV=2	P49312	13	3.49217e+07	2.82224e+07	2.78475e+07	17101268	2.70232e+07	4	5.36883e+06	5.54523e+06	1.24628e+07	7.90602e+06	1.37731e+07	9.01119e+06	5	9	2.99885	1.58441
Hnrnpa2b1	Heterogeneous nuclear ribonucleoproteins A2/B1 OS=Mus musculus OX=10090 GN=Hnrnpa2b1 PE=1 SV=2	O88569	6	3.0861e+06	2.51901e+06	2.23214e+06	2.04553e+06	2.4707e+06	4						#DIV/0!	0	4	#DIV/0!	#DIV/0!
Hnrnpa3	Heterogeneous nuclear ribonucleoprotein A3 OS=Mus musculus OX=10090 GN=Hnrnpa3 PE=1 SV=1	Q8BG05	17	6.36357e+06	5.05549e+06	5.48042e+06	8.51016e+06	6.35241e+06	4	1.17038e+06	747391	1.33362e+06	523997	930565	941191	5	9	6.74933	2.75474
Hnrnpa3	Isoform 2 of Heterogeneous nuclear ribonucleoprotein A3 OS=Mus musculus OX=10090 GN=Hnrnpa3	Q8BG05-2	3	7.8857e+06	6.18362e+06	6.35569e+06	5260692	6.42143e+06	4	645227	855199	695419	656168	813702	733143	5	9	8.75877	3.13073
Hnrnpab	Heterogeneous nuclear ribonucleoprotein A/B OS=Mus musculus OX=10090 GN=Hnrnpab PE=1 SV=1	Q99020	3	5.74645e+06	7.23737e+06	9.13494e+06	7.75739e+06	7.46904e+06	4						#DIV/0!	0	4	#DIV/0!	#DIV/0!
Hnrnpc	Heterogeneous nuclear ribonucleoproteins C1/C2 OS=Mus musculus OX=10090 GN=Hnrnpc PE=1 SV=1	Q9Z204	11	5.29073e+06	4.87997e+06	7.58825e+06	6.92931e+06	6.17206e+06	4	1268709	1.16018e+06	1.32248e+06	1.78873e+06	1.64367e+06	1.43675e+06	5	9	4.29584	2.10294
Hnrnpd	Heterogeneous nuclear ribonucleoprotein D0 OS=Mus musculus OX=10090 GN=Hnrnpd PE=1 SV=2	Q60668	6	1.18241e+07	2.16939e+07	3.0642e+07	14505174	1.96663e+07	4	3251231	4.36366e+06	4.4833e+06	4.61066e+06	5.13719e+06	4.36921e+06	5	9	4.50111	2.17028
Hnrnpdl	Heterogeneous nuclear ribonucleoprotein D-like OS=Mus musculus OX=10090 GN=Hnrnpdl PE=1 SV=1	Q9Z130	1	2.80473e+06	2.27853e+06	2.18492e+06	3325093	2.64832e+06	4				1.21563e+06	734255	974945	2	6	2.71638	1.44168
Hnrnpf	Heterogeneous nuclear ribonucleoprotein F OS=Mus musculus OX=10090 GN=Hnrnpf PE=1 SV=3	Q9Z2X1	10	1.17062e+07	1.53906e+07	1.54799e+07	1.48887e+07	1.43664e+07	4	1498209	1.1611e+06	1.41538e+06	1.66201e+06	1.32584e+06	1.41251e+06	5	9	10.1708	3.34637
Hnrnph1	Heterogeneous nuclear ribonucleoprotein H OS=Mus musculus OX=10090 GN=Hnrnph1 PE=1 SV=3	O35737	10	4.94805e+06	4.31003e+06	3.94348e+06	4660838	4.4656e+06	4	1107389	1.28472e+06	841206	828370	734471	959232	5	9	4.65539	2.2189
Hnrnph2	Heterogeneous nuclear ribonucleoprotein H2 OS=Mus musculus OX=10090 GN=Hnrnph2 PE=1 SV=1	P70333	2	3.65512e+06			4.34729e+06	4.0012e+06	2						#DIV/0!	0	2	#DIV/0!	#DIV/0!
Hnrnpk	Heterogeneous nuclear ribonucleoprotein K OS=Mus musculus OX=10090 GN=Hnrnpk PE=1 SV=1	P61979	15	9.95788e+06	1.45817e+07	1.44471e+07	1.45358e+07	1.33806e+07	4	5.5884e+06	6.79547e+06	4.00477e+06	2.64672e+06	2.4877e+06	4.30461e+06	5	9	3.10844	1.63619
Hnrnpl	Heterogeneous nuclear ribonucleoprotein L OS=Mus musculus OX=10090 GN=Hnrnpl PE=1 SV=2	Q8R081	21	1.18836e+07	1.40423e+07	1.54781e+07	1.01353e+07	1.28848e+07	4	1.55269e+06	1.55692e+06	1.14215e+06	1.38625e+06	1.27556e+06	1.38271e+06	5	9	9.31849	3.2201
Hnrnpll	Heterogeneous nuclear ribonucleoprotein L-like OS=Mus musculus OX=10090 GN=Hnrnpll PE=1 SV=3	Q921F4	10	2.41429e+06	4.17511e+06	3.41885e+06	3.63211e+06	3.41009e+06	4	1136178			259250	1.71538e+06	1.03693e+06	3	7	3.28863	1.71749
Hnrnpm	Heterogeneous nuclear ribonucleoprotein M OS=Mus musculus OX=10090 GN=Hnrnpm PE=1 SV=3	Q9D0E1	18	1.46846e+07	1.03805e+07	1.35696e+07	1.06761e+07	1.23277e+07	4	18169885	1.64743e+07	1.82124e+07	7.93919e+06	5.18441e+06	1.3196e+07	5	9	0.934196	-0.0982027
Hnrnpu	Heterogeneous nuclear ribonucleoprotein U OS=Mus musculus OX=10090 GN=Hnrnpu PE=1 SV=1	Q8VEK3	31	3.01917e+07	2.69279e+07	2.73456e+07	2.39327e+07	2.70995e+07	4	8.50249e+06	7.50158e+06	1.04779e+07	8.46319e+06	9.70917e+06	8.93087e+06	5	9	3.03436	1.60139
Hnrnpul1	Heterogeneous nuclear ribonucleoprotein U-like protein 1 OS=Mus musculus OX=10090 GN=Hnrnpul1 PE=1 SV=1	Q8VDM6	1	7.19316e+06	7.26498e+06	7.83304e+06	9734446	8.00641e+06	4	2187486	1.48499e+06	922465	1.09301e+06	1.37103e+06	1.41179e+06	5	9	5.67108	2.50362
Hnrnpul2	Heterogeneous nuclear ribonucleoprotein U-like protein 2 OS=Mus musculus OX=10090 GN=Hnrnpul2 PE=1 SV=2	Q00PI9	8	2.7478e+06	2.84419e+06	5.07628e+06	3.47057e+06	3.53471e+06	4	857396	1.86602e+06	1.61479e+06	1.48916e+06	1.26632e+06	1.41874e+06	5	9	2.49145	1.31698
Hook3	Protein Hook homolog 3 OS=Mus musculus OX=10090 GN=Hook3 PE=1 SV=2	Q8BUK6	2	1.97567e+06	2.20676e+06	4.14415e+06		2.77553e+06	3			251411			251411	1	4	11.0398	3.46464
Hp	Haptoglobin OS=Mus musculus OX=10090 GN=Hp PE=1 SV=1	Q61646	9	2.11507e+07	1.5575e+07	1.56626e+07	3.35922e+07	2.14951e+07	4	3.10249e+07	3.6501e+07	2.7126e+07	3.51004e+07	4.63297e+07	3.52164e+07	5	9	0.610372	-0.71224
Hp1bp3	Heterochromatin protein 1-binding protein 3 OS=Mus musculus OX=10090 GN=Hp1bp3 PE=1 SV=1	Q3TEA8	9	8.87603e+06	9.95067e+06	1.16171e+07	1.13542e+07	1.04495e+07	4	4607531	2.30134e+06	1.81541e+06	2.80537e+06	2.66993e+06	2.83992e+06	5	9	3.67951	1.87951
Hpcal1	Hippocalcin-like protein 1 OS=Mus musculus OX=10090 GN=Hpcal1 PE=1 SV=2	P62748	4	5.65006e+06	7.04239e+06	6.95396e+06	5.54245e+06	6.29721e+06	4	1000181	1.27798e+06	1.51269e+06	2.94025e+06	1.6876e+06	1.68374e+06	5	9	3.74001	1.90304
Hprt1	Hypoxanthine-guanine phosphoribosyltransferase OS=Mus musculus OX=10090 GN=Hprt1 PE=1 SV=3	P00493	5	822343	1.22062e+06	2.40381e+06	869121	1.32897e+06	4	579089			5.86723e+06	7.86694e+06	4.77109e+06	3	7	0.278548	-1.844
Hps3	Hermansky-Pudlak syndrome 3 protein homolog OS=Mus musculus OX=10090 GN=Hps3 PE=2 SV=2	Q91VB4	1				609550	609550	1				60126.2		60126.2	1	2	10.1378	3.34168
Hps5	Hermansky-Pudlak syndrome 5 protein homolog OS=Mus musculus OX=10090 GN=Hps5 PE=1 SV=2	P59438	4	2.61865e+06	2.62656e+06	3.46591e+06	2.87745e+06	2.89714e+06	4	508864	844015	759998	1.10886e+06	733436	791035	5	9	3.66247	1.87282
Hps6	Hermansky-Pudlak syndrome 6 protein homolog OS=Mus musculus OX=10090 GN=Hps6 PE=1 SV=3	Q8BLY7	1		157801	193420	321094	224105	3						#DIV/0!	0	3	#DIV/0!	#DIV/0!
Hs2st1	Heparan sulfate 2-O-sulfotransferase 1 OS=Mus musculus OX=10090 GN=Hs2st1 PE=1 SV=2	Q8R3H7	5	1.405e+06	1.65329e+06	979082	2826452	1.71595e+06	4	1008534		737642	1.20314e+06	1.45152e+06	1.10021e+06	4	8	1.55966	0.641234
Hsd17b10	3-hydroxyacyl-CoA dehydrogenase type-2 OS=Mus musculus OX=10090 GN=Hsd17b10 PE=1 SV=4	O08756	2	2.85418e+06	3.40201e+06	3.79753e+06	3.09558e+06	3.28732e+06	4						#DIV/0!	0	4	#DIV/0!	#DIV/0!
Hsd17b12	Very-long-chain 3-oxoacyl-CoA reductase OS=Mus musculus OX=10090 GN=Hsd17b12 PE=1 SV=1	O70503	1					#DIV/0!	0	1720514	2.30162e+06	943343			1.65516e+06	3	3	#DIV/0!	#DIV/0!
Hsd17b4	Peroxisomal multifunctional enzyme type 2 OS=Mus musculus OX=10090 GN=Hsd17b4 PE=1 SV=3	P51660	5	1.37654e+06	3.19168e+06	1.42354e+06	1516266	1.877e+06	4	907204	1.29955e+06	980407	1.14017e+06	1.2542e+06	1.11631e+06	5	9	1.68144	0.749699
Hsd17b7	3-keto-steroid reductase OS=Mus musculus OX=10090 GN=Hsd17b7 PE=1 SV=1	O88736	1	410290	457175	558619	384351	452609	4			213530			213530	1	5	2.11965	1.08383
Hsp90ab1	Heat shock protein HSP 90-beta OS=Mus musculus OX=10090 GN=Hsp90ab1 PE=1 SV=3	P11499	48	7.42172e+07	6.54061e+07	7.54709e+07	9.37979e+07	7.7223e+07	4	1.68153e+07	2.20239e+07	1.47863e+07	1.53986e+07	1.41761e+07	1.66401e+07	5	9	4.64079	2.21437
Hsp90b1	Endoplasmin OS=Mus musculus OX=10090 GN=Hsp90b1 PE=1 SV=2	P08113	29	1.65375e+07	1.42035e+07	1.43387e+07	1.80932e+07	1.57932e+07	4	2.7988e+06	4.12312e+06	3.15281e+06	3.7731e+06	3.10461e+06	3.39049e+06	5	9	4.6581	2.21974
Hsp90aa1	Heat shock protein HSP 90-alpha OS=Mus musculus OX=10090 GN=Hsp90aa1 PE=1 SV=4	P07901	59	9.66756e+07	1.28308e+08	1.29959e+08	9.4704e+07	1.12412e+08	4	1.7684e+07	2.89275e+07	1.9729e+07	2.63276e+07	2.28566e+07	2.3105e+07	5	9	4.86526	2.28252
Hspa12a	Heat shock 70 kDa protein 12A OS=Mus musculus OX=10090 GN=Hspa12a PE=1 SV=1	Q8K0U4	6	3.92017e+06	3.72359e+06	4.00243e+06	3.00949e+06	3.66392e+06	4	11787696			1.18006e+07		1.17941e+07	2	6	0.310656	-1.68661
Hspa13	Heat shock 70 kDa protein 13 OS=Mus musculus OX=10090 GN=Hspa13 PE=1 SV=1	Q8BM72	7	3.12027e+06	3.2344e+06	4.09685e+06	4.48664e+06	3.73454e+06	4	3.0934e+06	1.53974e+06	4.56453e+06	1.99861e+06	1.60634e+06	2.56052e+06	5	9	1.45851	0.544492
Hspa14	Heat shock 70 kDa protein 14 OS=Mus musculus OX=10090 GN=Hspa14 PE=1 SV=2	Q99M31	8	3.6725e+06	4.34994e+06	3.43097e+06	2.50538e+06	3.4897e+06	4			511126		402438	456782	2	6	7.63975	2.93352
Hspa1b	Heat shock 70 kDa protein 1B OS=Mus musculus OX=10090 GN=Hspa1b PE=1 SV=3	P17879	12	3.63549e+07	5.54751e+07	4.47474e+07	4.80753e+07	4.61632e+07	4	1.66104e+07	1.7718e+07	1.47297e+07	1.18316e+07	1.54634e+07	1.52706e+07	5	9	3.023	1.59598
Hspa1l	Heat shock 70 kDa protein 1-like OS=Mus musculus OX=10090 GN=Hspa1l PE=1 SV=4	P16627	12	1.56166e+08	1.52177e+08	1.15231e+08	1.37534e+08	1.40277e+08	4	3.81036e+07	4.97499e+07	6.49172e+07	5.54764e+07	6.58765e+07	5.48247e+07	5	9	2.55864	1.35538
Hspa2	Heat shock-related 70 kDa protein 2 OS=Mus musculus OX=10090 GN=Hspa2 PE=1 SV=2	P17156	13	2.06085e+07	2.5636e+07	2.79892e+07	2.35997e+07	2.44583e+07	4	1.23322e+07	9.70751e+06	9.80434e+06	1.39849e+07	7.61924e+06	1.06896e+07	5	9	2.28804	1.19411
Hspa4	Heat shock 70 kDa protein 4 OS=Mus musculus OX=10090 GN=Hspa4 PE=1 SV=1	Q61316	24	6.19272e+06	7.30032e+06	7.66209e+06	7.10866e+06	7.06595e+06	4	2.26478e+06	2.04894e+06	1.46174e+06	2.06214e+06	1.78346e+06	1.92421e+06	5	9	3.67212	1.87661
Hspa4l	Heat shock 70 kDa protein 4L OS=Mus musculus OX=10090 GN=Hspa4l PE=1 SV=2	P48722	13	8.3926e+06	1.24287e+07	1.30264e+07	9703917	1.08879e+07	4	1.75182e+06	3.37504e+06	1.52201e+06	4.77777e+06	2.94279e+06	2.87389e+06	5	9	3.78856	1.92165
Hspa5	Endoplasmic reticulum chaperone BiP OS=Mus musculus OX=10090 GN=Hspa5 PE=1 SV=3	P20029	12	3.70644e+06	3.42502e+06	2.312e+06	2.91922e+06	3.09067e+06	4	957204	1.08499e+06	1.19002e+06	1.10756e+06	1.92121e+06	1.2522e+06	5	9	2.4682	1.30346
Hspa8	Heat shock cognate 71 kDa protein OS=Mus musculus OX=10090 GN=Hspa8 PE=1 SV=1	P63017	37	8.36709e+07	9.56482e+07	9.08157e+07	1.08106e+08	9.45601e+07	4	2.82755e+07	3.45831e+07	3.15714e+07	3.37398e+07	2.66667e+07	3.09673e+07	5	9	3.05355	1.61049
Hspa9	Stress-70 protein, mitochondrial OS=Mus musculus OX=10090 GN=Hspa9 PE=1 SV=3	P38647	21	1.28867e+07	1.30259e+07	1.01901e+07	1.09123e+07	1.17538e+07	4	1483797	1.86786e+06	1.85851e+06	1.25406e+06	1.78474e+06	1.64979e+06	5	9	7.12438	2.83276
Hspb1	Heat shock protein beta-1 OS=Mus musculus OX=10090 GN=Hspb1 PE=1 SV=3	P14602	15	1.41958e+08	1.34042e+08	1.36041e+08	87664835	1.24926e+08	4	3.33041e+07	6.07383e+07	5.28045e+07	5.67784e+07	5.33741e+07	5.13999e+07	5	9	2.43048	1.28124
Hspb11	Intraflagellar transport protein 25 homolog OS=Mus musculus OX=10090 GN=Hspb11 PE=1 SV=2	Q9D6H2	1		2.02956e+06	1.87942e+06	3308744	2.40591e+06	3				171054		171054	1	4	14.0652	3.81406
Hspb6	Heat shock protein beta-6 OS=Mus musculus OX=10090 GN=Hspb6 PE=1 SV=1	Q5EBG6	2		3.48909e+06	1.85508e+06		2.67209e+06	2						#DIV/0!	0	2	#DIV/0!	#DIV/0!
Hspb8	Heat shock protein beta-8 OS=Mus musculus OX=10090 GN=Hspb8 PE=1 SV=1	Q9JK92	2	2.57832e+06	1.9802e+06	1.90508e+06	1456824	1.98011e+06	4	248105	563397	201486	189071		300515	4	8	6.58905	2.72007
Hspbp1	Hsp70-binding protein 1 OS=Mus musculus OX=10090 GN=Hspbp1 PE=1 SV=1	Q99P31	4	559100	547873	231976	378622	429393	4						#DIV/0!	0	4	#DIV/0!	#DIV/0!
Hspd1	60 kDa heat shock protein, mitochondrial OS=Mus musculus OX=10090 GN=Hspd1 PE=1 SV=1	P63038	10	9.30548e+06	4.53429e+06	1.055e+07	3.91003e+06	7.07496e+06	4	289754	232538		487114		336469	3	7	21.0271	4.39418
Hspg2	Basement membrane-specific heparan sulfate proteoglycan core protein OS=Mus musculus OX=10090 GN=Hspg2 PE=1 SV=1	Q05793	147	1.52995e+07	1.73594e+07	1.77818e+07	1.71964e+07	1.69093e+07	4	2.75723e+07	2.5111e+07	2.37095e+07	2.72126e+07	2.44935e+07	2.56198e+07	5	9	0.660008	-0.599444
Hsph1	Heat shock protein 105 kDa OS=Mus musculus OX=10090 GN=Hsph1 PE=1 SV=2	Q61699	16	7.20898e+06	4.4237e+06	4.32536e+06	6953935	5.728e+06	4	1046995	1.99387e+06	774739	1.59131e+06	5.2017e+06	2.12172e+06	5	9	2.69969	1.43279
Htatsf1	HIV Tat-specific factor 1 homolog OS=Mus musculus OX=10090 GN=Htatsf1 PE=1 SV=1	Q8BGC0	3	1.54735e+06	1.41792e+06	1.7767e+06	1.42458e+06	1.54164e+06	4						#DIV/0!	0	4	#DIV/0!	#DIV/0!
Htra1	Serine protease HTRA1 OS=Mus musculus OX=10090 GN=Htra1 PE=1 SV=2	Q9R118	34	2.66908e+07	3.23388e+07	2.8223e+07	3.03061e+07	2.93897e+07	4	3.1591e+07	3.44672e+07	3.2449e+07	2.83289e+07	2.91838e+07	3.1204e+07	5	9	0.941856	-0.086421
Htra2	Serine protease HTRA2, mitochondrial OS=Mus musculus OX=10090 GN=Htra2 PE=1 SV=2	Q9JIY5	1	1.22307e+08	1.16186e+08	1.39937e+08	184366176	1.40699e+08	4	36545512	5.64344e+07	6.00414e+07	7.83973e+07	7.18746e+07	6.06586e+07	5	9	2.31952	1.21383
Htra3	Serine protease HTRA3 OS=Mus musculus OX=10090 GN=Htra3 PE=1 SV=3	Q9D236	1	7.70373e+07	7.27873e+07	8.88784e+07	116299088	8.87505e+07	4	29645078	3.44513e+07	3.63625e+07	4.77595e+07	4.22208e+07	3.80878e+07	5	9	2.33015	1.22043
Htra4	Serine protease HTRA4 OS=Mus musculus OX=10090 GN=Htra4 PE=2 SV=1	A2RT60	1	1.62241e+06	1.27503e+06	1.86467e+06	4950119	2.42806e+06	4	2313460	3.37523e+06	1.98856e+06	2.31407e+06	2.29999e+06	2.45826e+06	5	9	0.987713	-0.017836
Htt	Huntingtin OS=Mus musculus OX=10090 GN=Htt PE=1 SV=2	P42859	5	576597	484218	395927		485581	3						#DIV/0!	0	3	#DIV/0!	#DIV/0!
Huwe1	E3 ubiquitin-protein ligase HUWE1 OS=Mus musculus OX=10090 GN=Huwe1 PE=1 SV=5	Q7TMY8	31	4.32058e+06	5.25912e+06	4.71512e+06	5.2386e+06	4.88336e+06	4	2.26871e+06	2.22367e+06	1.95746e+06	1.40918e+06	1.44564e+06	1.86093e+06	5	9	2.62414	1.39185
Hyou1	Hypoxia up-regulated protein 1 OS=Mus musculus OX=10090 GN=Hyou1 PE=1 SV=1	Q9JKR6	9	4.48097e+06	4.22714e+06	6.84315e+06	6.61223e+06	5.54087e+06	4	2936872	1.77324e+06	3.6451e+06	6.11925e+06	3.8362e+06	3.66213e+06	5	9	1.51302	0.597429
Iah1	Isoamyl acetate-hydrolyzing esterase 1 homolog OS=Mus musculus OX=10090 GN=Iah1 PE=1 SV=1	Q9DB29	1					#DIV/0!	0		152793				152793	1	1	#DIV/0!	#DIV/0!
Iars	Isoleucine--tRNA ligase, cytoplasmic OS=Mus musculus OX=10090 GN=Iars PE=1 SV=2	Q8BU30	55	2.60045e+07	2.70507e+07	2.21942e+07	2.45599e+07	2.49523e+07	4	3.64191e+06	5.60357e+06	4.58254e+06	4.97328e+06	6.09403e+06	4.97907e+06	5	9	5.01145	2.32523
Iars2	Isoleucine--tRNA ligase, mitochondrial OS=Mus musculus OX=10090 GN=Iars2 PE=1 SV=1	Q8BIJ6	5	1.55462e+06	2.57507e+06	2.99117e+06	2.72555e+06	2.46161e+06	4						#DIV/0!	0	4	#DIV/0!	#DIV/0!
Ica	Inhibitor of carbonic anhydrase OS=Mus musculus OX=10090 GN=Ica PE=1 SV=1	Q9DBD0	2	3.62308e+07	3.29827e+07	3.47387e+07	20715944	3.1167e+07	4	25790375	2.76191e+07	2.84393e+07	3.38291e+07	5.80534e+07	3.47463e+07	5	9	0.89699	-0.156837
Ica1	Islet cell autoantigen 1 OS=Mus musculus OX=10090 GN=Ica1 PE=1 SV=3	P97411	1	502171			228048	365110	2						#DIV/0!	0	2	#DIV/0!	#DIV/0!
Ide	Insulin-degrading enzyme OS=Mus musculus OX=10090 GN=Ide PE=1 SV=1	Q9JHR7	13	6.72713e+06	4.99326e+06	5.60896e+06	3.67167e+06	5.25026e+06	4	1.01029e+06			1.2385e+06	156874	801886	3	7	6.54738	2.71092
Idh1	Isocitrate dehydrogenase [NADP] cytoplasmic OS=Mus musculus OX=10090 GN=Idh1 PE=1 SV=2	O88844	12	5.18581e+06	5.00944e+06	6.7348e+06	5742671	5.66818e+06	4	2298420	1.11642e+06	789198	1.70344e+06	1.9551e+06	1.57252e+06	5	9	3.60453	1.84981
Idh2	Isocitrate dehydrogenase [NADP], mitochondrial OS=Mus musculus OX=10090 GN=Idh2 PE=1 SV=3	P54071	19	6.15023e+06	6.79562e+06	6.27557e+06	5.45174e+06	6.16829e+06	4	648566	995662	550414	720882	648544	712814	5	9	8.65344	3.11327
Idh3a	Isocitrate dehydrogenase [NAD] subunit alpha, mitochondrial OS=Mus musculus OX=10090 GN=Idh3a PE=1 SV=1	Q9D6R2	6	9.66738e+06	9.54955e+06	3.33365e+06	9.86378e+06	8.10359e+06	4						#DIV/0!	0	4	#DIV/0!	#DIV/0!
Idh3g	Isocitrate dehydrogenase [NAD] subunit gamma 1, mitochondrial OS=Mus musculus OX=10090 GN=Idh3g PE=1 SV=1	P70404	9	2.40344e+06	7.97266e+06	2.24601e+06	2.25032e+06	3.71811e+06	4						#DIV/0!	0	4	#DIV/0!	#DIV/0!
Idi1	Isopentenyl-diphosphate Delta-isomerase 1 OS=Mus musculus OX=10090 GN=Idi1 PE=1 SV=1	P58044	1	4.88673e+06	5.23559e+06	6.9856e+06	5905421	5.75334e+06	4	1275756	1.16782e+06		1.20685e+06	1.94377e+06	1.39855e+06	4	8	4.11379	2.04047
Ifi202	Interferon-activable protein 202 OS=Mus musculus OX=10090 GN=Ifi202 PE=1 SV=3	Q9R002	8	2.35986e+06	2.58674e+06	2.50521e+06	3.60516e+06	2.76424e+06	4	1.16536e+06	730326	540200	1.62449e+06	1.18265e+06	1.0486e+06	5	9	2.63611	1.39841
Ifi204	Interferon-activable protein 204 OS=Mus musculus OX=10090 GN=Ifi204 PE=1 SV=1	P0DOV2	6	6.03377e+06	8.52162e+06	3.12612e+07	7.7326e+06	1.33873e+07	4	302733				372793	337763	2	6	39.6351	5.30871
Ifitm2	Interferon-induced transmembrane protein 2 OS=Mus musculus OX=10090 GN=Ifitm2 PE=1 SV=1	Q99J93	2			309310		309310	1	564880	160826	384136	355977		366455	4	5	0.84406	-0.244582
Ifitm3	Interferon-induced transmembrane protein 3 OS=Mus musculus OX=10090 GN=Ifitm3 PE=1 SV=1	Q9CQW9	3	2.40805e+06	3.06068e+06	2.88638e+06	4451915	3.20176e+06	4	1.47537e+06	1.04386e+06	1.70614e+06	1.81587e+06	1.95452e+06	1.59915e+06	5	9	2.00216	1.00156
Ift122	Intraflagellar transport protein 122 homolog OS=Mus musculus OX=10090 GN=Ift122 PE=1 SV=1	Q6NWV3	9	880882	2.66725e+06	2.9991e+06	636743	1.79599e+06	4						#DIV/0!	0	4	#DIV/0!	#DIV/0!
Ift140	Intraflagellar transport protein 140 homolog OS=Mus musculus OX=10090 GN=Ift140 PE=1 SV=1	E9PY46	1		3.44727e+06	4.36851e+06	4076886	3.96422e+06	3						#DIV/0!	0	3	#DIV/0!	#DIV/0!
Ift172	Intraflagellar transport protein 172 homolog OS=Mus musculus OX=10090 GN=Ift172 PE=1 SV=1	Q6VH22	3	319794			324410	322102	2						#DIV/0!	0	2	#DIV/0!	#DIV/0!
Ift27	Intraflagellar transport protein 27 homolog OS=Mus musculus OX=10090 GN=Ift27 PE=1 SV=1	Q9D0P8	1		1.40771e+06	1.56154e+06		1.48462e+06	2						#DIV/0!	0	2	#DIV/0!	#DIV/0!
Ift52	Intraflagellar transport protein 52 homolog OS=Mus musculus OX=10090 GN=Ift52 PE=1 SV=2	Q62559	1	2.36903e+07	2.58212e+07	2.56496e+07	15347145	2.2627e+07	4	3840302	3.81571e+06	3.91147e+06	4.24702e+06	4.99726e+06	4.16235e+06	5	9	5.43612	2.44258
Ift80	Intraflagellar transport protein 80 homolog OS=Mus musculus OX=10090 GN=Ift80 PE=1 SV=1	Q8K057	2	2.95604e+06		2.62312e+06		2.78958e+06	2						#DIV/0!	0	2	#DIV/0!	#DIV/0!
Ift81	Intraflagellar transport protein 81 homolog OS=Mus musculus OX=10090 GN=Ift81 PE=1 SV=4	O35594	2	1.11169e+06			950717	1.0312e+06	2					175645	175645	1	3	5.87096	2.5536
Igf1r	Insulin-like growth factor 1 receptor OS=Mus musculus OX=10090 GN=Igf1r PE=1 SV=3	Q60751	1					#DIV/0!	0	1067674	1.24951e+06	840867			1.05268e+06	3	3	#DIV/0!	#DIV/0!
Igf2	Insulin-like growth factor II OS=Mus musculus OX=10090 GN=Igf2 PE=1 SV=1	P09535	3		339534	323320	450939	371264	3	727028	1.1197e+06	1.52677e+06	664558	710940	949798	5	8	0.390888	-1.35517
Igf2bp2	Insulin-like growth factor 2 mRNA-binding protein 2 OS=Mus musculus OX=10090 GN=Igf2bp2 PE=1 SV=1	Q5SF07	2		2.92662e+06	3.54899e+06		3.2378e+06	2						#DIV/0!	0	2	#DIV/0!	#DIV/0!
Igf2r	Cation-independent mannose-6-phosphate receptor OS=Mus musculus OX=10090 GN=Igf2r PE=1 SV=1	Q07113	13	2.05272e+07	1.65047e+07	1.69178e+07	2.00307e+07	1.84951e+07	4	3.0079e+07	2.60533e+07	3.76861e+07	3.38698e+07	4.16205e+07	3.38617e+07	5	9	0.546195	-0.872513
Igfbp2	Insulin-like growth factor-binding protein 2 OS=Mus musculus OX=10090 GN=Igfbp2 PE=2 SV=2	P47877	1	5.24922e+06			4467511	4.85837e+06	2	2881226	2.87911e+06	2.73996e+06		2.52415e+06	2.75611e+06	4	6	1.76276	0.817837
Igfbp5	Insulin-like growth factor-binding protein 5 OS=Mus musculus OX=10090 GN=Igfbp5 PE=1 SV=1	Q07079	7	1.57232e+07	1.73627e+07	1.48738e+07	8.14403e+06	1.40259e+07	4	2452158	3.20748e+06	4.18853e+06	2.94919e+06	4.99918e+06	3.55931e+06	5	9	3.94064	1.97843
Igsf11	Immunoglobulin superfamily member 11 OS=Mus musculus OX=10090 GN=Igsf11 PE=1 SV=1	P0C673	2	4.25168e+06			2183927	3.2178e+06	2	1055260	1.71476e+06	1.79329e+06		812812	1.34403e+06	4	6	2.39415	1.25951
Igsf3	Immunoglobulin superfamily member 3 OS=Mus musculus OX=10090 GN=Igsf3 PE=1 SV=2	Q6ZQA6	6	793968	2.9013e+06	2.46182e+06	1.30916e+06	1.86656e+06	4	1229702	429912	476470		681800	704471	4	8	2.64959	1.40577
Igsf8	Immunoglobulin superfamily member 8 OS=Mus musculus OX=10090 GN=Igsf8 PE=1 SV=2	Q8R366	19	1.22147e+07	1.25746e+07	1.23904e+07	9.82401e+06	1.17509e+07	4	1.63474e+07	1.40462e+07	1.35739e+07	1.61574e+07	1.31326e+07	1.46515e+07	5	9	0.802029	-0.318274
Ik	Protein Red OS=Mus musculus OX=10090 GN=Ik PE=1 SV=2	Q9Z1M8	1	544295	582170	818996	1102563	762006	4			110052	120924		115488	2	6	6.59812	2.72205
Ikbkb	Inhibitor of nuclear factor kappa-B kinase subunit beta OS=Mus musculus OX=10090 GN=Ikbkb PE=1 SV=1	O88351	4	3.20729e+06	2.27056e+06	2.29363e+06	2.15082e+06	2.48058e+06	4				497225	210324	353775	2	6	7.01174	2.80977
Ildr2	Immunoglobulin-like domain-containing receptor 2 OS=Mus musculus OX=10090 GN=Ildr2 PE=1 SV=2	B5TVM2	1					#DIV/0!	0		1.02295e+06				1.02295e+06	1	1	#DIV/0!	#DIV/0!
Ilf2	Interleukin enhancer-binding factor 2 OS=Mus musculus OX=10090 GN=Ilf2 PE=1 SV=1	Q9CXY6	2	6.43401e+06				6.43401e+06	1					759604	759604	1	2	8.47022	3.0824
Ilf3	Interleukin enhancer-binding factor 3 OS=Mus musculus OX=10090 GN=Ilf3 PE=1 SV=2	Q9Z1X4	2	3.93116e+06	3.51928e+06	3.74456e+06	4761994	3.98925e+06	4	204470			219976	295146	239864	3	7	16.6313	4.05583
Ilk	Integrin-linked protein kinase OS=Mus musculus OX=10090 GN=Ilk PE=1 SV=2	O55222	21	1.60445e+07	1.48952e+07	1.5266e+07	1.53574e+07	1.53908e+07	4	9.59551e+06	1.08983e+07	8.4564e+06	8.16003e+06	9.36127e+06	9.29431e+06	5	9	1.65593	0.727645
Ilkap	Integrin-linked kinase-associated serine/threonine phosphatase 2C OS=Mus musculus OX=10090 GN=Ilkap PE=1 SV=1	Q8R0F6	1	2.4101e+06	2.18263e+06	2.12468e+06	1469008	2.0466e+06	4						#DIV/0!	0	4	#DIV/0!	#DIV/0!
Immt	MICOS complex subunit Mic60 OS=Mus musculus OX=10090 GN=Immt PE=1 SV=1	Q8CAQ8	1		717100		377990	547545	2						#DIV/0!	0	2	#DIV/0!	#DIV/0!
Imp4	U3 small nucleolar ribonucleoprotein protein IMP4 OS=Mus musculus OX=10090 GN=Imp4 PE=2 SV=1	Q8VHZ7	2		427736		147415	287576	2						#DIV/0!	0	2	#DIV/0!	#DIV/0!
Impa1	Inositol monophosphatase 1 OS=Mus musculus OX=10090 GN=Impa1 PE=1 SV=1	O55023	1		1.51297e+06			1.51297e+06	1						#DIV/0!	0	1	#DIV/0!	#DIV/0!
Impact	Protein IMPACT OS=Mus musculus OX=10090 GN=Impact PE=1 SV=2	O55091	3	2.32739e+06	2.105e+06	1.76148e+06	1395708	1.8974e+06	4	385109	276368	352963	416013	329730	352036	5	9	5.38977	2.43022
Impad1	Inositol monophosphatase 3 OS=Mus musculus OX=10090 GN=Impad1 PE=1 SV=1	Q80V26	5	6.18364e+06	8.31603e+06	7.97156e+06	6816953	7.32205e+06	4	4.24282e+06	5.76463e+06	9.93043e+06	4.06933e+06	4.61595e+06	5.72463e+06	5	9	1.27904	0.355064
Impdh1	Inosine-5'-monophosphate dehydrogenase 1 OS=Mus musculus OX=10090 GN=Impdh1 PE=1 SV=2	P50096	4	1.05524e+07	1.14169e+07	3.20996e+07	1.41383e+07	1.70518e+07	4	427162		4.71158e+06	5.7235e+06		3.62075e+06	3	7	4.70947	2.23556
Impdh2	Inosine-5'-monophosphate dehydrogenase 2 OS=Mus musculus OX=10090 GN=Impdh2 PE=1 SV=2	P24547	26	1.24362e+07	1.47513e+07	1.32776e+07	1.29867e+07	1.33629e+07	4	3.71421e+06	3.42091e+06	3.715e+06	2.92383e+06	3.19653e+06	3.3941e+06	5	9	3.93712	1.97714
Inf2	Inverted formin-2 OS=Mus musculus OX=10090 GN=Inf2 PE=1 SV=1	Q0GNC1	2	4.94709e+06	4.6484e+06	2.33797e+06		3.97782e+06	3						#DIV/0!	0	3	#DIV/0!	#DIV/0!
Ing4	Inhibitor of growth protein 4 OS=Mus musculus OX=10090 GN=Ing4 PE=1 SV=2	Q8C0D7	1	502221		390972	317453	403549	3						#DIV/0!	0	3	#DIV/0!	#DIV/0!
Inhba	Inhibin beta A chain OS=Mus musculus OX=10090 GN=Inhba PE=1 SV=1	Q04998	1					#DIV/0!	0			573116		431682	502399	2	2	#DIV/0!	#DIV/0!
Inhbb	Inhibin beta B chain OS=Mus musculus OX=10090 GN=Inhbb PE=2 SV=4	Q04999	3	886338	297030		341228	508199	3	480196	421230		635775	719140	564085	4	7	0.900925	-0.150521
Ino80	DNA helicase INO80 OS=Mus musculus OX=10090 GN=Ino80 PE=1 SV=2	Q6ZPV2	1	2.11366e+06				2.11366e+06	1						#DIV/0!	0	1	#DIV/0!	#DIV/0!
Inpp4a	Type I inositol 3,4-bisphosphate 4-phosphatase OS=Mus musculus OX=10090 GN=Inpp4a PE=1 SV=1	Q9EPW0	2		3.1108e+06			3.1108e+06	1		330725	335006			332865	2	3	9.34551	3.22427
Inpp5b	Type II inositol 1,4,5-trisphosphate 5-phosphatase OS=Mus musculus OX=10090 GN=Inpp5b PE=1 SV=1	Q8K337	2	1.05653e+06	1.01572e+06		1.18884e+06	1.08703e+06	3						#DIV/0!	0	3	#DIV/0!	#DIV/0!
Inpp5d	Phosphatidylinositol 3,4,5-trisphosphate 5-phosphatase 1 OS=Mus musculus OX=10090 GN=Inpp5d PE=1 SV=2	Q9ES52	2			4.57656e+06		4.57656e+06	1		438411	472328			455370	2	3	10.0502	3.32915
Inppl1	Phosphatidylinositol 3,4,5-trisphosphate 5-phosphatase 2 OS=Mus musculus OX=10090 GN=Inppl1 PE=1 SV=1	Q6P549	6	2.49784e+06	2.31685e+06	2.24753e+06	3.84677e+06	2.72725e+06	4	924347	773230	898802	751623	866586	842917	5	9	3.23549	1.69398
Ints1	Integrator complex subunit 1 OS=Mus musculus OX=10090 GN=Ints1 PE=1 SV=2	Q6P4S8	8	2.80916e+06	1.05534e+06	3.90373e+06	1.91908e+06	2.42183e+06	4	220836	3.14142e+06	7.77333e+06	5.66279e+06	1.59811e+06	3.6793e+06	5	9	0.658231	-0.603334
Ints11	Integrator complex subunit 11 OS=Mus musculus OX=10090 GN=Ints11 PE=1 SV=1	Q9CWS4	8	2.05886e+06	1.3124e+06	1.56867e+06	1.95725e+06	1.7243e+06	4	7.27874e+06	8.12009e+06	424314	8.29516e+06	8.75158e+06	6.57398e+06	5	9	0.262291	-1.93076
Ints12	Integrator complex subunit 12 OS=Mus musculus OX=10090 GN=Ints12 PE=1 SV=1	Q9D168	1				2049935	2049935	1	145800				190188	167994	2	3	12.2024	3.6091
IntS13	Integrator complex subunit 13 OS=Mus musculus OX=10090 GN=IntS13 PE=1 SV=2	Q8QZV7	5	582565	3.34107e+06	496716	474734	1.22377e+06	4						#DIV/0!	0	4	#DIV/0!	#DIV/0!
Ints2	Integrator complex subunit 2 OS=Mus musculus OX=10090 GN=Ints2 PE=1 SV=2	Q80UK8	2	5.59609e+06		166494	3970639	3.24441e+06	3	604499	1.10293e+06	519811	123181	193610	508806	5	8	6.37651	2.67277
Ints3	Integrator complex subunit 3 OS=Mus musculus OX=10090 GN=Ints3 PE=1 SV=2	Q7TPD0	2				1931944	1931944	1		279724				279724	1	2	6.9066	2.78798
Ints4	Integrator complex subunit 4 OS=Mus musculus OX=10090 GN=Ints4 PE=1 SV=1	Q8CIM8	2		2.17258e+06	2.16148e+06		2.16703e+06	2		914479		1.50816e+06	1.26709e+06	1.22991e+06	3	5	1.76194	0.817164
Ints5	Integrator complex subunit 5 OS=Mus musculus OX=10090 GN=Ints5 PE=2 SV=1	Q8CHT3	1	454537	332574	609160	1462155	714606	4	193127			178199		185663	2	6	3.84895	1.94446
Ints6	Integrator complex subunit 6 OS=Mus musculus OX=10090 GN=Ints6 PE=1 SV=1	Q6PCM2	7	1.33926e+06	762706	1.81474e+06	3.38614e+06	1.82571e+06	4	3828128			262136		2.04513e+06	2	6	0.89271	-0.163736
Ints7	Integrator complex subunit 7 OS=Mus musculus OX=10090 GN=Ints7 PE=1 SV=1	Q7TQK1	10	1.39269e+06	1.73871e+06	3.06122e+06	2.42166e+06	2.15357e+06	4	1.0147e+06	807052	261143	2.74384e+06	1.23062e+06	1.21147e+06	5	9	1.77765	0.82997
Ints8	Integrator complex subunit 8 OS=Mus musculus OX=10090 GN=Ints8 PE=1 SV=1	Q80V86	3	7.04918e+06	6.05691e+06	6.63562e+06	8.53082e+06	7.06813e+06	4	922845		2.03199e+06	2.21522e+06	4.85757e+06	2.50691e+06	4	8	2.81946	1.49542
Ints9	Integrator complex subunit 9 OS=Mus musculus OX=10090 GN=Ints9 PE=1 SV=1	Q8K114	4	2.07307e+06	417583	590696	2822407	1.47594e+06	4		1.1405e+06			1.30362e+06	1.22206e+06	2	6	1.20774	0.272316
Ipo11	Importin-11 OS=Mus musculus OX=10090 GN=Ipo11 PE=1 SV=1	Q8K2V6	8	1.91875e+06	2.06881e+06	2.09196e+06	2.99233e+06	2.26796e+06	4			396134	4.08875e+06		2.24244e+06	2	6	1.01138	0.0163251
Ipo13	Importin-13 OS=Mus musculus OX=10090 GN=Ipo13 PE=1 SV=1	Q8K0C1	2	2.14841e+06	957061	888038	1213388	1.30172e+06	4						#DIV/0!	0	4	#DIV/0!	#DIV/0!
Ipo4	Importin-4 OS=Mus musculus OX=10090 GN=Ipo4 PE=1 SV=1	Q8VI75	15	3.83717e+06	3.59567e+06	4.0062e+06	3.95419e+06	3.84831e+06	4	982744	853935	1.05349e+06			963391	3	7	3.99454	1.99803
Ipo5	Importin-5 OS=Mus musculus OX=10090 GN=Ipo5 PE=1 SV=3	Q8BKC5	14	1.13576e+07	5.94399e+06	5.165e+06	6.20385e+06	7.1676e+06	4	846740	882427	1.72568e+06	942606	1.84773e+07	4.57494e+06	5	9	1.56671	0.647737
Ipo7	Importin-7 OS=Mus musculus OX=10090 GN=Ipo7 PE=1 SV=2	Q9EPL8	14	5.00189e+06	4.52321e+06	4.34703e+06	4.89496e+06	4.69177e+06	4	2033458	2.68422e+06	887383	1.84932e+06	954235	1.68172e+06	5	9	2.78986	1.48019
Ipo8	Importin-8 OS=Mus musculus OX=10090 GN=Ipo8 PE=1 SV=3	Q7TMY7	3	2.43279e+06	2.17498e+06	2.62412e+06	4013958	2.81146e+06	4		662551		1.02177e+06	1.34407e+06	1.00946e+06	3	7	2.7851	1.47773
Ipo9	Importin-9 OS=Mus musculus OX=10090 GN=Ipo9 PE=1 SV=3	Q91YE6	7	1.17176e+07	1.03284e+07	1.27691e+07	5.02617e+06	9.96031e+06	4	4839092	909021	1.54991e+07	3.18654e+06	3.15399e+06	5.51755e+06	5	9	1.8052	0.852161
Iqcb1	IQ calmodulin-binding motif-containing protein 1 OS=Mus musculus OX=10090 GN=Iqcb1 PE=1 SV=2	Q8BP00	1	1.8128e+06	1.01852e+06	630656	3521354	1.74583e+06	4						#DIV/0!	0	4	#DIV/0!	#DIV/0!
Iqgap1	Ras GTPase-activating-like protein IQGAP1 OS=Mus musculus OX=10090 GN=Iqgap1 PE=1 SV=2	Q9JKF1	29	9.17748e+06	9.33423e+06	9.2513e+06	9.21301e+06	9.24401e+06	4	2.55724e+06	1.83309e+06	2.76593e+06	1.53375e+06	2.96405e+06	2.33081e+06	5	9	3.966	1.98768
Iqgap2	Ras GTPase-activating-like protein IQGAP2 OS=Mus musculus OX=10090 GN=Iqgap2 PE=1 SV=2	Q3UQ44	2	1.59984e+07	2.62618e+07	1.25175e+07	1.94341e+07	1.8553e+07	4	7833824	8.75666e+06	8.61419e+06	8.53951e+06	9.25182e+06	8.5992e+06	5	9	2.15752	1.10937
Iqsec1	IQ motif and SEC7 domain-containing protein 1 OS=Mus musculus OX=10090 GN=Iqsec1 PE=1 SV=2	Q8R0S2	5		2.02567e+06	1.88691e+06	1.24784e+06	1.72014e+06	3		4.38824e+06	2.15284e+06		164800	2.23529e+06	3	6	0.769536	-0.37794
Iqsec2	IQ motif and SEC7 domain-containing protein 2 OS=Mus musculus OX=10090 GN=Iqsec2 PE=1 SV=3	Q5DU25	1	8.316e+06	1.25218e+06	1.20627e+06	8665459	4.85998e+06	4						#DIV/0!	0	4	#DIV/0!	#DIV/0!
Irf2bp2	Interferon regulatory factor 2-binding protein 2 OS=Mus musculus OX=10090 GN=Irf2bp2 PE=1 SV=1	E9Q1P8	2			6.31875e+07	57077520	6.01325e+07	2	4.76346e+06	1.102e+07	1.04263e+07	3.76464e+06	1.67739e+06	6.33036e+06	5	7	9.49906	3.24778
Irf3	Interferon regulatory factor 3 OS=Mus musculus OX=10090 GN=Irf3 PE=1 SV=1	P70671	1					#DIV/0!	0			2.65016e+06			2.65016e+06	1	1	#DIV/0!	#DIV/0!
Irgq	Immunity-related GTPase family Q protein OS=Mus musculus OX=10090 GN=Irgq PE=1 SV=1	Q8VIM9	1				771957	771957	1						#DIV/0!	0	1	#DIV/0!	#DIV/0!
Irs1	Insulin receptor substrate 1 OS=Mus musculus OX=10090 GN=Irs1 PE=1 SV=1	P35569	2	824511	1.75908e+06	1.05127e+06	1699867	1.33368e+06	4						#DIV/0!	0	4	#DIV/0!	#DIV/0!
Ist1	IST1 homolog OS=Mus musculus OX=10090 GN=Ist1 PE=1 SV=1	Q9CX00	7	1.59958e+07	1.28492e+07	1.54051e+07	1.37743e+07	1.45061e+07	4	7.87587e+06	8.79295e+06	2.0302e+06	1.32054e+07	8.39379e+06	8.05965e+06	5	9	1.79984	0.847872
Itch	E3 ubiquitin-protein ligase Itchy OS=Mus musculus OX=10090 GN=Itch PE=1 SV=2	Q8C863	7	4.35e+06	3.1517e+06	2.03877e+06	3.96314e+06	3.3759e+06	4	776726	1.29018e+06		2.74592e+06	1.24342e+06	1.51406e+06	4	8	2.2297	1.15685
Itga2	Integrin alpha-2 OS=Mus musculus OX=10090 GN=Itga2 PE=1 SV=2	Q62469	2					#DIV/0!	0	376330				350568	363449	2	2	#DIV/0!	#DIV/0!
Itga3	Integrin alpha-3 OS=Mus musculus OX=10090 GN=Itga3 PE=1 SV=1	Q62470	14	1.99138e+07	1.67864e+07	1.62424e+07	1.56462e+07	1.71472e+07	4	8021399	8.67138e+06	9.00562e+06	1.11969e+07	9.71324e+06	9.32171e+06	5	9	1.83949	0.879306
Itga4	Integrin alpha-4 OS=Mus musculus OX=10090 GN=Itga4 PE=1 SV=1	Q00651	2	3.37609e+06			2152504	2.7643e+06	2	2003216	1.62923e+06			77446.2	1.23663e+06	3	5	2.23534	1.1605
Itga5	Integrin alpha-5 OS=Mus musculus OX=10090 GN=Itga5 PE=1 SV=3	P11688	23	1.14263e+07	1.36201e+07	1.2032e+07	1.31468e+07	1.25563e+07	4	8.73622e+06	9.07811e+06	8.55937e+06	8.64304e+06	7.95449e+06	8.59425e+06	5	9	1.46101	0.546971
Itga6	Integrin alpha-6 OS=Mus musculus OX=10090 GN=Itga6 PE=1 SV=3	Q61739	10	1.44011e+06	1.30976e+06	1.39576e+06	1431458	1.39427e+06	4	1.0675e+06	570608	551546	2.21076e+06	1.91594e+06	1.26327e+06	5	9	1.1037	0.142347
Itga7	Integrin alpha-7 OS=Mus musculus OX=10090 GN=Itga7 PE=1 SV=3	Q61738	29	3.15429e+07	3.95872e+07	4.60281e+07	3.13058e+07	3.7116e+07	4	2.23016e+07	1.83685e+07	1.83175e+07	2.08949e+07	2.1835e+07	2.03435e+07	5	9	1.82447	0.867474
Itgav	Integrin alpha-V OS=Mus musculus OX=10090 GN=Itgav PE=1 SV=2	P43406	24	8.09768e+06	7.06563e+06	7.24705e+06	5.53413e+06	6.98612e+06	4	4.67444e+06	8.0884e+06	6.55835e+06	4.73464e+06	5.54772e+06	5.92071e+06	5	9	1.17995	0.238722
Itgb1	Integrin beta-1 OS=Mus musculus OX=10090 GN=Itgb1 PE=1 SV=1	P09055	31	4.76832e+07	3.5863e+07	3.9257e+07	5.94623e+07	4.55664e+07	4	2.28132e+07	2.80714e+07	3.32934e+07	3.34289e+07	2.67286e+07	2.88671e+07	5	9	1.57849	0.658543
Itgb1bp1	Integrin beta-1-binding protein 1 OS=Mus musculus OX=10090 GN=Itgb1bp1 PE=1 SV=1	O35671	2				581763	581763	1			595016		421730	508373	2	3	1.14436	0.194544
Itgb3	Integrin beta-3 OS=Mus musculus OX=10090 GN=Itgb3 PE=1 SV=2	O54890	12	3.73999e+06	4.58882e+06	4.13596e+06	4.49665e+06	4.24035e+06	4	3.55983e+06	3.41029e+06	2.97962e+06	3.30029e+06	3.2649e+06	3.30298e+06	5	9	1.28379	0.360414
Itgb5	Integrin beta-5 OS=Mus musculus OX=10090 GN=Itgb5 PE=1 SV=2	O70309	3	2.99673e+06	1.08641e+06	905677		1.66294e+06	3	4431145	3.56255e+06	914683	4.61641e+06	4.6685e+06	3.63866e+06	5	8	0.457021	-1.12967
Itgb6	Integrin beta-6 OS=Mus musculus OX=10090 GN=Itgb6 PE=1 SV=1	Q9Z0T9	1	2.04863e+07	1.81441e+07	2.10296e+07	33531116	2.32978e+07	4	27183848	3.07429e+07	2.85649e+07	2.9051e+07	2.56651e+07	2.82415e+07	5	9	0.824947	-0.277626
Itih2	Inter-alpha-trypsin inhibitor heavy chain H2 OS=Mus musculus OX=10090 GN=Itih2 PE=1 SV=1	Q61703	9	5.77393e+07	5.7506e+07	6.0693e+07	4.79177e+07	5.5964e+07	4	1.06056e+08	8.91295e+07	9.95264e+07	1.52193e+08	1.10654e+08	1.11512e+08	5	9	0.501866	-0.994626
Itih3	Inter-alpha-trypsin inhibitor heavy chain H3 OS=Mus musculus OX=10090 GN=Itih3 PE=1 SV=3	Q61704	9	5.19058e+06	6.70077e+06	8.56694e+06	3.86722e+06	6.08138e+06	4	1.36786e+07	1.16745e+07	1.22729e+07	1.25509e+07	1.05839e+07	1.21522e+07	5	9	0.500436	-0.998741
Itih4	Inter alpha-trypsin inhibitor, heavy chain 4 OS=Mus musculus OX=10090 GN=Itih4 PE=1 SV=2	A6X935	3	4.58054e+07				4.58054e+07	1	2.69855e+07	2.72522e+07	1.89299e+07	2.43762e+07	2.3113e+07	2.41313e+07	5	6	1.89817	0.924609
Itm2b	Integral membrane protein 2B OS=Mus musculus OX=10090 GN=Itm2b PE=1 SV=1	O89051	5	8.86253e+06	6.43792e+06	6.9916e+06	1.00789e+07	8.09274e+06	4	2.5053e+06	4.4632e+06	2.67282e+06	3.27799e+06	3.22852e+06	3.22956e+06	5	9	2.50583	1.32529
Itm2c	Integral membrane protein 2C OS=Mus musculus OX=10090 GN=Itm2c PE=1 SV=2	Q91VK4	1					#DIV/0!	0	4167178				4.97663e+06	4.57191e+06	2	2	#DIV/0!	#DIV/0!
Itpa	Inosine triphosphate pyrophosphatase OS=Mus musculus OX=10090 GN=Itpa PE=1 SV=2	Q9D892	2	3.69032e+06	4.06738e+06	3.63791e+06	4.46673e+06	3.96558e+06	4	304446	236154	266158			268919	3	7	14.7464	3.88229
Ivd	Isovaleryl-CoA dehydrogenase, mitochondrial OS=Mus musculus OX=10090 GN=Ivd PE=1 SV=1	Q9JHI5	5	4.31095e+06	3.9949e+06	4.32507e+06	4.35016e+06	4.24527e+06	4	292039	1.41174e+06				851890	2	6	4.98335	2.31712
Ivns1abp	Influenza virus NS1A-binding protein homolog OS=Mus musculus OX=10090 GN=Ivns1abp PE=1 SV=2	Q920Q8	3	8.2155e+06	8.11776e+06		6182811	7.50536e+06	3				1.75398e+06	3.37665e+06	2.56532e+06	2	5	2.92571	1.54878
Iws1	Protein IWS1 homolog OS=Mus musculus OX=10090 GN=Iws1 PE=1 SV=1	Q8C1D8	3	3.12491e+06	3.33367e+06	3.55567e+06	5288824	3.82577e+06	4						#DIV/0!	0	4	#DIV/0!	#DIV/0!
Jak1	Tyrosine-protein kinase JAK1 OS=Mus musculus OX=10090 GN=Jak1 PE=1 SV=1	P52332	4	1.55977e+06	1.35326e+06		521514	1.14485e+06	3			637837	1.03091e+06	823102	830617	3	6	1.37831	0.4629
Jam2	Junctional adhesion molecule B OS=Mus musculus OX=10090 GN=Jam2 PE=1 SV=1	Q9JI59	6	7.40595e+06	6.98781e+06	6.18246e+06	6.72421e+06	6.82511e+06	4	1.74389e+06	3.53923e+06	3.29834e+06	3.01989e+06	4.17827e+06	3.15592e+06	5	9	2.16264	1.11279
Jtb	Protein JTB OS=Mus musculus OX=10090 GN=Jtb PE=1 SV=1	O88824	1	981796	803979	735774	496700	754563	4	571327	545663	461803	446258	510077	507026	5	9	1.48821	0.573581
Jup	Junction plakoglobin OS=Mus musculus OX=10090 GN=Jup PE=1 SV=3	Q02257	11	5.73327e+06	5.82559e+06	5.91219e+06	5.32943e+06	5.70012e+06	4	1.83042e+06	4.13637e+06	1.93257e+06	3.53528e+06	2.70707e+06	2.82835e+06	5	9	2.01536	1.01103
Kalrn	Kalirin OS=Mus musculus OX=10090 GN=Kalrn PE=1 SV=1	A2CG49	2	265127		177114		221120	2						#DIV/0!	0	2	#DIV/0!	#DIV/0!
Kank2	KN motif and ankyrin repeat domain-containing protein 2 OS=Mus musculus OX=10090 GN=Kank2 PE=1 SV=1	Q8BX02	4	934800	968033		886121	929651	3		311477	563652	598914		491348	3	6	1.89204	0.919946
Kansl3	KAT8 regulatory NSL complex subunit 3 OS=Mus musculus OX=10090 GN=Kansl3 PE=1 SV=1	A2RSY1	1					#DIV/0!	0		106921				106921	1	1	#DIV/0!	#DIV/0!
Kars	Lysine--tRNA ligase OS=Mus musculus OX=10090 GN=Kars PE=1 SV=1	Q99MN1	15	6.40949e+06	7.20098e+06	7.08273e+06	3.8172e+07	1.47163e+07	4	698105	1.73008e+06	1.59324e+07	1.3285e+06	1.28641e+06	4.19509e+06	5	9	3.50798	1.81064
Kat7	Histone acetyltransferase KAT7 OS=Mus musculus OX=10090 GN=Kat7 PE=1 SV=1	Q5SVQ0	4	439644	468445		699022	535704	3	2296720			2.26299e+06		2.27985e+06	2	5	0.234973	-2.08943
Katna1	Katanin p60 ATPase-containing subunit A1 OS=Mus musculus OX=10090 GN=Katna1 PE=1 SV=1	Q9WV86	3		2.01827e+06	2.45274e+06		2.23551e+06	2						#DIV/0!	0	2	#DIV/0!	#DIV/0!
Katnal1	Katanin p60 ATPase-containing subunit A-like 1 OS=Mus musculus OX=10090 GN=Katnal1 PE=1 SV=1	Q8K0T4	2		546124		551423	548774	2						#DIV/0!	0	2	#DIV/0!	#DIV/0!
Katnb1	Katanin p80 WD40 repeat-containing subunit B1 OS=Mus musculus OX=10090 GN=Katnb1 PE=1 SV=1	Q8BG40	3			651577	1914097	1.28284e+06	2						#DIV/0!	0	2	#DIV/0!	#DIV/0!
Kcmf1	E3 ubiquitin-protein ligase KCMF1 OS=Mus musculus OX=10090 GN=Kcmf1 PE=1 SV=1	Q80UY2	4	5.69122e+06	3.66225e+06	2.47678e+06	3969838	3.95002e+06	4			699247	1.15189e+06	843923	898352	3	7	4.39697	2.13651
Kct2	Keratinocyte-associated transmembrane protein 2 OS=Mus musculus OX=10090 GN=Kct2 PE=1 SV=2	Q8K201	2	1.77902e+06				1.77902e+06	1						#DIV/0!	0	1	#DIV/0!	#DIV/0!
Kctd10	BTB/POZ domain-containing adapter for CUL3-mediated RhoA degradation protein 3 OS=Mus musculus OX=10090 GN=Kctd10 PE=1 SV=1	Q922M3	6	1.02204e+06	1.52798e+06	1.38928e+06	1222040	1.29034e+06	4	2181100	1.44283e+06	991798	2.34166e+06	1.83472e+06	1.75842e+06	5	9	0.733805	-0.446532
Kdm1a	Lysine-specific histone demethylase 1A OS=Mus musculus OX=10090 GN=Kdm1a PE=1 SV=2	Q6ZQ88	2	5.72745e+06	5.38304e+06		4.02993e+06	5.0468e+06	3		740062			981882	860972	2	5	5.86175	2.55133
Kdm1b	Lysine-specific histone demethylase 1B OS=Mus musculus OX=10090 GN=Kdm1b PE=1 SV=1	Q8CIG3	1		575308			575308	1						#DIV/0!	0	1	#DIV/0!	#DIV/0!
Kdm2a	Lysine-specific demethylase 2A OS=Mus musculus OX=10090 GN=Kdm2a PE=1 SV=2	P59997	3	433923			4.69116e+06	2.56254e+06	2		808871				808871	1	3	3.16805	1.66359
Kdm3b	Lysine-specific demethylase 3B OS=Mus musculus OX=10090 GN=Kdm3b PE=1 SV=2	Q6ZPY7	2	696969		948081		822525	2						#DIV/0!	0	2	#DIV/0!	#DIV/0!
Kdm5c	Lysine-specific demethylase 5C OS=Mus musculus OX=10090 GN=Kdm5c PE=1 SV=4	P41230	4	748622	703185	547328	685307	671111	4					72545.4	72545.4	1	5	9.2509	3.20959
Khdrbs1	KH domain-containing, RNA-binding, signal transduction-associated protein 1 OS=Mus musculus OX=10090 GN=Khdrbs1 PE=1 SV=2	Q60749	4	9.20985e+06	1.03818e+07	9.22817e+06	1.27958e+07	1.04039e+07	4	1435123	1.24828e+06	1.32119e+06	1.28722e+06	1.5278e+06	1.36392e+06	5	9	7.62793	2.93129
Khsrp	Far upstream element-binding protein 2 OS=Mus musculus OX=10090 GN=Khsrp PE=1 SV=2	Q3U0V1	6	5.13098e+06	6.17634e+06	4.77876e+06	3983229	5.01733e+06	4	2121977	2.54699e+06	4.43215e+06	2.47142e+06	3.97864e+06	3.11023e+06	5	9	1.61317	0.689896
Kif11	Kinesin-like protein KIF11 OS=Mus musculus OX=10090 GN=Kif11 PE=1 SV=1	Q6P9P6	3	2.91e+06	2.43635e+06	6.0848e+06	12654870	6.02151e+06	4						#DIV/0!	0	4	#DIV/0!	#DIV/0!
Kif13a	Kinesin-like protein KIF13A OS=Mus musculus OX=10090 GN=Kif13a PE=1 SV=1	Q9EQW7	2		132352	279342		205847	2				390316		390316	1	3	0.527385	-0.923071
Kif14	Kinesin-like protein KIF14 OS=Mus musculus OX=10090 GN=Kif14 PE=1 SV=1	L0N7N1	2			3.00737e+06		3.00737e+06	1		1.83749e+06	1.64338e+06			1.74044e+06	2	3	1.72794	0.789054
Kif15	Kinesin-like protein KIF15 OS=Mus musculus OX=10090 GN=Kif15 PE=1 SV=1	Q6P9L6	9	1.83501e+06	2.45748e+06	3.52605e+06	1708109	2.38166e+06	4				233484		233484	1	5	10.2005	3.35057
Kif16b	Kinesin-like protein KIF16B OS=Mus musculus OX=10090 GN=Kif16b PE=1 SV=1	B1AVY7	1			1.64265e+06		1.64265e+06	1						#DIV/0!	0	1	#DIV/0!	#DIV/0!
Kif1b	Kinesin-like protein KIF1B OS=Mus musculus OX=10090 GN=Kif1b PE=1 SV=2	Q60575	3	3.15012e+06	4.47494e+06	3.56221e+06	2.19291e+06	3.34505e+06	4	703394	744507	548558	536973	466399	599966	5	9	5.57539	2.47907
Kif1b	Isoform 2 of Kinesin-like protein KIF1B OS=Mus musculus OX=10090 GN=Kif1b	Q60575-2	1		2.78627e+06	6.67379e+06		4.73003e+06	2						#DIV/0!	0	2	#DIV/0!	#DIV/0!
Kif1b	Isoform 3 of Kinesin-like protein KIF1B OS=Mus musculus OX=10090 GN=Kif1b	Q60575-3	1	931622				931622	1						#DIV/0!	0	1	#DIV/0!	#DIV/0!
Kif1bp	KIF1-binding protein OS=Mus musculus OX=10090 GN=Kif1bp PE=1 SV=2	Q6ZPU9	7	9.31264e+06	7.41962e+06	5.96055e+06	8.15502e+06	7.71196e+06	4	526824	355077	347048	536712	934525	540037	5	9	14.2804	3.83597
Kif1c	Kinesin-like protein KIF1C OS=Mus musculus OX=10090 GN=Kif1c PE=1 SV=2	O35071	4	1.6114e+06	1.85663e+06	457814	1115206	1.26026e+06	4					276893	276893	1	5	4.55144	2.18632
Kif20a	Kinesin-like protein KIF20A OS=Mus musculus OX=10090 GN=Kif20a PE=1 SV=1	P97329	4	755489	8.37705e+06	5.51003e+06	5.27634e+06	4.97973e+06	4						#DIV/0!	0	4	#DIV/0!	#DIV/0!
Kif20b	Kinesin-like protein KIF20B OS=Mus musculus OX=10090 GN=Kif20b PE=1 SV=3	Q80WE4	1			2.06691e+06		2.06691e+06	1						#DIV/0!	0	1	#DIV/0!	#DIV/0!
Kif21a	Kinesin-like protein KIF21A OS=Mus musculus OX=10090 GN=Kif21a PE=1 SV=2	Q9QXL2	4	459940	300828	308143	601297	417552	4	845618	253707	314286	449471	375548	447726	5	9	0.932606	-0.10066
Kif21b	Kinesin-like protein KIF21B OS=Mus musculus OX=10090 GN=Kif21b PE=1 SV=2	Q9QXL1	2		962648	1.08269e+06		1.02267e+06	2	792830					792830	1	3	1.28989	0.367254
Kif23	Kinesin-like protein KIF23 OS=Mus musculus OX=10090 GN=Kif23 PE=1 SV=1	E9Q5G3	5	1.49375e+06	1.01887e+06	860950	912710	1.07157e+06	4		200711			283474	242093	2	6	4.42628	2.14609
Kif2a	Kinesin-like protein KIF2A OS=Mus musculus OX=10090 GN=Kif2a PE=1 SV=2	P28740	5	1.11705e+06	1.18977e+06	2.31804e+06	2276156	1.72526e+06	4		470481	354510		427676	417556	3	7	4.1318	2.04677
Kif2c	Kinesin-like protein KIF2C OS=Mus musculus OX=10090 GN=Kif2c PE=1 SV=1	Q922S8	4	2.14629e+06	2.69061e+06	4.02306e+06	1488387	2.58709e+06	4	584344		251689	612498		482844	3	7	5.35802	2.4217
Kif3a	Kinesin-like protein KIF3A OS=Mus musculus OX=10090 GN=Kif3a PE=1 SV=2	P28741	7	1.87663e+06	1.63618e+06	1.8308e+06	1.34599e+06	1.6724e+06	4	548904	536135	312730	43080.8	578785	403927	5	9	4.14035	2.04975
Kif3b	Kinesin-like protein KIF3B OS=Mus musculus OX=10090 GN=Kif3b PE=1 SV=1	Q61771	2	1.09327e+06	833219		508657	811715	3	615383			473776		544580	2	5	1.49053	0.57583
Kif3c	Kinesin-like protein KIF3C OS=Mus musculus OX=10090 GN=Kif3c PE=1 SV=3	O35066	2				773029	773029	1			327743			327743	1	2	2.35864	1.23796
Kif4	Chromosome-associated kinesin KIF4 OS=Mus musculus OX=10090 GN=Kif4 PE=1 SV=3	P33174	1		2.92202e+06		2964872	2.94345e+06	2	6038033	8.29996e+06	7.06453e+06			7.13417e+06	3	5	0.412584	-1.27724
Kif5a	Kinesin heavy chain isoform 5A OS=Mus musculus OX=10090 GN=Kif5a PE=1 SV=3	P33175	5	2.21178e+07	2.86995e+07	2.70296e+07	1.68918e+07	2.36846e+07	4	14346883	1.67682e+07	1.6201e+07	1.52641e+07	1.67012e+07	1.58563e+07	5	9	1.49371	0.578899
Kif5b	Kinesin-1 heavy chain OS=Mus musculus OX=10090 GN=Kif5b PE=1 SV=3	Q61768	28	1.68835e+07	1.50947e+07	1.63689e+07	1.6266e+07	1.61533e+07	4	3.70401e+06	3.06576e+06	2.32338e+06	3.74351e+06	2.7847e+06	3.12427e+06	5	9	5.17026	2.37024
Kif5c	Kinesin heavy chain isoform 5C OS=Mus musculus OX=10090 GN=Kif5c PE=1 SV=3	P28738	11	1.3923e+07	1.07248e+07	1.16892e+07	13237462	1.23936e+07	4	1376174	2.24712e+06	1.69464e+06	2.13435e+06	2.66091e+06	2.02264e+06	5	9	6.12745	2.61529
Kifap3	Kinesin-associated protein 3 OS=Mus musculus OX=10090 GN=Kifap3 PE=1 SV=1	P70188	4	1.73685e+06	2.05957e+06	1.87877e+06	1229134	1.72608e+06	4	565838	508485		553166		542496	3	7	3.18173	1.66981
Kirrel1	Kin of IRRE-like protein 1 OS=Mus musculus OX=10090 GN=Kirrel1 PE=1 SV=1	Q80W68	4	1.94688e+06	1.8439e+06	1.53097e+06	2130893	1.86316e+06	4	2635867	2.01899e+06	2.24186e+06	1.44227e+06	1.93578e+06	2.05495e+06	5	9	0.906669	-0.141352
Kiaa0319l	Dyslexia-associated protein KIAA0319-like protein OS=Mus musculus OX=10090 GN=Kiaa0319l PE=1 SV=1	Q8K135	2	1.33649e+06	3.49163e+06	2.21632e+06	1400075	2.11113e+06	4	652163	553744		1.38083e+06	900873	871904	4	8	2.42129	1.27577
Kiaa0754	Uncharacterized protein KIAA0754 OS=Mus musculus OX=10090 GN=Kiaa0754 PE=2 SV=2	Q69ZZ9	1		6.69219e+06			6.69219e+06	1	2736296					2736296	1	2	2.44571	1.29025
Kiaa1522	Uncharacterized protein KIAA1522 OS=Mus musculus OX=10090 GN=Kiaa1522 PE=1 SV=1	A2A7S8	1					#DIV/0!	0	3655483					3655483	1	1	#DIV/0!	#DIV/0!
Kiaa2013	Uncharacterized protein KIAA2013 OS=Mus musculus OX=10090 GN=Kiaa2013 PE=1 SV=1	Q91X21	2		280814	369504	519896	390071	3						#DIV/0!	0	3	#DIV/0!	#DIV/0!
Klc1	Kinesin light chain 1 OS=Mus musculus OX=10090 GN=Klc1 PE=1 SV=3	O88447	11	5.90422e+06	5.47874e+06	4.78719e+06	5.57994e+06	5.43752e+06	4	1.76413e+06	1.70393e+06	1.38451e+06	1.54048e+06	1.36618e+06	1.55185e+06	5	9	3.5039	1.80896
Klc2	Kinesin light chain 2 OS=Mus musculus OX=10090 GN=Klc2 PE=1 SV=1	O88448	10	7.36335e+06	6.80511e+06	8.17425e+06	5.18757e+06	6.88257e+06	4	1697716	1.85991e+06	1.94641e+06	1.00391e+06	649969	1.43158e+06	5	9	4.80766	2.26534
Klhdc2	Kelch domain-containing protein 2 OS=Mus musculus OX=10090 GN=Klhdc2 PE=2 SV=3	Q4G5Y1	2	1.96239e+06	1.33211e+06	1.54728e+06	3.63504e+06	2.11921e+06	4						#DIV/0!	0	4	#DIV/0!	#DIV/0!
Klhdc3	Kelch domain-containing protein 3 OS=Mus musculus OX=10090 GN=Klhdc3 PE=2 SV=1	Q8VEM9	1	5.42595e+06	1.37031e+06	5.39476e+06		4.06367e+06	3	1410853	2.05322e+06			1.66121e+06	1.70843e+06	3	6	2.3786	1.25011
Klhdc4	Kelch domain-containing protein 4 OS=Mus musculus OX=10090 GN=Klhdc4 PE=2 SV=2	Q921I2	6		141142	652780	2653666	1.1492e+06	3						#DIV/0!	0	3	#DIV/0!	#DIV/0!
Klhl11	Kelch-like protein 11 OS=Mus musculus OX=10090 GN=Klhl11 PE=1 SV=1	Q8CE33	1	782136			1498715	1.14043e+06	2						#DIV/0!	0	2	#DIV/0!	#DIV/0!
Klhl30	Kelch-like protein 30 OS=Mus musculus OX=10090 GN=Klhl30 PE=2 SV=1	Q8C3F7	1	831902	879232	690984	551254	738343	4	591367	396804		369860	302296	415082	4	8	1.77879	0.830896
Klhl9	Kelch-like protein 9 OS=Mus musculus OX=10090 GN=Klhl9 PE=2 SV=2	Q6ZPT1	4	4.86768e+06	4.45727e+06	9.19586e+06	4.20972e+06	5.68263e+06	4	2310030	1.08164e+06	3.34396e+06	106683	2.7684e+06	1.92214e+06	5	9	2.95641	1.56384
Klkb1	Plasma kallikrein OS=Mus musculus OX=10090 GN=Klkb1 PE=1 SV=2	P26262	2	292630	297576		1669140	753115	3	1.92685e+06	2.37627e+06	1.53826e+06	1.80995e+06	901492	1.71056e+06	5	8	0.440273	-1.18353
Knstrn	Small kinetochore-associated protein OS=Mus musculus OX=10090 GN=Knstrn PE=2 SV=2	Q9D9Z1	1	1.54891e+07	1.3229e+06		12429472	9.74716e+06	3						#DIV/0!	0	3	#DIV/0!	#DIV/0!
Kntc1	Kinetochore-associated protein 1 OS=Mus musculus OX=10090 GN=Kntc1 PE=1 SV=2	Q8C3Y4	20	4.11199e+06	4.33727e+06	4.46664e+06	3.53949e+06	4.11385e+06	4	2980472	2.3568e+06	3.51196e+06	2.26111e+06	1.82221e+06	2.58651e+06	5	9	1.5905	0.669482
Kpna1	Importin subunit alpha-5 OS=Mus musculus OX=10090 GN=Kpna1 PE=1 SV=2	Q60960	2					#DIV/0!	0	320206	96534.3				208370	2	2	#DIV/0!	#DIV/0!
Kpna2	Importin subunit alpha-1 OS=Mus musculus OX=10090 GN=Kpna2 PE=1 SV=2	P52293	6	4.26201e+06	2.82721e+06	3.48193e+06	3164562	3.43393e+06	4	783466	420155			507416	570346	3	7	6.02078	2.58995
Kpna4	Importin subunit alpha-3 OS=Mus musculus OX=10090 GN=Kpna4 PE=1 SV=1	O35343	4		5.86608e+06			5.86608e+06	1	253980	379783	312583		221136	291871	4	5	20.0982	4.329
Kpna6	Importin subunit alpha-7 OS=Mus musculus OX=10090 GN=Kpna6 PE=1 SV=2	O35345	9	7.62323e+06	5.61609e+06	3.38983e+06	5523974	5.53828e+06	4	868996	1.62067e+06	1.46405e+06	2.09502e+06	2.16219e+06	1.64218e+06	5	9	3.37251	1.75382
Kpnb1	Importin subunit beta-1 OS=Mus musculus OX=10090 GN=Kpnb1 PE=1 SV=2	P70168	19	3.25419e+07	2.05926e+07	3.10041e+07	1.71948e+07	2.53334e+07	4	3.67255e+06	4.73196e+06	6.75866e+06	6.45286e+06	5.16094e+06	5.35539e+06	5	9	4.73044	2.24197
Kras	GTPase KRas OS=Mus musculus OX=10090 GN=Kras PE=1 SV=1	P32883	4	1.3143e+07	1.42051e+07	5.62009e+06	1.08222e+07	1.09476e+07	4	1.87078e+06	3.98022e+06				2.9255e+06	2	6	3.74212	1.90386
Krit1	Krev interaction trapped protein 1 OS=Mus musculus OX=10090 GN=Krit1 PE=1 SV=1	Q6S5J6	2					#DIV/0!	0		196870				196870	1	1	#DIV/0!	#DIV/0!
Krr1	KRR1 small subunit processome component homolog OS=Mus musculus OX=10090 GN=Krr1 PE=2 SV=1	Q8BGA5	1		252760			252760	1						#DIV/0!	0	1	#DIV/0!	#DIV/0!
Krt1	Keratin, type II cytoskeletal 1 OS=Mus musculus OX=10090 GN=Krt1 PE=1 SV=4	P04104	13	1.8657e+07	2.50165e+07	2.26555e+07	2.23939e+07	2.21807e+07	4	1.9106e+07	2.20039e+07	1.63045e+07	1.34519e+07	1.18416e+07	1.65416e+07	5	9	1.34091	0.423209
Krt10	Keratin, type I cytoskeletal 10 OS=Mus musculus OX=10090 GN=Krt10 PE=1 SV=3	P02535	7	7.6039e+06	8.12058e+06	5.71954e+06	9483170	7.7318e+06	4	9.43663e+06	2.68637e+06	5.22312e+06	5.30032e+06	3.76657e+06	5.2826e+06	5	9	1.46363	0.549555
Krt14	Keratin, type I cytoskeletal 14 OS=Mus musculus OX=10090 GN=Krt14 PE=1 SV=2	Q61781	1					#DIV/0!	0	1599139	1.04816e+06				1.32365e+06	2	2	#DIV/0!	#DIV/0!
Krt16	Keratin, type I cytoskeletal 16 OS=Mus musculus OX=10090 GN=Krt16 PE=1 SV=3	Q9Z2K1	1	1.76186e+06	7.26214e+06		7784202	5.60273e+06	3	6513357					6513357	1	4	0.860191	-0.21727
Krt18	Keratin, type I cytoskeletal 18 OS=Mus musculus OX=10090 GN=Krt18 PE=1 SV=5	P05784	1	4.30602e+07	5.65449e+07	4.72142e+07	35888796	4.5677e+07	4	39342332	3.24289e+07	2.84735e+07	3.00096e+07	1.98313e+07	3.00172e+07	5	9	1.5217	0.605682
Krt19	Keratin, type I cytoskeletal 19 OS=Mus musculus OX=10090 GN=Krt19 PE=1 SV=1	P19001	2		6.8439e+06		9621025	8.23246e+06	2	5118722	5.24157e+06	5.04792e+06		5.22367e+06	5.15797e+06	4	6	1.59607	0.674521
Krt2	Keratin, type II cytoskeletal 2 epidermal OS=Mus musculus OX=10090 GN=Krt2 PE=1 SV=1	Q3TTY5	4	6.05948e+06	7.53533e+06	6.22703e+06	1.04323e+07	7.56354e+06	4	11556824	1.00301e+07	9.82213e+06	6.53049e+06	5.41396e+06	8.67069e+06	5	9	0.872311	-0.197085
Krt24	Keratin, type I cytoskeletal 24 OS=Mus musculus OX=10090 GN=Krt24 PE=2 SV=2	A1L317	1	7.51093e+06	7.34704e+06	8.03636e+06	4789314	6.92091e+06	4	15519934	1.61027e+07	1.12675e+07	9.34299e+06	5.38758e+06	1.15241e+07	5	9	0.600558	-0.735624
Krt28	Keratin, type I cytoskeletal 28 OS=Mus musculus OX=10090 GN=Krt28 PE=1 SV=1	A6BLY7	1	2.66747e+07	3.30108e+07	3.01213e+07	29426148	2.98082e+07	4	43532452	2.18387e+07	2.80676e+07	2.45669e+07	1.14021e+07	2.58816e+07	5	9	1.15172	0.203786
Krt4	Keratin, type II cytoskeletal 4 OS=Mus musculus OX=10090 GN=Krt4 PE=1 SV=2	P07744	1					#DIV/0!	0	9081610	5.52166e+06	4.05053e+06	9.88709e+06	1.80174e+06	6.06853e+06	5	5	#DIV/0!	#DIV/0!
Krt42	Keratin, type I cytoskeletal 42 OS=Mus musculus OX=10090 GN=Krt42 PE=1 SV=1	Q6IFX2	1					#DIV/0!	0	1578578			366500		972539	2	2	#DIV/0!	#DIV/0!
Krt5	Keratin, type II cytoskeletal 5 OS=Mus musculus OX=10090 GN=Krt5 PE=1 SV=1	Q922U2	11	1.70067e+07	8.65144e+06	878530	10017314	9.13849e+06	4	8.18769e+06	3.1741e+06	5.73141e+06	2.56848e+06	2.52348e+06	4.43703e+06	5	9	2.0596	1.04236
Krt6a	Keratin, type II cytoskeletal 6A OS=Mus musculus OX=10090 GN=Krt6a PE=1 SV=3	P50446	1	4.05857e+06	3.83082e+06		4249920	4.04644e+06	3	3113447			1.39862e+06	1.68312e+06	2.06506e+06	3	6	1.95948	0.970469
Krt76	Keratin, type II cytoskeletal 2 oral OS=Mus musculus OX=10090 GN=Krt76 PE=1 SV=1	Q3UV17	1	1.83892e+08	2.23438e+08	2.14384e+08	178442592	2.00039e+08	4	118458432	9.03549e+07	7.74416e+07	7.90855e+07	5.41366e+07	8.38954e+07	5	9	2.38439	1.25362
Krt8	Keratin, type II cytoskeletal 8 OS=Mus musculus OX=10090 GN=Krt8 PE=1 SV=4	P11679	1	1.58339e+08	2.26765e+08	1.64429e+08	165436864	1.78742e+08	4	60797480	6.42105e+07	5.98229e+07	8.95066e+07	7.00482e+07	6.88771e+07	5	9	2.59509	1.37578
Kti12	Protein KTI12 homolog OS=Mus musculus OX=10090 GN=Kti12 PE=1 SV=1	Q9D1R2	2				439774	439774	1						#DIV/0!	0	1	#DIV/0!	#DIV/0!
Ktn1	Kinectin OS=Mus musculus OX=10090 GN=Ktn1 PE=1 SV=1	Q61595	8	2.76409e+06	3.1067e+06	3.0603e+06	2.18014e+06	2.77781e+06	4	730389	565374	824464	632892	643207	679265	5	9	4.08943	2.0319
Lama2	Laminin subunit alpha-2 OS=Mus musculus OX=10090 GN=Lama2 PE=1 SV=2	Q60675	68	8.00228e+06	8.96488e+06	9.12793e+06	7.20097e+06	8.32401e+06	4	6.46222e+06	8.92926e+06	6.57569e+06	7.07122e+06	5.85356e+06	6.97839e+06	5	9	1.19283	0.254386
Lama4	Laminin subunit alpha-4 OS=Mus musculus OX=10090 GN=Lama4 PE=1 SV=2	P97927	14	2.84482e+06	5.35225e+06	4.02526e+06	4432168	4.16363e+06	4	2.70684e+06	3.57219e+06	3.06366e+06	3.43649e+06	2.91567e+06	3.13897e+06	5	9	1.32643	0.40755
Lama5	Laminin subunit alpha-5 OS=Mus musculus OX=10090 GN=Lama5 PE=1 SV=4	Q61001	67	6.01842e+06	6.47552e+06	7.07182e+06	5.51794e+06	6.27093e+06	4	8122821	8.94376e+06	7.75429e+06	8.49961e+06	9.20169e+06	8.50444e+06	5	9	0.737371	-0.439537
Lamb1	Laminin subunit beta-1 OS=Mus musculus OX=10090 GN=Lamb1 PE=1 SV=3	P02469	54	1.99778e+07	2.44298e+07	1.85515e+07	1.7917e+07	2.0219e+07	4	2.77679e+07	2.25045e+07	2.57471e+07	2.98109e+07	3.19704e+07	2.75602e+07	5	9	0.733632	-0.446871
Lamb2	Laminin subunit beta-2 OS=Mus musculus OX=10090 GN=Lamb2 PE=1 SV=2	Q61292	16	3.45966e+06	3.94731e+06	2.50929e+06	1.33637e+07	5.81999e+06	4	5.14555e+06	3.75235e+06	3.9849e+06	3.79542e+06	6.09557e+06	4.55476e+06	5	9	1.27778	0.353641
Lamc1	Laminin subunit gamma-1 OS=Mus musculus OX=10090 GN=Lamc1 PE=1 SV=2	P02468	67	9.14262e+06	7.82866e+06	1.08648e+07	9.32748e+06	9.29089e+06	4	1.34949e+07	1.29586e+07	1.18723e+07	1.12985e+07	1.10605e+07	1.2137e+07	5	9	0.765504	-0.385519
Lamp1	Lysosome-associated membrane glycoprotein 1 OS=Mus musculus OX=10090 GN=Lamp1 PE=1 SV=2	P11438	8	1.99655e+07	1.48125e+07	1.77689e+07	1.61669e+07	1.71784e+07	4	6.92186e+06	4.45393e+06	6.5599e+06	5.67664e+06	6.21396e+06	5.96526e+06	5	9	2.87975	1.52594
Lamp2	Lysosome-associated membrane glycoprotein 2 OS=Mus musculus OX=10090 GN=Lamp2 PE=1 SV=2	P17047	6	3.84499e+07	3.89107e+07	3.84536e+07	36155618	3.79925e+07	4	1.02507e+07	1.81962e+07	1.17878e+07	1.14647e+07	1.21074e+07	1.27614e+07	5	9	2.97714	1.57393
Lamtor1	Ragulator complex protein LAMTOR1 OS=Mus musculus OX=10090 GN=Lamtor1 PE=1 SV=1	Q9CQ22	3	1.72271e+07	9.4845e+06	1.83199e+07	16049278	1.52702e+07	4	4071981	3.83204e+06	3.5289e+06	6.07581e+06	2.02731e+06	3.90721e+06	5	9	3.90821	1.96651
Lamtor2	Ragulator complex protein LAMTOR2 OS=Mus musculus OX=10090 GN=Lamtor2 PE=1 SV=1	Q9JHS3	1	4.99168e+06	5.98542e+06	4.57878e+06		5.18529e+06	3	4739977					4739977	1	4	1.09395	0.129545
Lamtor5	Ragulator complex protein LAMTOR5 OS=Mus musculus OX=10090 GN=Lamtor5 PE=1 SV=1	Q9D1L9	1		6.93714e+06	7.58877e+06		7.26296e+06	2						#DIV/0!	0	2	#DIV/0!	#DIV/0!
Lancl1	LanC-like protein 1 OS=Mus musculus OX=10090 GN=Lancl1 PE=1 SV=1	O89112	11	3.23922e+06	2.48472e+06	2.06809e+06	4.44998e+06	3.0605e+06	4	919025	673239	998129	1.38668e+06	1.26577e+06	1.04857e+06	5	9	2.91874	1.54534
Lancl2	LanC-like protein 2 OS=Mus musculus OX=10090 GN=Lancl2 PE=1 SV=1	Q9JJK2	4				43518300	43518300	1			67063.8			67063.8	1	2	648.909	9.34187
Lancl3	LanC-like protein 3 OS=Mus musculus OX=10090 GN=Lancl3 PE=2 SV=2	Q8CD19	1	695778	904277	1.06263e+06	1133154	948961	4	241567	331580			258442	277196	3	7	3.42343	1.77544
Lap3	Cytosol aminopeptidase OS=Mus musculus OX=10090 GN=Lap3 PE=1 SV=3	Q9CPY7	16	5.66242e+06	5.18963e+06	5.67513e+06	8.32823e+06	6.21385e+06	4	1.10317e+06	1.12515e+06	941486	1.1033e+06	1.42274e+06	1.13917e+06	5	9	5.45472	2.44751
Laptm4a	Lysosomal-associated transmembrane protein 4A OS=Mus musculus OX=10090 GN=Laptm4a PE=1 SV=1	Q60961	1	2.02517e+07	2.363e+07	2.68125e+07	29630976	2.50813e+07	4		8.99679e+06	8.37044e+06	6.99556e+06	8.00923e+06	8.09301e+06	4	8	3.09913	1.63186
Large1	LARGE xylosyl- and glucuronyltransferase 1 OS=Mus musculus OX=10090 GN=Large1 PE=1 SV=1	Q9Z1M7	1				14228104	14228104	1	6119517	4.98668e+06	7.81094e+06		6.43186e+06	6.33725e+06	4	5	2.24516	1.16682
Larp1	La-related protein 1 OS=Mus musculus OX=10090 GN=Larp1 PE=1 SV=3	Q6ZQ58	6	1.58558e+06	1.46486e+06	2.89102e+06	1799224	1.93517e+06	4	1023643	776650			1.32118e+06	1.04049e+06	3	7	1.85986	0.895196
Larp4	La-related protein 4 OS=Mus musculus OX=10090 GN=Larp4 PE=1 SV=2	Q8BWW4	5	3.44304e+06		5.95541e+06	3373719	4.25739e+06	3	790338	573624		689836		684599	3	6	6.2188	2.63664
Larp4b	La-related protein 4B OS=Mus musculus OX=10090 GN=Larp4b PE=1 SV=2	Q6A0A2	4	125359	1.85937e+06	2.6521e+06	872334	1.37729e+06	4						#DIV/0!	0	4	#DIV/0!	#DIV/0!
Lars	Leucine--tRNA ligase, cytoplasmic OS=Mus musculus OX=10090 GN=Lars PE=1 SV=2	Q8BMJ2	49	2.82173e+07	2.16727e+07	2.6801e+07	1.99595e+07	2.41626e+07	4	4.55317e+06	7.17358e+06	8.20011e+06	6.19178e+06	1.03345e+07	7.29063e+06	5	9	3.3142	1.72866
Lars2	Probable leucine--tRNA ligase, mitochondrial OS=Mus musculus OX=10090 GN=Lars2 PE=1 SV=1	Q8VDC0	2		635387		2683022	1.6592e+06	2						#DIV/0!	0	2	#DIV/0!	#DIV/0!
Las1l	Ribosomal biogenesis protein LAS1L OS=Mus musculus OX=10090 GN=Las1l PE=1 SV=1	A2BE28	1				26774788	26774788	1						#DIV/0!	0	1	#DIV/0!	#DIV/0!
Lasp1	LIM and SH3 domain protein 1 OS=Mus musculus OX=10090 GN=Lasp1 PE=1 SV=1	Q61792	10	830331	1.3231e+06	2.34468e+06	1278389	1.44412e+06	4	2.19926e+06	1.6101e+06	803895	1.50739e+06	721670	1.36846e+06	5	9	1.05529	0.0776379
Lcmt2	tRNA wybutosine-synthesizing protein 4 OS=Mus musculus OX=10090 GN=Lcmt2 PE=2 SV=4	Q8BYR1	2	657093	884336	796028	436579	693509	4	305616				359494	332555	2	6	2.0854	1.06032
Lcn12	Epididymal-specific lipocalin-12 OS=Mus musculus OX=10090 GN=Lcn12 PE=2 SV=1	Q6JVL5	1		1.28387e+06	1.28013e+06		1.282e+06	2	1950579			1.71871e+06		1.83465e+06	2	4	0.698774	-0.517103
Lcp1	Plastin-2 OS=Mus musculus OX=10090 GN=Lcp1 PE=1 SV=4	Q61233	1	3.08481e+06	2.90601e+06	3.30973e+06	3571554	3.21803e+06	4	842409	947419	1.03688e+06	937872	983443	949605	5	9	3.38881	1.76078
Ldah	Lipid droplet-associated hydrolase OS=Mus musculus OX=10090 GN=Ldah PE=1 SV=1	Q8BVA5	2	2.23961e+06	4.21148e+06	4.94414e+06	2.24061e+06	3.40896e+06	4	1641328			565903		1.10362e+06	2	6	3.0889	1.6271
Ldha	L-lactate dehydrogenase A chain OS=Mus musculus OX=10090 GN=Ldha PE=1 SV=3	P06151	11	3.34359e+07	3.45379e+07	3.12153e+07	2.93125e+07	3.21254e+07	4	1.36271e+07	1.56182e+07	8.30962e+06	1.11492e+07	1.53851e+07	1.28178e+07	5	9	2.5063	1.32556
Ldhb	L-lactate dehydrogenase B chain OS=Mus musculus OX=10090 GN=Ldhb PE=1 SV=2	P16125	9	1.06567e+07	8.59917e+06	1.48494e+07	8.98695e+06	1.0773e+07	4	3459978	4.35127e+06	4.27112e+06	8.07117e+06	3.5164e+06	4.73399e+06	5	9	2.27568	1.1863
Ldhc	L-lactate dehydrogenase C chain OS=Mus musculus OX=10090 GN=Ldhc PE=1 SV=2	P00342	1	8.89599e+06	1.14472e+07	1.62366e+07	30637112	1.68042e+07	4	8942936	4.06477e+06	5.46861e+06	7.46964e+06	2.23063e+06	5.63532e+06	5	9	2.98195	1.57626
Ldlr	Low-density lipoprotein receptor OS=Mus musculus OX=10090 GN=Ldlr PE=1 SV=2	P35951	3				1070517	1070517	1					268520	268520	1	2	3.98673	1.99521
Ldlrad3	Low-density lipoprotein receptor class A domain-containing protein 3 OS=Mus musculus OX=10090 GN=Ldlrad3 PE=1 SV=1	A2AR95	1			498758		498758	1		76374.2		213095		144735	2	3	3.44602	1.78493
Leo1	RNA polymerase-associated protein LEO1 OS=Mus musculus OX=10090 GN=Leo1 PE=1 SV=2	Q5XJE5	2	999073		2.1859e+06	1400782	1.52858e+06	3						#DIV/0!	0	3	#DIV/0!	#DIV/0!
Lgals1	Galectin-1 OS=Mus musculus OX=10090 GN=Lgals1 PE=1 SV=3	P16045	14	3.03445e+07	3.48844e+07	2.22776e+07	4.32468e+07	3.26883e+07	4	1.63876e+07	1.78645e+07	1.36685e+07	1.64731e+07	1.38522e+07	1.56492e+07	5	9	2.08882	1.06269
Lgals3	Galectin-3 OS=Mus musculus OX=10090 GN=Lgals3 PE=1 SV=3	P16110	16	5.92968e+06	1.28261e+07	1.25336e+07	9.85208e+06	1.02854e+07	4	5.36536e+06	4.71807e+06	7.24669e+06	4.23659e+06	4.77381e+06	5.2681e+06	5	9	1.95238	0.965237
Lgals3bp	Galectin-3-binding protein OS=Mus musculus OX=10090 GN=Lgals3bp PE=1 SV=1	Q07797	11	5.29908e+06	5.54437e+06	6.15152e+06	9.32089e+06	6.57896e+06	4	4.40399e+06	4.18022e+06	3.27057e+06	3.89873e+06	3.22299e+06	3.7953e+06	5	9	1.73345	0.793646
Lgals9	Galectin-9 OS=Mus musculus OX=10090 GN=Lgals9 PE=1 SV=1	O08573	2	345820	452859	466530	480107	436329	4			233695			233695	1	5	1.86709	0.900791
Lgalsl	Galectin-related protein OS=Mus musculus OX=10090 GN=Lgalsl PE=1 SV=1	Q8VED9	2	419853		394028	767461	527114	3		920558	1.40283e+06	333619	543423	800107	4	7	0.658805	-0.602078
Lgmn	Legumain OS=Mus musculus OX=10090 GN=Lgmn PE=1 SV=1	O89017	1					#DIV/0!	0	1410042	787177	1.68828e+06		644866	1.13259e+06	4	4	#DIV/0!	#DIV/0!
Lhfpl2	LHFPL tetraspan subfamily member 2 protein OS=Mus musculus OX=10090 GN=Lhfpl2 PE=1 SV=1	Q8BGA2	1					#DIV/0!	0	3914036					3914036	1	1	#DIV/0!	#DIV/0!
Lig1	DNA ligase 1 OS=Mus musculus OX=10090 GN=Lig1 PE=1 SV=2	P37913	7	2.49423e+06	3.28323e+06	2.71445e+06	2.88175e+06	2.84342e+06	4	540014	865868	1.29318e+06		560910	814993	4	8	3.48888	1.80277
Lig3	DNA ligase 3 OS=Mus musculus OX=10090 GN=Lig3 PE=1 SV=2	P97386	2	226207	382320	209335	155902	243441	4						#DIV/0!	0	4	#DIV/0!	#DIV/0!
Lima1	LIM domain and actin-binding protein 1 OS=Mus musculus OX=10090 GN=Lima1 PE=1 SV=3	Q9ERG0	2	3.93861e+06	3.35404e+06	3.53609e+06	2.73074e+06	3.38987e+06	4						#DIV/0!	0	4	#DIV/0!	#DIV/0!
Limk2	LIM domain kinase 2 OS=Mus musculus OX=10090 GN=Limk2 PE=1 SV=2	O54785	1		2.55604e+06		3202394	2.87922e+06	2						#DIV/0!	0	2	#DIV/0!	#DIV/0!
Lims1	LIM and senescent cell antigen-like-containing domain protein 1 OS=Mus musculus OX=10090 GN=Lims1 PE=1 SV=3	Q99JW4	10	1.60181e+06	2.27488e+06	1.79677e+06	1.75597e+06	1.85736e+06	4	2.17937e+06	2.35653e+06	1.45195e+06	2.34101e+06	1.67011e+06	1.9998e+06	5	9	0.928774	-0.106601
Lims2	LIM and senescent cell antigen-like-containing domain protein 2 OS=Mus musculus OX=10090 GN=Lims2 PE=1 SV=1	Q91XD2	4	1.07495e+06	1.45963e+06	1.26565e+06	721742	1.13049e+06	4	506062		555061			530561	2	6	2.13075	1.09136
Lin7b	Protein lin-7 homolog B OS=Mus musculus OX=10090 GN=Lin7b PE=1 SV=2	O88951	2	2.41421e+06	2.36638e+06	2.75335e+06	3108647	2.66065e+06	4	1.22882e+06	1.6202e+06	1.44936e+06	1.21775e+06	451133	1.19345e+06	5	9	2.22937	1.15664
Lin7c	Protein lin-7 homolog C OS=Mus musculus OX=10090 GN=Lin7c PE=1 SV=2	O88952	5	1.30286e+07		2.65559e+06	2907995	6.19738e+06	3	2.4117e+06	4.26904e+06	4.68777e+06	4.13258e+06	2.11477e+06	3.52317e+06	5	8	1.75904	0.814784
Llgl1	Lethal(2) giant larvae protein homolog 1 OS=Mus musculus OX=10090 GN=Llgl1 PE=1 SV=1	Q80Y17	5	2.506e+06	3.78154e+06	3.30718e+06	3.83838e+06	3.35828e+06	4	492033	502298	1.35675e+06	787150		784558	4	8	4.28047	2.09777
Llgl2	Lethal(2) giant larvae protein homolog 2 OS=Mus musculus OX=10090 GN=Llgl2 PE=1 SV=2	Q3TJ91	1					#DIV/0!	0	74638	216803	2.52382e+07	3.34461e+06		7.21857e+06	4	4	#DIV/0!	#DIV/0!
Lmbrd2	LMBR1 domain-containing protein 2 OS=Mus musculus OX=10090 GN=Lmbrd2 PE=1 SV=1	Q8C561	2	260741		211512	280743	250999	3		102516	567985	70818.9		247107	3	6	1.01575	0.0225459
Lmna	Prelamin-A/C OS=Mus musculus OX=10090 GN=Lmna PE=1 SV=2	P48678	30	7.2729e+06	8.60456e+06	6.68843e+06	6507590	7.26837e+06	4	2.23189e+06	3.7481e+06	3.07854e+06	2.92012e+06	2.59991e+06	2.91571e+06	5	9	2.49283	1.31778
Lmnb1	Lamin-B1 OS=Mus musculus OX=10090 GN=Lmnb1 PE=1 SV=3	P14733	4	2.05984e+06	4.47133e+06		2.8915e+06	3.14089e+06	3		2.28014e+06	2.46662e+06	1.7113e+06	1.97463e+06	2.10817e+06	4	7	1.48986	0.575179
Lnpep	Leucyl-cystinyl aminopeptidase OS=Mus musculus OX=10090 GN=Lnpep PE=1 SV=1	Q8C129	10	3.79427e+06	4.55183e+06	6.49031e+06	4.40777e+06	4.81104e+06	4	1848907	2.1936e+06	1.76395e+06	1.32772e+06	2.55597e+06	1.93803e+06	5	9	2.48244	1.31176
Lonp1	Lon protease homolog, mitochondrial OS=Mus musculus OX=10090 GN=Lonp1 PE=1 SV=2	Q8CGK3	11	736441	754325	1.10911e+06	3.10483e+06	1.42618e+06	4						#DIV/0!	0	4	#DIV/0!	#DIV/0!
Lox	Protein-lysine 6-oxidase OS=Mus musculus OX=10090 GN=Lox PE=1 SV=1	P28301	6	7.66412e+06	3.58432e+06	1.19599e+07	11880064	8.7721e+06	4	4.04931e+06	4.19671e+06	4.49013e+06	6.81883e+06	5.6084e+06	5.03267e+06	5	9	1.74303	0.801597
Loxl2	Lysyl oxidase homolog 2 OS=Mus musculus OX=10090 GN=Loxl2 PE=1 SV=2	P58022	15	3.80555e+06	3.48299e+06	4.03855e+06	2.24434e+06	3.39285e+06	4	3.42017e+06	3.73355e+06	3.11497e+06	4.94572e+06	3.37327e+06	3.71754e+06	5	9	0.912662	-0.131847
Loxl3	Lysyl oxidase homolog 3 OS=Mus musculus OX=10090 GN=Loxl3 PE=1 SV=2	Q9Z175	11	1.04438e+06	128850	368569	607256	537263	4	2.7635e+06	3.00643e+06	3.09876e+06	2.15738e+06	2.57988e+06	2.72119e+06	5	9	0.197437	-2.34054
Loxl4	Lysyl oxidase homolog 4 OS=Mus musculus OX=10090 GN=Loxl4 PE=2 SV=2	Q924C6	3					#DIV/0!	0	666782	975488	1.14512e+06		607266	848663	4	4	#DIV/0!	#DIV/0!
Lpin1	Phosphatidate phosphatase LPIN1 OS=Mus musculus OX=10090 GN=Lpin1 PE=1 SV=1	Q91ZP3	1		4.92906e+06	4.98081e+06		4.95494e+06	2						#DIV/0!	0	2	#DIV/0!	#DIV/0!
Lpin2	Phosphatidate phosphatase LPIN2 OS=Mus musculus OX=10090 GN=Lpin2 PE=1 SV=2	Q99PI5	4		3.13844e+06	3.7394e+06		3.43892e+06	2	6.89184e+06		2.44326e+06	2.94679e+06	3.44056e+06	3.93061e+06	4	6	0.874907	-0.192798
Lpin3	Phosphatidate phosphatase LPIN3 OS=Mus musculus OX=10090 GN=Lpin3 PE=1 SV=1	Q99PI4	1					#DIV/0!	0		407060	384877			395968	2	2	#DIV/0!	#DIV/0!
Lpl	Lipoprotein lipase OS=Mus musculus OX=10090 GN=Lpl PE=1 SV=3	P11152	8	1.2545e+07	1.13825e+07	1.31306e+07	9.09679e+06	1.15387e+07	4	5.42313e+06	5.65508e+06	6.53379e+06	5.042e+06	2.99869e+06	5.13054e+06	5	9	2.24902	1.1693
Lpp	Lipoma-preferred partner homolog OS=Mus musculus OX=10090 GN=Lpp PE=1 SV=1	Q8BFW7	5	2.47109e+06	2.72872e+06	1.43207e+06	1337520	1.99235e+06	4				432677		432677	1	5	4.6047	2.20311
Lrba	Lipopolysaccharide-responsive and beige-like anchor protein OS=Mus musculus OX=10090 GN=Lrba PE=1 SV=1	Q9ESE1	3	853799	309189		2201584	1.12152e+06	3						#DIV/0!	0	3	#DIV/0!	#DIV/0!
Lrch1	Leucine-rich repeat and calponin homology domain-containing protein 1 OS=Mus musculus OX=10090 GN=Lrch1 PE=1 SV=2	P62046	4	4.87665e+06	3.22003e+06	4.17698e+06	2368090	3.66044e+06	4	494611	415881	279367			396620	3	7	9.22909	3.20619
Lrch2	Leucine-rich repeat and calponin homology domain-containing protein 2 OS=Mus musculus OX=10090 GN=Lrch2 PE=2 SV=2	Q3UMG5	8	1.78621e+06	4.21995e+06	6.66372e+06	6.10033e+06	4.69255e+06	4			1.15755e+06	434920	354697	649056	3	7	7.22981	2.85396
Lrch3	Leucine-rich repeat and calponin homology domain-containing protein 3 OS=Mus musculus OX=10090 GN=Lrch3 PE=1 SV=3	Q8BVU0	6	4.504e+06	2.96192e+06	2.52912e+06	4.79735e+06	3.6981e+06	4			625729			625729	1	5	5.91006	2.56317
Lrch4	Leucine-rich repeat and calponin homology domain-containing protein 4 OS=Mus musculus OX=10090 GN=Lrch4 PE=1 SV=1	Q921G6	3			254417	10180366	5.21739e+06	2						#DIV/0!	0	2	#DIV/0!	#DIV/0!
Lrp1	Prolow-density lipoprotein receptor-related protein 1 OS=Mus musculus OX=10090 GN=Lrp1 PE=1 SV=1	Q91ZX7	124	2.09971e+07	1.70595e+07	1.86648e+07	1.66946e+07	1.8354e+07	4	1.22674e+07	1.26316e+07	1.26532e+07	1.29064e+07	1.28945e+07	1.26706e+07	5	9	1.44855	0.534607
Lrp4	Low-density lipoprotein receptor-related protein 4 OS=Mus musculus OX=10090 GN=Lrp4 PE=1 SV=3	Q8VI56	7	1.3645e+07	2.0566e+07	2.29957e+06	3.94462e+06	1.01138e+07	4	1719600	939497	3.12941e+06	4.84351e+06	2.29187e+06	2.58478e+06	5	9	3.91283	1.96821
Lrp5	Low-density lipoprotein receptor-related protein 5 OS=Mus musculus OX=10090 GN=Lrp5 PE=1 SV=3	Q91VN0	2					#DIV/0!	0	17512474		3.72132e+07			2.73628e+07	2	2	#DIV/0!	#DIV/0!
Lrpap1	Alpha-2-macroglobulin receptor-associated protein OS=Mus musculus OX=10090 GN=Lrpap1 PE=1 SV=1	P55302	6	1.32986e+06	7.95292e+06	997155	917400	2.79933e+06	4						#DIV/0!	0	4	#DIV/0!	#DIV/0!
Lrpprc	Leucine-rich PPR motif-containing protein, mitochondrial OS=Mus musculus OX=10090 GN=Lrpprc PE=1 SV=2	Q6PB66	28	6.36075e+06	7.19242e+06	7.5765e+06	6.00414e+06	6.78345e+06	4				334669		334669	1	5	20.2692	4.34121
Lrrc17	Leucine-rich repeat-containing protein 17 OS=Mus musculus OX=10090 GN=Lrrc17 PE=2 SV=1	Q9CXD9	14	8.4415e+06	9.70427e+06	1.05951e+07	8.43552e+06	9.29408e+06	4	1.34091e+07	6.63085e+06	4.92293e+06	1.10737e+07	4.16495e+06	8.0403e+06	5	9	1.15594	0.209063
Lrrc28	Leucine-rich repeat-containing protein 28 OS=Mus musculus OX=10090 GN=Lrrc28 PE=2 SV=1	Q3TX51	3	3.08521e+07	1.94718e+07	2.05803e+07	22694720	2.33997e+07	4	45948208	6.36391e+07	5.46611e+07	5.96488e+07	5.96098e+07	5.67014e+07	5	9	0.412683	-1.27689
Lrrc40	Leucine-rich repeat-containing protein 40 OS=Mus musculus OX=10090 GN=Lrrc40 PE=1 SV=2	Q9CRC8	3	6.21751e+06	5.75192e+06	4.65181e+06	4003709	5.15624e+06	4			493907	9.42803e+06	8.5974e+06	6.17311e+06	3	7	0.835273	-0.25968
Lrrc41	Leucine-rich repeat-containing protein 41 OS=Mus musculus OX=10090 GN=Lrrc41 PE=1 SV=3	Q8K1C9	6	2.32843e+06	2.56564e+06	2.39041e+06	1690090	2.24364e+06	4	398472		513761	779660	779444	617834	4	8	3.63147	1.86055
Lrrc47	Leucine-rich repeat-containing protein 47 OS=Mus musculus OX=10090 GN=Lrrc47 PE=1 SV=1	Q505F5	5	5.36626e+06	1.20895e+06	1.01386e+06	2.07737e+06	2.41661e+06	4	223422	183737				203579	2	6	11.8706	3.56932
Lrrc57	Leucine-rich repeat-containing protein 57 OS=Mus musculus OX=10090 GN=Lrrc57 PE=1 SV=1	Q9D1G5	4	2.48434e+06	2.27126e+06	1.70272e+06	4217329	2.66891e+06	4	641926	315665	369183	313905	473127	422761	5	9	6.31305	2.65834
Lrrc58	Leucine-rich repeat-containing protein 58 OS=Mus musculus OX=10090 GN=Lrrc58 PE=2 SV=1	Q3UGP9	3	2.64404e+06	2.82062e+06	2.9917e+06	1.20842e+06	2.41619e+06	4			630010			630010	1	5	3.83517	1.93929
Lrrc59	Leucine-rich repeat-containing protein 59 OS=Mus musculus OX=10090 GN=Lrrc59 PE=1 SV=1	Q922Q8	1	7.51709e+06			12438751	9.97792e+06	2						#DIV/0!	0	2	#DIV/0!	#DIV/0!
Lrrc8a	Volume-regulated anion channel subunit LRRC8A OS=Mus musculus OX=10090 GN=Lrrc8a PE=1 SV=1	Q80WG5	1	1.4663e+06				1.4663e+06	1						#DIV/0!	0	1	#DIV/0!	#DIV/0!
Lrrfip1	Leucine-rich repeat flightless-interacting protein 1 OS=Mus musculus OX=10090 GN=Lrrfip1 PE=1 SV=2	Q3UZ39	10	3.83687e+06	3.45877e+06	3.01049e+06	3.60264e+06	3.47719e+06	4	1347601	1.88347e+06	2.02976e+06	2.03481e+06	2.12733e+06	1.8846e+06	5	9	1.84506	0.883668
Lrrfip1	Isoform 2 of Leucine-rich repeat flightless-interacting protein 1 OS=Mus musculus OX=10090 GN=Lrrfip1	Q3UZ39-2	1					#DIV/0!	0				1.61529e+06		1.61529e+06	1	1	#DIV/0!	#DIV/0!
Lrrk2	Leucine-rich repeat serine/threonine-protein kinase 2 OS=Mus musculus OX=10090 GN=Lrrk2 PE=1 SV=2	Q5S006	3			447409	637072	542240	2	10866621	4.14687e+06	2.45292e+06	4.06584e+06	3.12425e+06	4.9313e+06	5	7	0.109959	-3.18496
LRWD1	Leucine-rich repeat and WD repeat-containing protein 1 OS=Mus musculus OX=10090 GN=LRWD1 PE=2 SV=1	Q8BUI3	1		959468			959468	1						#DIV/0!	0	1	#DIV/0!	#DIV/0!
Lsm12	Protein LSM12 homolog OS=Mus musculus OX=10090 GN=Lsm12 PE=1 SV=1	Q9D0R8	1			1.16415e+07		1.16415e+07	1			1.07977e+06			1.07977e+06	1	2	10.7815	3.43048
Lsm14a	Protein LSM14 homolog A OS=Mus musculus OX=10090 GN=Lsm14a PE=1 SV=1	Q8K2F8	1		4.4421e+07	4.86605e+07		4.65407e+07	2						#DIV/0!	0	2	#DIV/0!	#DIV/0!
Lsm2	U6 snRNA-associated Sm-like protein LSm2 OS=Mus musculus OX=10090 GN=Lsm2 PE=1 SV=1	O35900	1	1.21181e+07	1.20753e+07	1.30271e+07	15008932	1.30574e+07	4	4496993	5.32326e+06				4.91012e+06	2	6	2.65927	1.41103
Lss	Lanosterol synthase OS=Mus musculus OX=10090 GN=Lss PE=1 SV=2	Q8BLN5	1					#DIV/0!	0				819971		819971	1	1	#DIV/0!	#DIV/0!
Lta4h	Leukotriene A-4 hydrolase OS=Mus musculus OX=10090 GN=Lta4h PE=1 SV=4	P24527	3	3.37284e+06	1.80072e+06	1.70277e+06	3.81586e+06	2.67305e+06	4	699224	423456	956406	889160	647974	723244	5	9	3.69592	1.88593
Ltbp1	Latent-transforming growth factor beta-binding protein 1 OS=Mus musculus OX=10090 GN=Ltbp1 PE=1 SV=2	Q8CG19	13	6.4445e+06	7.14546e+06	6.43409e+06	8.28012e+06	7.07604e+06	4	2.67393e+06	4.50429e+06	3.11892e+06	3.72133e+06	4.36583e+06	3.67686e+06	5	9	1.92448	0.944469
Ltf	Lactotransferrin OS=Mus musculus OX=10090 GN=Ltf PE=1 SV=4	P08071	1				2716627	2716627	1	1474122	1.56017e+06	1.66359e+06	1.58361e+06	1.70011e+06	1.59632e+06	5	6	1.70181	0.767066
Ltn1	E3 ubiquitin-protein ligase listerin OS=Mus musculus OX=10090 GN=Ltn1 PE=1 SV=3	Q6A009	11	6.31512e+06	2.19189e+06	899058	2.26138e+06	2.91686e+06	4			1.02462e+06			1.02462e+06	1	5	2.84677	1.50933
Luc7l	Putative RNA-binding protein Luc7-like 1 OS=Mus musculus OX=10090 GN=Luc7l PE=1 SV=2	Q9CYI4	3				493661	493661	1	264464	326702	658206	806029	293897	469860	5	6	1.05066	0.0712906
Luc7l2	Putative RNA-binding protein Luc7-like 2 OS=Mus musculus OX=10090 GN=Luc7l2 PE=1 SV=1	Q7TNC4	4	2.922e+06	2.64901e+06		1.33041e+06	2.30047e+06	3	932673	813206	1.20076e+06		1.48185e+06	1.10712e+06	4	7	2.07788	1.05512
Lum	Lumican OS=Mus musculus OX=10090 GN=Lum PE=1 SV=2	P51885	1					#DIV/0!	0	2075287		569008			1.32215e+06	2	2	#DIV/0!	#DIV/0!
Luzp1	Leucine zipper protein 1 OS=Mus musculus OX=10090 GN=Luzp1 PE=1 SV=2	Q8R4U7	1	392733		434029		413381	2						#DIV/0!	0	2	#DIV/0!	#DIV/0!
Lxn	Latexin OS=Mus musculus OX=10090 GN=Lxn PE=1 SV=2	P70202	1	5.77737e+06	6.33065e+06	6.5665e+06	7015043	6.42239e+06	4			1.59894e+06	2.18431e+06		1.89163e+06	2	6	3.39517	1.76348
Ly6e	Lymphocyte antigen 6E OS=Mus musculus OX=10090 GN=Ly6e PE=1 SV=2	Q64253	2			4.49661e+07	52855987	4.89111e+07	2	98422.5			4.25888e+07	3.55639e+07	2.60837e+07	3	5	1.87516	0.907011
Ly75	Lymphocyte antigen 75 OS=Mus musculus OX=10090 GN=Ly75 PE=1 SV=2	Q60767	4				377516	377516	1		228229				228229	1	2	1.65411	0.726058
Lyn	Tyrosine-protein kinase Lyn OS=Mus musculus OX=10090 GN=Lyn PE=1 SV=4	P25911	3	1.89845e+06	1.6559e+06			1.77717e+06	2	382643	1.46555e+06	300235	502317		662686	4	6	2.68177	1.42319
Lynx1	Ly-6/neurotoxin-like protein 1 OS=Mus musculus OX=10090 GN=Lynx1 PE=1 SV=1	P0DP60	1		226756		180085	203421	2					126290	126290	1	3	1.61074	0.687725
Lypla1	Acyl-protein thioesterase 1 OS=Mus musculus OX=10090 GN=Lypla1 PE=1 SV=1	P97823	2	1.50335e+07	1.93905e+07	1.90358e+07	29662492	2.07806e+07	4	2640205	2.2319e+06	1.97179e+06	2.26507e+06	3.03933e+06	2.42966e+06	5	9	8.55288	3.09641
Lypla2	Acyl-protein thioesterase 2 OS=Mus musculus OX=10090 GN=Lypla2 PE=1 SV=1	Q9WTL7	1	1.30927e+07	1.61318e+07	1.33101e+07	11378453	1.34783e+07	4	1514006	1.46228e+06	1.60589e+06	919112		1.37532e+06	4	8	9.8001	3.2928
Lyplal1	Lysophospholipase-like protein 1 OS=Mus musculus OX=10090 GN=Lyplal1 PE=1 SV=3	Q3UFF7	1				4569923	4569923	1						#DIV/0!	0	1	#DIV/0!	#DIV/0!
M6pr	Cation-dependent mannose-6-phosphate receptor OS=Mus musculus OX=10090 GN=M6pr PE=1 SV=1	P24668	2	1.34618e+07	1.29616e+07	1.64111e+07	20223654	1.57645e+07	4	7226217	4.21094e+06	3.77674e+06	5.28563e+06	1.27631e+07	6.65253e+06	5	9	2.36971	1.24471
Macf1	Microtubule-actin cross-linking factor 1 OS=Mus musculus OX=10090 GN=Macf1 PE=1 SV=2	Q9QXZ0	28	1.91166e+06	4.02607e+06	4.01947e+06	1.718e+06	2.9188e+06	4	1.20594e+06	1.49856e+06		391081	2.75587e+06	1.46286e+06	4	8	1.99527	0.996582
Mad1l1	Mitotic spindle assembly checkpoint protein MAD1 OS=Mus musculus OX=10090 GN=Mad1l1 PE=1 SV=1	Q9WTX8	11	2.19949e+06	1.67222e+06	1.84705e+06	1.74175e+06	1.86513e+06	4		2.6331e+07				2.6331e+07	1	5	0.0708341	-3.81941
Maea	Macrophage erythroblast attacher OS=Mus musculus OX=10090 GN=Maea PE=1 SV=1	Q4VC33	5	6.72711e+06	9.60955e+06	4.5071e+06	4.26065e+06	6.2761e+06	4	4708682	4.15591e+06	4.2485e+06		3.62483e+06	4.18448e+06	4	8	1.49985	0.58482
Maged1	Melanoma-associated antigen D1 OS=Mus musculus OX=10090 GN=Maged1 PE=1 SV=1	Q9QYH6	1	4.37509e+06	4.41797e+06	5.61674e+06	6293835	5.17591e+06	4		2.61544e+06	2.62705e+06	2.89349e+06	3.49935e+06	2.90883e+06	4	8	1.77938	0.831372
Magoh	Protein mago nashi homolog OS=Mus musculus OX=10090 GN=Magoh PE=2 SV=1	P61327	4		1.18248e+07	1.3467e+07	10272799	1.18549e+07	3	4728452		4.83639e+06			4.78242e+06	2	5	2.47885	1.30967
Mak16	Protein MAK16 homolog OS=Mus musculus OX=10090 GN=Mak16 PE=1 SV=1	Q8BGS0	1					#DIV/0!	0					592741	592741	1	1	#DIV/0!	#DIV/0!
Mamdc2	MAM domain-containing protein 2 OS=Mus musculus OX=10090 GN=Mamdc2 PE=1 SV=1	Q8CG85	17	1.21026e+07	1.01353e+07	8.90257e+06	1.12939e+07	1.06086e+07	4	1.10072e+07	1.06978e+07	6.6617e+06	9.89081e+06	7.09491e+06	9.07049e+06	5	9	1.16957	0.225979
Man1a1	Mannosyl-oligosaccharide 1,2-alpha-mannosidase IA OS=Mus musculus OX=10090 GN=Man1a1 PE=1 SV=1	P45700	1	1.4953e+06	1.34306e+06	1.56703e+06	2699843	1.77631e+06	4	1534420	1.11604e+06		1.11208e+06	1.34172e+06	1.27606e+06	4	8	1.39202	0.477181
Man1a2	Mannosyl-oligosaccharide 1,2-alpha-mannosidase IB OS=Mus musculus OX=10090 GN=Man1a2 PE=1 SV=1	P39098	1	4.48921e+06	5.22924e+06	4.62972e+06	5704757	5.01323e+06	4	2193770	3.04847e+06	2.84417e+06	2.08801e+06	1.54457e+06	2.3438e+06	5	9	2.13893	1.09689
Man1b1	Endoplasmic reticulum mannosyl-oligosaccharide 1,2-alpha-mannosidase OS=Mus musculus OX=10090 GN=Man1b1 PE=1 SV=1	A2AJ15	1					#DIV/0!	0			154066			154066	1	1	#DIV/0!	#DIV/0!
Man2a1	Alpha-mannosidase 2 OS=Mus musculus OX=10090 GN=Man2a1 PE=1 SV=2	P27046	9	3.83481e+06	4.30914e+06	1.73051e+06	2.87148e+06	3.18649e+06	4	2.20637e+06	2.93242e+06	1.85199e+06	2.48611e+06	855962	2.06657e+06	5	9	1.54192	0.624728
Man2b1	Lysosomal alpha-mannosidase OS=Mus musculus OX=10090 GN=Man2b1 PE=1 SV=4	O09159	4	1.87245e+06	1.91458e+06	1.34412e+06	1827375	1.73963e+06	4	1.12856e+06	2.71227e+06	3.49768e+06	4.29934e+06	4.27715e+06	3.183e+06	5	9	0.546538	-0.871606
Man2b2	Epididymis-specific alpha-mannosidase OS=Mus musculus OX=10090 GN=Man2b2 PE=1 SV=2	O54782	1				2931836	2931836	1						#DIV/0!	0	1	#DIV/0!	#DIV/0!
Man2c1	Alpha-mannosidase 2C1 OS=Mus musculus OX=10090 GN=Man2c1 PE=1 SV=1	Q91W89	3	5.15125e+06	3.65375e+06	2.65519e+06	4.50729e+06	3.99187e+06	4	1011452	956137	1.02792e+06	1.04781e+06	1.10726e+06	1.03011e+06	5	9	3.87517	1.95426
Maoa	Amine oxidase [flavin-containing] A OS=Mus musculus OX=10090 GN=Maoa PE=1 SV=3	Q64133	1	616870		444112		530491	2						#DIV/0!	0	2	#DIV/0!	#DIV/0!
Map1b	Microtubule-associated protein 1B OS=Mus musculus OX=10090 GN=Map1b PE=1 SV=2	P14873	20	2.11736e+06	1.33366e+06	1.39465e+06	1.67915e+06	1.6312e+06	4	192416				367176	279796	2	6	5.82998	2.54349
Map1lc3a	Microtubule-associated proteins 1A/1B light chain 3A OS=Mus musculus OX=10090 GN=Map1lc3a PE=1 SV=1	Q91VR7	1	1.08916e+06	1.32423e+06	1.89043e+06	1990913	1.57368e+06	4	279913	330555	174189			261552	3	7	6.0167	2.58897
Map2k1	Dual specificity mitogen-activated protein kinase kinase 1 OS=Mus musculus OX=10090 GN=Map2k1 PE=1 SV=2	P31938	9	1.18205e+07	1.73713e+07	1.67834e+07	1.43114e+07	1.50716e+07	4	2.8818e+06	2.51886e+06	4.031e+06	2.02769e+06	2.33072e+06	2.75802e+06	5	9	5.46467	2.45013
Map2k2	Dual specificity mitogen-activated protein kinase kinase 2 OS=Mus musculus OX=10090 GN=Map2k2 PE=1 SV=2	Q63932	4		9.97547e+06	1.16754e+07		1.08254e+07	2						#DIV/0!	0	2	#DIV/0!	#DIV/0!
Map2k3	Dual specificity mitogen-activated protein kinase kinase 3 OS=Mus musculus OX=10090 GN=Map2k3 PE=1 SV=2	O09110	6		738693	689142	650684	692839	3						#DIV/0!	0	3	#DIV/0!	#DIV/0!
Map2k4	Dual specificity mitogen-activated protein kinase kinase 4 OS=Mus musculus OX=10090 GN=Map2k4 PE=1 SV=2	P47809	5	3.77586e+06	4.59037e+06	2.58439e+06	4390115	3.83518e+06	4	2310166	1.87121e+06	1.72764e+06		1.85233e+06	1.94034e+06	4	8	1.97656	0.982989
Map2k7	Dual specificity mitogen-activated protein kinase kinase 7 OS=Mus musculus OX=10090 GN=Map2k7 PE=1 SV=1	Q8CE90	1		8.87454e+06	1.29037e+07		1.08891e+07	2						#DIV/0!	0	2	#DIV/0!	#DIV/0!
Map3k2	Mitogen-activated protein kinase kinase kinase 2 OS=Mus musculus OX=10090 GN=Map3k2 PE=1 SV=2	Q61083	1	1.04112e+06		814921	903222	919753	3			395173	343537		369355	2	5	2.49016	1.31624
Map3k20	Mitogen-activated protein kinase kinase kinase 20 OS=Mus musculus OX=10090 GN=Map3k20 PE=1 SV=1	Q9ESL4	4	1.47038e+06	1.26679e+06	527340	1.62639e+06	1.22273e+06	4		97036.6				97036.6	1	5	12.6007	3.65543
Map3k20	Isoform 2 of Mitogen-activated protein kinase kinase kinase 20 OS=Mus musculus OX=10090 GN=Map3k20	Q9ESL4-2	3	1.39942e+06	1.90318e+06	1.50205e+06		1.60155e+06	3		1.63147e+06	1.50361e+06	1.63523e+06	1.72339e+06	1.62343e+06	4	7	0.986527	-0.0195699
Map3k4	Mitogen-activated protein kinase kinase kinase 4 OS=Mus musculus OX=10090 GN=Map3k4 PE=1 SV=2	O08648	2		1.78018e+06	1.64422e+06	781165	1.40186e+06	3						#DIV/0!	0	3	#DIV/0!	#DIV/0!
Map3k5	Mitogen-activated protein kinase kinase kinase 5 OS=Mus musculus OX=10090 GN=Map3k5 PE=1 SV=3	O35099	1					#DIV/0!	0				312551		312551	1	1	#DIV/0!	#DIV/0!
Map3k7	Mitogen-activated protein kinase kinase kinase 7 OS=Mus musculus OX=10090 GN=Map3k7 PE=1 SV=1	Q62073	2			277814		277814	1						#DIV/0!	0	1	#DIV/0!	#DIV/0!
Map4	Microtubule-associated protein 4 OS=Mus musculus OX=10090 GN=Map4 PE=1 SV=3	P27546	7	2.18367e+06	2.03741e+06	2.03215e+06	1.59848e+06	1.96293e+06	4	409668	516936	234379	229527	76323.7	293367	5	9	6.69103	2.74223
Map4k1	Mitogen-activated protein kinase kinase kinase kinase 1 OS=Mus musculus OX=10090 GN=Map4k1 PE=1 SV=1	P70218	1	5.3431e+06	4.52761e+06	6.48014e+06	7029271	5.84503e+06	4	6472062	8.14329e+06	7.09086e+06	7.21737e+06	8.54094e+06	7.4929e+06	5	9	0.780075	-0.358315
Map4k4	Mitogen-activated protein kinase kinase kinase kinase 4 OS=Mus musculus OX=10090 GN=Map4k4 PE=1 SV=1	P97820	9	8.91688e+06	5.52132e+06	3.57624e+06	4.21261e+06	5.55676e+06	4	3.1471e+06	2.81805e+06	4.4159e+06	2.614e+06	3.70058e+06	3.33913e+06	5	9	1.66414	0.734774
Map4k5	Mitogen-activated protein kinase kinase kinase kinase 5 OS=Mus musculus OX=10090 GN=Map4k5 PE=1 SV=2	Q8BPM2	8	2.89328e+06	3.76439e+06	2.29999e+06	1.14747e+07	5.10808e+06	4						#DIV/0!	0	4	#DIV/0!	#DIV/0!
Map7d1	MAP7 domain-containing protein 1 OS=Mus musculus OX=10090 GN=Map7d1 PE=1 SV=1	A2AJI0	5	1.15638e+06	1.35773e+06	919099		1.1444e+06	3		779172	253290		3.32985e+06	1.4541e+06	3	6	0.787016	-0.345535
Mapk1	Mitogen-activated protein kinase 1 OS=Mus musculus OX=10090 GN=Mapk1 PE=1 SV=3	P63085	18	1.12171e+07	4.42632e+06	1.20519e+07	11657558	9.83822e+06	4	3.00007e+06	2.75159e+06	1.75709e+06	4.11006e+06	2.92216e+06	2.90819e+06	5	9	3.38293	1.75827
Mapk10	Mitogen-activated protein kinase 10 OS=Mus musculus OX=10090 GN=Mapk10 PE=1 SV=2	Q61831	1					#DIV/0!	0				450588		450588	1	1	#DIV/0!	#DIV/0!
Mapk14	Mitogen-activated protein kinase 14 OS=Mus musculus OX=10090 GN=Mapk14 PE=1 SV=3	P47811	1					#DIV/0!	0			1.62945e+06			1.62945e+06	1	1	#DIV/0!	#DIV/0!
Mapk15	Mitogen-activated protein kinase 15 OS=Mus musculus OX=10090 GN=Mapk15 PE=1 SV=1	Q80Y86	1	1.66767e+08	1.4307e+08	1.07216e+08	137300928	1.38589e+08	4	12159514	2.05273e+07	1.40221e+07	2.17376e+07	2.24583e+07	1.8181e+07	5	9	7.62273	2.93031
Mapk3	Mitogen-activated protein kinase 3 OS=Mus musculus OX=10090 GN=Mapk3 PE=1 SV=5	Q63844	8	1.92831e+07	1.23322e+07	1.04097e+07	9.10193e+06	1.27817e+07	4	3797615	922790	2.51586e+06	4.90757e+06	931422	2.61505e+06	5	9	4.88775	2.28917
Mapk7	Mitogen-activated protein kinase 7 OS=Mus musculus OX=10090 GN=Mapk7 PE=1 SV=1	Q9WVS8	1					#DIV/0!	0			2.96858e+06			2.96858e+06	1	1	#DIV/0!	#DIV/0!
Mapk9	Mitogen-activated protein kinase 9 OS=Mus musculus OX=10090 GN=Mapk9 PE=1 SV=2	Q9WTU6	2		1.88904e+06	2.88665e+06	5061106	3.27893e+06	3		270005				270005	1	4	12.144	3.60217
Mapkap1	Target of rapamycin complex 2 subunit MAPKAP1 OS=Mus musculus OX=10090 GN=Mapkap1 PE=1 SV=1	Q8BKH7	3	2.18993e+06	1.01354e+07	2.67017e+06	6547858	5.38583e+06	4						#DIV/0!	0	4	#DIV/0!	#DIV/0!
Mapkapk2	MAP kinase-activated protein kinase 2 OS=Mus musculus OX=10090 GN=Mapkapk2 PE=1 SV=2	P49138	4	8.76213e+06	6.96102e+06	6.20327e+06	6519730	7.11154e+06	4		131018		5.53695e+06	217230	1.96173e+06	3	7	3.62513	1.85803
Mapre1	Microtubule-associated protein RP/EB family member 1 OS=Mus musculus OX=10090 GN=Mapre1 PE=1 SV=3	Q61166	2	1.17297e+06		700611	1158498	1.01069e+06	3	456504		571943	546091	509690	521057	4	7	1.9397	0.955831
Mapre2	Microtubule-associated protein RP/EB family member 2 OS=Mus musculus OX=10090 GN=Mapre2 PE=1 SV=1	Q8R001	6	2.04188e+07	2.4202e+07	1.48016e+07	2.1029e+07	2.01129e+07	4	12989008	1.08045e+07	1.05148e+07	1.07476e+07	9.34927e+06	1.0881e+07	5	9	1.84844	0.886304
Mapre3	Microtubule-associated protein RP/EB family member 3 OS=Mus musculus OX=10090 GN=Mapre3 PE=1 SV=1	Q6PER3	3	837347				837347	1			29226.6			29226.6	1	2	28.6501	4.84047
Marcks	Myristoylated alanine-rich C-kinase substrate OS=Mus musculus OX=10090 GN=Marcks PE=1 SV=2	P26645	11	8.12583e+06	7.06646e+06	6.30741e+06	5.14661e+06	6.66158e+06	4	4.77523e+06	4.39526e+06	4.78782e+06	4.05376e+06	4.29558e+06	4.46153e+06	5	9	1.49312	0.578326
Marcksl1	MARCKS-related protein OS=Mus musculus OX=10090 GN=Marcksl1 PE=1 SV=2	P28667	2	1.3862e+07	9.39956e+06	1.20638e+07	9560846	1.12215e+07	4	7.32446e+06	7.31129e+06	6.73313e+06	5.28984e+06	5.48651e+06	6.42905e+06	5	9	1.74545	0.803595
Mark2	Serine/threonine-protein kinase MARK2 OS=Mus musculus OX=10090 GN=Mark2 PE=1 SV=3	Q05512	4	3.9811e+06	1.25345e+06	5.11875e+06	2507221	3.21513e+06	4			971870			971870	1	5	3.30819	1.72604
Mark3	MAP/microtubule affinity-regulating kinase 3 OS=Mus musculus OX=10090 GN=Mark3 PE=1 SV=2	Q03141	3	3.62336e+06	3.92117e+06	2.54033e+06	2587019	3.16797e+06	4	306799	598203	318279		508282	432891	4	8	7.31818	2.87148
Mars	Methionine--tRNA ligase, cytoplasmic OS=Mus musculus OX=10090 GN=Mars PE=1 SV=1	Q68FL6	30	1.64621e+07	1.8384e+07	1.64298e+07	1.95222e+07	1.76995e+07	4	6.83993e+06	5.57811e+06	4.05839e+06	4.28516e+06	4.81612e+06	5.11554e+06	5	9	3.45995	1.79075
Masp1	Mannan-binding lectin serine protease 1 OS=Mus musculus OX=10090 GN=Masp1 PE=1 SV=2	P98064	13	4.83407e+06	6.73735e+06	3.94033e+06	3.92602e+06	4.85944e+06	4	3.10929e+06	3.37983e+06	2.38937e+06	3.23014e+06	4.68254e+06	3.35823e+06	5	9	1.44702	0.533088
Masp1	Isoform 2 of Mannan-binding lectin serine protease 1 OS=Mus musculus OX=10090 GN=Masp1	P98064-2	7	5.6465e+06	6.08421e+06	4.09673e+06	1214160	4.2604e+06	4	5.62445e+06	5.54882e+06	6.77235e+06	7.64879e+06	6.40031e+06	6.39894e+06	5	9	0.665797	-0.586845
Masp2	Mannan-binding lectin serine protease 2 OS=Mus musculus OX=10090 GN=Masp2 PE=1 SV=1	Q91WP0	1	1.1137e+06	1.28155e+06	938937	1050465	1.09616e+06	4	1859989	1.22131e+06				1.54065e+06	2	6	0.711494	-0.491076
Mast3	Microtubule-associated serine/threonine-protein kinase 3 OS=Mus musculus OX=10090 GN=Mast3 PE=1 SV=3	Q3U214	1				680090	680090	1						#DIV/0!	0	1	#DIV/0!	#DIV/0!
Mastl	Serine/threonine-protein kinase greatwall OS=Mus musculus OX=10090 GN=Mastl PE=2 SV=2	Q8C0P0	1	496541	503553	582623	346383	482275	4						#DIV/0!	0	4	#DIV/0!	#DIV/0!
Mat1a	S-adenosylmethionine synthase isoform type-1 OS=Mus musculus OX=10090 GN=Mat1a PE=1 SV=1	Q91X83	3	1.40773e+06		1.54623e+06	1074550	1.34284e+06	3	2646846	2.27623e+06	1.38787e+06	2.13938e+06	2.26065e+06	2.14219e+06	5	8	0.626851	-0.673805
Mat2a	S-adenosylmethionine synthase isoform type-2 OS=Mus musculus OX=10090 GN=Mat2a PE=1 SV=2	Q3THS6	8	1.74418e+07	1.68817e+07	2.33488e+07	1.61039e+07	1.84441e+07	4	1.35168e+06	6.57439e+06	4.4181e+06	2.5757e+06	5.42092e+06	4.06816e+06	5	9	4.53377	2.18071
Mat2b	Methionine adenosyltransferase 2 subunit beta OS=Mus musculus OX=10090 GN=Mat2b PE=1 SV=1	Q99LB6	1	4.84578e+06	4.53845e+06	5.80552e+06	9929084	6.27971e+06	4	3958316	3.74373e+06	598759		849055	2.28747e+06	4	8	2.74527	1.45695
Matn2	Matrilin-2 OS=Mus musculus OX=10090 GN=Matn2 PE=2 SV=2	O08746	24	8.45151e+06	1.37787e+07	1.21393e+07	8.00325e+06	1.05932e+07	4	8.01044e+06	1.04675e+07	1.11177e+07	1.05134e+07	1.19148e+07	1.04048e+07	5	9	1.01811	0.0258948
Matr3	Matrin-3 OS=Mus musculus OX=10090 GN=Matr3 PE=1 SV=1	Q8K310	4	5.86272e+06	5.60544e+06	2.83176e+06	7.53292e+06	5.45821e+06	4	1.9768e+06	1.61693e+06	1.35674e+06	1.13489e+06	1.77152e+06	1.57138e+06	5	9	3.47352	1.7964
Mbd2	Methyl-CpG-binding domain protein 2 OS=Mus musculus OX=10090 GN=Mbd2 PE=2 SV=2	Q9Z2E1	1	1.91622e+06	2.42014e+06	1.80856e+06	2269389	2.10358e+06	4	585483					585483	1	5	3.59289	1.84514
Mbd3	Methyl-CpG-binding domain protein 3 OS=Mus musculus OX=10090 GN=Mbd3 PE=1 SV=1	Q9Z2D8	3	2.51116e+06	977065	837082	3472423	1.94943e+06	4						#DIV/0!	0	4	#DIV/0!	#DIV/0!
Mbnl1	Muscleblind-like protein 1 OS=Mus musculus OX=10090 GN=Mbnl1 PE=1 SV=1	Q9JKP5	1	8.27176e+06	7.70386e+06	8.00786e+06	11333641	8.82928e+06	4	1403095	1.72245e+06	1.56812e+06			1.56456e+06	3	7	5.64332	2.49654
Mbnl2	Muscleblind-like protein 2 OS=Mus musculus OX=10090 GN=Mbnl2 PE=2 SV=2	Q8C181	2	4.57491e+06		4.71739e+06		4.64615e+06	2	1557846		790551	1.10074e+06	842964	1.07302e+06	4	6	4.32996	2.11435
Mbtps1	Membrane-bound transcription factor site-1 protease OS=Mus musculus OX=10090 GN=Mbtps1 PE=1 SV=1	Q9WTZ2	3	3.42461e+06	219568		4440748	2.69497e+06	3	9658396	9.76981e+06	1.10821e+07	6.56433e+06	6.04733e+06	8.62439e+06	5	8	0.312483	-1.67815
Mcat	Malonyl-CoA-acyl carrier protein transacylase, mitochondrial OS=Mus musculus OX=10090 GN=Mcat PE=1 SV=3	Q8R3F5	2		1.42603e+07	1.1027e+07	18970842	1.47527e+07	3		496813				496813	1	4	29.6947	4.89213
Mcm2	DNA replication licensing factor MCM2 OS=Mus musculus OX=10090 GN=Mcm2 PE=1 SV=3	P97310	38	2.06891e+07	2.39449e+07	2.07836e+07	1.96579e+07	2.12689e+07	4	6.23408e+06	6.10193e+06	6.3132e+06	7.1171e+06	7.7575e+06	6.70476e+06	5	9	3.1722	1.66549
Mcm3	DNA replication licensing factor MCM3 OS=Mus musculus OX=10090 GN=Mcm3 PE=1 SV=2	P25206	22	1.44991e+07	1.48152e+07	1.45516e+07	1.42433e+07	1.45273e+07	4	4.23187e+06	5.32913e+06	4.17416e+06	4.89441e+06	5.21663e+06	4.76924e+06	5	9	3.04605	1.60694
Mcm4	DNA replication licensing factor MCM4 OS=Mus musculus OX=10090 GN=Mcm4 PE=1 SV=1	P49717	26	1.5832e+07	2.0389e+07	1.57557e+07	1.79568e+07	1.74834e+07	4	5.36313e+06	4.63752e+06	5.84194e+06	3.27042e+06	4.96141e+06	4.81488e+06	5	9	3.63111	1.86041
Mcm5	DNA replication licensing factor MCM5 OS=Mus musculus OX=10090 GN=Mcm5 PE=1 SV=1	P49718	31	1.12432e+07	1.29271e+07	1.27032e+07	1.19495e+07	1.22058e+07	4	2.38085e+06	2.09333e+06	1.7519e+06	1.7754e+06	2.91662e+06	2.18362e+06	5	9	5.5897	2.48277
Mcm6	DNA replication licensing factor MCM6 OS=Mus musculus OX=10090 GN=Mcm6 PE=1 SV=1	P97311	32	1.21058e+07	1.12386e+07	1.03902e+07	1.10397e+07	1.11936e+07	4	2.85918e+06	3.20237e+06	1.56707e+06	3.21729e+06	2.3468e+06	2.63854e+06	5	9	4.24234	2.08486
Mcm7	DNA replication licensing factor MCM7 OS=Mus musculus OX=10090 GN=Mcm7 PE=1 SV=1	Q61881	29	1.39671e+07	1.2571e+07	1.54505e+07	1.51277e+07	1.42791e+07	4	2.5889e+06	4.33765e+06	3.85055e+06	3.61821e+06	3.19036e+06	3.51713e+06	5	9	4.05986	2.02143
Mcmbp	Mini-chromosome maintenance complex-binding protein OS=Mus musculus OX=10090 GN=Mcmbp PE=1 SV=1	Q8R3C0	3	738353	561194	754986	412597	616783	4						#DIV/0!	0	4	#DIV/0!	#DIV/0!
Mcoln1	Mucolipin-1 OS=Mus musculus OX=10090 GN=Mcoln1 PE=1 SV=1	Q99J21	1	2.39788e+06	2.72749e+06	2.61973e+06	3277317	2.7556e+06	4						#DIV/0!	0	4	#DIV/0!	#DIV/0!
Mcrs1	Microspherule protein 1 OS=Mus musculus OX=10090 GN=Mcrs1 PE=1 SV=1	Q99L90	1	1.32556e+06				1.32556e+06	1						#DIV/0!	0	1	#DIV/0!	#DIV/0!
Mcts2	Malignant T-cell-amplified sequence 2 OS=Mus musculus OX=10090 GN=Mcts2 PE=1 SV=1	Q9CQ21	2		94366.7	2.55091e+06		1.32264e+06	2			509313			509313	1	3	2.5969	1.37679
Mdc1	Mediator of DNA damage checkpoint protein 1 OS=Mus musculus OX=10090 GN=Mdc1 PE=1 SV=1	Q5PSV9	1					#DIV/0!	0	552480					552480	1	1	#DIV/0!	#DIV/0!
Mdh1	Malate dehydrogenase, cytoplasmic OS=Mus musculus OX=10090 GN=Mdh1 PE=1 SV=3	P14152	3	3.92411e+06	4.83844e+06	4.93964e+06	5629686	4.83297e+06	4	1.2862e+06	1.69374e+06	1.35579e+06	1.63129e+06	1.78728e+06	1.55086e+06	5	9	3.11632	1.63984
Mdh2	Malate dehydrogenase, mitochondrial OS=Mus musculus OX=10090 GN=Mdh2 PE=1 SV=3	P08249	8	4.93425e+06	7.40321e+06	5.60982e+06	5.2646e+06	5.80297e+06	4		535809		1.20732e+06	1.133e+06	958711	3	7	6.05289	2.59762
Me1	NADP-dependent malic enzyme OS=Mus musculus OX=10090 GN=Me1 PE=1 SV=2	P06801	5	3.45165e+06	1.72596e+06	2.27574e+06	5.57303e+06	3.25659e+06	4	3439566	1.93638e+06	1.55514e+06	3.44723e+06	1.8515e+06	2.44596e+06	5	9	1.33142	0.412962
Me2	NAD-dependent malic enzyme, mitochondrial OS=Mus musculus OX=10090 GN=Me2 PE=1 SV=1	Q99KE1	7	4.28424e+06	3.65252e+06	3.95419e+06	5.4342e+06	4.33129e+06	4						#DIV/0!	0	4	#DIV/0!	#DIV/0!
Mecr	Enoyl-[acyl-carrier-protein] reductase, mitochondrial OS=Mus musculus OX=10090 GN=Mecr PE=1 SV=2	Q9DCS3	3		812894	867782		840338	2						#DIV/0!	0	2	#DIV/0!	#DIV/0!
Med1	Mediator of RNA polymerase II transcription subunit 1 OS=Mus musculus OX=10090 GN=Med1 PE=1 SV=2	Q925J9	5	2.50815e+06		2.66866e+06	4.73986e+06	3.30556e+06	3	831523	2.32116e+06	820687	347959	1.03961e+06	1.07219e+06	5	8	3.083	1.62434
Med12	Mediator of RNA polymerase II transcription subunit 12 OS=Mus musculus OX=10090 GN=Med12 PE=1 SV=1	A2AGH6	2		1.44033e+06	1.36085e+06		1.40059e+06	2		752272	466399		212091	476921	3	5	2.93673	1.55421
Med14	Mediator of RNA polymerase II transcription subunit 14 OS=Mus musculus OX=10090 GN=Med14 PE=1 SV=1	A2ABV5	5	6.71754e+06	1.52619e+06	4.63799e+06	7.64762e+06	5.13233e+06	4	1087372			2.52192e+06	2.63824e+06	2.08251e+06	3	7	2.46449	1.30129
Med15	Mediator of RNA polymerase II transcription subunit 15 OS=Mus musculus OX=10090 GN=Med15 PE=1 SV=3	Q924H2	1			1.20504e+06	1254506	1.22977e+06	2		549935	501254	462298	617881	532842	4	6	2.30795	1.20661
Med16	Mediator of RNA polymerase II transcription subunit 16 OS=Mus musculus OX=10090 GN=Med16 PE=2 SV=2	Q6PGF3	2	1.94501e+06	2.27999e+06	1.51968e+06	2893436	2.15953e+06	4	1098244	1.34964e+06	874209	639495	942937	980905	5	9	2.20157	1.13853
Med17	Mediator of RNA polymerase II transcription subunit 17 OS=Mus musculus OX=10090 GN=Med17 PE=1 SV=1	Q8VCD5	6	2.71189e+06	3.83916e+06	2.20039e+06	2.11907e+06	2.71763e+06	4	776924	3.11057e+06		564399	956815	1.35218e+06	4	8	2.00982	1.00707
Med18	Mediator of RNA polymerase II transcription subunit 18 OS=Mus musculus OX=10090 GN=Med18 PE=1 SV=1	Q9CZ82	2	2.64814e+06	2.43592e+06	2.28508e+06	1.97936e+06	2.33712e+06	4				1.04046e+06		1.04046e+06	1	5	2.24625	1.16752
Med20	Mediator of RNA polymerase II transcription subunit 20 OS=Mus musculus OX=10090 GN=Med20 PE=1 SV=1	Q9R0X0	2	4.59025e+06	3.97475e+06	4.58846e+06	5419307	4.64319e+06	4	334787		443552	665866	717650	540464	4	8	8.59113	3.10285
Med21	Mediator of RNA polymerase II transcription subunit 21 OS=Mus musculus OX=10090 GN=Med21 PE=1 SV=1	Q9CQ39	1	8.06363e+06	6.05329e+06	6.32947e+06	10577090	7.75587e+06	4						#DIV/0!	0	4	#DIV/0!	#DIV/0!
Med22	Mediator of RNA polymerase II transcription subunit 22 OS=Mus musculus OX=10090 GN=Med22 PE=1 SV=2	Q62276	1	4.40165e+06	2.74705e+06	2.58902e+06	3802106	3.38496e+06	4	1467572	1.37362e+06		1.61749e+06	1.36259e+06	1.45532e+06	4	8	2.32592	1.2178
Med23	Mediator of RNA polymerase II transcription subunit 23 OS=Mus musculus OX=10090 GN=Med23 PE=1 SV=2	Q80YQ2	7	803361	636014	593257	847605	720059	4	206560	329134	378032	418916	398445	346217	5	9	2.07979	1.05644
Med24	Mediator of RNA polymerase II transcription subunit 24 OS=Mus musculus OX=10090 GN=Med24 PE=1 SV=1	Q99K74	1	1.41068e+06		2.13828e+06		1.77448e+06	2						#DIV/0!	0	2	#DIV/0!	#DIV/0!
Med27	Mediator of RNA polymerase II transcription subunit 27 OS=Mus musculus OX=10090 GN=Med27 PE=2 SV=2	Q9DB40	3			2.44279e+06		2.44279e+06	1	537326	693613	803069	539752	786046	671961	5	6	3.63531	1.86208
Med28	Mediator of RNA polymerase II transcription subunit 28 OS=Mus musculus OX=10090 GN=Med28 PE=1 SV=2	Q920D3	1					#DIV/0!	0	611042		765573		506502	627705	3	3	#DIV/0!	#DIV/0!
Med29	Mediator of RNA polymerase II transcription subunit 29 OS=Mus musculus OX=10090 GN=Med29 PE=2 SV=1	Q9DB91	4	660751	691078	999551	1018248	842407	4						#DIV/0!	0	4	#DIV/0!	#DIV/0!
Med31	Mediator of RNA polymerase II transcription subunit 31 OS=Mus musculus OX=10090 GN=Med31 PE=1 SV=2	Q9CXU1	1					#DIV/0!	0	846515		661454		911959	806643	3	3	#DIV/0!	#DIV/0!
Med4	Mediator of RNA polymerase II transcription subunit 4 OS=Mus musculus OX=10090 GN=Med4 PE=2 SV=1	Q9CQA5	2	4.43516e+06	4.59424e+06	4.96869e+06	3343386	4.33537e+06	4	1667909	1.68533e+06	3.07036e+06	1.48921e+06	5.90868e+06	2.7643e+06	5	9	1.56834	0.649241
Med6	Mediator of RNA polymerase II transcription subunit 6 OS=Mus musculus OX=10090 GN=Med6 PE=1 SV=2	Q921D4	1	1.74073e+06			1317997	1.52936e+06	2	375747				2.86895e+06	1.62235e+06	2	4	0.942684	-0.0851543
Med8	Mediator of RNA polymerase II transcription subunit 8 OS=Mus musculus OX=10090 GN=Med8 PE=1 SV=1	Q9D7W5	1					#DIV/0!	0	611716		341260	674454		542477	3	3	#DIV/0!	#DIV/0!
Med9	Mediator of RNA polymerase II transcription subunit 9 OS=Mus musculus OX=10090 GN=Med9 PE=2 SV=1	Q8VCS6	1					#DIV/0!	0		2.1734e+06			2.71482e+06	2.44411e+06	2	2	#DIV/0!	#DIV/0!
Megf10	Multiple epidermal growth factor-like domains protein 10 OS=Mus musculus OX=10090 GN=Megf10 PE=1 SV=1	Q6DIB5	1					#DIV/0!	0			739015			739015	1	1	#DIV/0!	#DIV/0!
Memo1	Protein MEMO1 OS=Mus musculus OX=10090 GN=Memo1 PE=1 SV=1	Q91VH6	4	4.03784e+06	146815			2.09233e+06	2		857587			746916	802251	2	4	2.60807	1.38298
Men1	Menin OS=Mus musculus OX=10090 GN=Men1 PE=1 SV=2	O88559	1				836312	836312	1						#DIV/0!	0	1	#DIV/0!	#DIV/0!
Metap1	Methionine aminopeptidase 1 OS=Mus musculus OX=10090 GN=Metap1 PE=1 SV=1	Q8BP48	6	1.84059e+06	2.18454e+06	1.52398e+06	1340948	1.72252e+06	4						#DIV/0!	0	4	#DIV/0!	#DIV/0!
Metap2	Methionine aminopeptidase 2 OS=Mus musculus OX=10090 GN=Metap2 PE=1 SV=1	O08663	5	538914	886485	1.05054e+06	1475304	987811	4	265548					265548	1	5	3.7199	1.89526
Mettl13	Methyltransferase-like protein 13 OS=Mus musculus OX=10090 GN=Mettl13 PE=1 SV=1	Q91YR5	7	2.01056e+06	984646	1.66543e+06	1.35714e+06	1.50444e+06	4	16273505		8.65811e+06	1.28789e+06	1.11033e+07	9.3307e+06	4	8	0.161236	-2.63275
Mettl2	Methyltransferase-like protein 2 OS=Mus musculus OX=10090 GN=Mettl2 PE=2 SV=2	Q8BMK1	2	371836				371836	1		662708				662708	1	2	0.561086	-0.833705
Mettl9	Methyltransferase-like protein 9 OS=Mus musculus OX=10090 GN=Mettl9 PE=1 SV=1	Q9EPL4	1					#DIV/0!	0			1.10914e+06			1.10914e+06	1	1	#DIV/0!	#DIV/0!
Mfge8	Lactadherin OS=Mus musculus OX=10090 GN=Mfge8 PE=1 SV=3	P21956	43	3.76957e+07	3.33119e+07	3.50782e+07	3.19188e+07	3.45011e+07	4	3.31578e+07	3.19605e+07	3.14889e+07	3.60783e+07	3.96657e+07	3.44702e+07	5	9	1.0009	0.00129357
Mgat1	Alpha-1,3-mannosyl-glycoprotein 2-beta-N-acetylglucosaminyltransferase OS=Mus musculus OX=10090 GN=Mgat1 PE=1 SV=1	P27808	4	6.0232e+06	2.40151e+06	2.06257e+06		3.49576e+06	3				3.01018e+06		3.01018e+06	1	4	1.16131	0.215757
Mgat2	Alpha-1,6-mannosyl-glycoprotein 2-beta-N-acetylglucosaminyltransferase OS=Mus musculus OX=10090 GN=Mgat2 PE=1 SV=1	Q921V5	1					#DIV/0!	0				139864		139864	1	1	#DIV/0!	#DIV/0!
Mgea5	Protein O-GlcNAcase OS=Mus musculus OX=10090 GN=Mgea5 PE=1 SV=2	Q9EQQ9	6	7.5112e+06	5.71533e+06	5.17908e+06	4.26679e+06	5.6681e+06	4	1.16646e+06	1.01341e+06	1.68129e+06	1.23877e+06	1.31183e+06	1.28235e+06	5	9	4.42008	2.14407
Mgp	Matrix Gla protein OS=Mus musculus OX=10090 GN=Mgp PE=3 SV=1	P19788	8	3.92998e+07	2.32529e+07	2.21661e+07	2.08984e+07	2.64043e+07	4	1431312	1.6956e+06	1.22458e+06		625504	1.24425e+06	4	8	21.221	4.40742
Mib1	E3 ubiquitin-protein ligase MIB1 OS=Mus musculus OX=10090 GN=Mib1 PE=1 SV=1	Q80SY4	1					#DIV/0!	0			1.88289e+06		4.32282e+06	3.10285e+06	2	2	#DIV/0!	#DIV/0!
Mical1	[F-actin]-monooxygenase MICAL1 OS=Mus musculus OX=10090 GN=Mical1 PE=1 SV=1	Q8VDP3	13	1.56959e+07	1.66105e+07	9.10011e+06	13785873	1.37981e+07	4	3.4203e+06	3.13512e+06	3.42128e+06	4.37798e+06	3.28926e+06	3.52879e+06	5	9	3.91016	1.96723
Mical2	[F-actin]-monooxygenase MICAL2 OS=Mus musculus OX=10090 GN=Mical2 PE=1 SV=1	Q8BML1	1	913075		543419	631817	696104	3						#DIV/0!	0	3	#DIV/0!	#DIV/0!
Micu1	Calcium uptake protein 1, mitochondrial OS=Mus musculus OX=10090 GN=Micu1 PE=1 SV=1	Q8VCX5	2	2.77281e+06	3.23405e+06	4.94464e+06	3038070	3.49739e+06	4		2.67677e+06				2.67677e+06	1	5	1.30657	0.385785
Mif	Macrophage migration inhibitory factor OS=Mus musculus OX=10090 GN=Mif PE=1 SV=2	P34884	3	6.64374e+07	7.51232e+07	6.90579e+07	96942304	7.68902e+07	4	20279370	1.94829e+07	1.82416e+07	2.22099e+07	2.66317e+07	2.13691e+07	5	9	3.5982	1.84728
Mindy1	Ubiquitin carboxyl-terminal hydrolase MINDY-1 OS=Mus musculus OX=10090 GN=Mindy1 PE=1 SV=1	Q76LS9	3	412374	721627	603791	633469	592815	4						#DIV/0!	0	4	#DIV/0!	#DIV/0!
MINDY3	Ubiquitin carboxyl-terminal hydrolase MINDY-3 OS=Mus musculus OX=10090 GN=MINDY3 PE=1 SV=2	Q9CV28	3	660325	428969	1.18722e+06	877870	788596	4						#DIV/0!	0	4	#DIV/0!	#DIV/0!
Mink1	Misshapen-like kinase 1 OS=Mus musculus OX=10090 GN=Mink1 PE=1 SV=3	Q9JM52	4		761949	2.99818e+06	617726	1.45929e+06	3	5991417	5.36649e+06	7.49487e+06		5.43885e+06	6.07291e+06	4	7	0.240294	-2.05713
Mios	GATOR complex protein MIOS OS=Mus musculus OX=10090 GN=Mios PE=1 SV=2	Q8VE19	1			3.20572e+06		3.20572e+06	1						#DIV/0!	0	1	#DIV/0!	#DIV/0!
Mis12	Protein MIS12 homolog OS=Mus musculus OX=10090 GN=Mis12 PE=2 SV=1	Q9CY25	1		304945			304945	1						#DIV/0!	0	1	#DIV/0!	#DIV/0!
Mkln1	Muskelin OS=Mus musculus OX=10090 GN=Mkln1 PE=1 SV=1	O89050	10	2.2827e+06	2.08322e+06	2.38103e+06	1.98894e+06	2.18397e+06	4	594015	819689	639211	407552	394050	570903	5	9	3.82547	1.93564
Mlh1	DNA mismatch repair protein Mlh1 OS=Mus musculus OX=10090 GN=Mlh1 PE=1 SV=2	Q9JK91	2	469143		330444		399793	2						#DIV/0!	0	2	#DIV/0!	#DIV/0!
Mlkl	Mixed lineage kinase domain-like protein OS=Mus musculus OX=10090 GN=Mlkl PE=1 SV=1	Q9D2Y4	8	5.55749e+06	4.72839e+06	3.58115e+06	4.15673e+06	4.50594e+06	4	1.23573e+07	6.90764e+06	7.03702e+06	4.40255e+06	5.90314e+06	7.32153e+06	5	9	0.615437	-0.700316
[truncated: 1,941 more rows]

## Sheet: At least 5 out of 9
Gene name	Protein Description	Protein Accession	Number of peptides	Average of Total Area Fragment (HEV1)	Average of Total Area Fragment (HEV2)	Average of Total Area Fragment (HEV3)	Average of Total Area Fragment (HEV4)	Average HEV	Replicate count	Average of Total Area Fragment (NEV1)	Average of Total Area Fragment (NEV2)	Average of Total Area Fragment (NEV3)	Average of Total Area Fragment (NEV4)	Average of Total Area Fragment (NEV5)	Average NEV	Replicate count	Total replicate count	HEV/NEV	log2(HEV/NEV)
[truncated: 2,200 more rows]

[truncated: 7 more sheets: In all conditions, GO background, EV MARKER, DE protein , One condition only, HR only, N only]
