# Supplementary material for: Cyclic Hypoxia Conditioning Alters the Content of Myoblast-Derived Extracellular Vesicles and Enhances Their Cell-Protective Functions
Source: Biomedicines. 2021 Sep 13;9(9):1211. doi: 10.3390/biomedicines9091211 (PMC8471008; doi:10.3390/biomedicines9091211)
Supplement: Supplementary file 1 [file biomedicines-09-01211-s001.zip › biomedicines-1348138-supplementary/supplementary material/C2C12 miRNA data.xlsx]

## Sheet: Cell
	baseMean	log2FoldChange	lfcSE	stat	pvalue	padj
mmu-let-7a-1-3p	895.61	-0.17096	0.270271	-0.632549	0.527028	0.994681
mmu-let-7a-2-3p	18.1783	-0.83325	0.628976	-1.32477	0.185247	0.994681
mmu-let-7a-5p	478302	-0.28808	0.296659	-0.971084	0.331506	0.994681
mmu-let-7b-3p	927.406	-0.140372	0.306964	-0.457293	0.647461	0.994681
mmu-let-7b-5p	53451.3	-0.136397	0.259871	-0.524863	0.599678	0.994681
mmu-let-7c-1-3p	52.6016	-0.754475	0.395099	-1.90958	0.056187	0.697402
mmu-let-7c-2-3p	895.168	-0.173073	0.270424	-0.640005	0.52217	0.994681
mmu-let-7c-5p	485462	-0.288257	0.295808	-0.974471	0.329823	0.994681
mmu-let-7d-3p	5698.65	-0.307572	0.384739	-0.79943	0.424041	0.994681
mmu-let-7d-5p	18254	-0.557292	0.291979	-1.90867	0.0563047	0.697402
mmu-let-7e-3p	293.535	-0.0612204	0.303383	-0.201793	0.840079	0.994681
mmu-let-7e-5p	23458	-0.349761	0.266818	-1.31086	0.189906	0.994681
mmu-let-7f-1-3p	176.654	-0.642569	0.297216	-2.16196	0.030621	0.653755
mmu-let-7f-2-3p	137.297	-0.0745536	0.362367	-0.205741	0.836993	0.994681
mmu-let-7f-5p	314833	-0.40121	0.279122	-1.4374	0.150605	0.97086
mmu-let-7g-3p	26.0275	-0.00628693	0.471178	-0.013343	0.989354	0.997638
mmu-let-7g-5p	22361.1	-0.131451	0.274116	-0.479544	0.631552	0.994681
mmu-let-7i-3p	96.8281	0.333627	0.383342	0.870312	0.38413	0.994681
mmu-let-7i-5p	113363	0.0225098	0.264745	0.0850245	0.932242	0.994681
mmu-let-7j	3.96782	-0.137043	1.19626	-0.114559	0.908794	0.994681
mmu-let-7k	0.86614	-1.38175	2.17275	-0.635944	0.524813	NA
mmu-miR-100-3p	88.1723	-0.815613	0.408981	-1.99426	0.0461241	0.68666
mmu-miR-100-5p	3508.56	-0.0846579	0.300563	-0.281665	0.778201	0.994681
mmu-miR-101a-3p	13852.9	0.0621577	0.44187	0.14067	0.888131	0.994681
mmu-miR-101a-5p	41.7324	0.60291	0.489597	1.23144	0.218157	0.994681
mmu-miR-101b-3p	6683.58	-0.260412	0.276438	-0.942025	0.34618	0.994681
mmu-miR-101b-5p	2.37554	-0.115962	1.44072	-0.0804886	0.935849	NA
mmu-miR-101c	1.78018	0.146485	1.61154	0.0908971	0.927574	NA
mmu-miR-103-1-5p	0.961268	-1.63627	2.07683	-0.787867	0.430775	NA
mmu-miR-103-2-5p	5.92986	0.18535	0.855407	0.216681	0.828457	0.994681
mmu-miR-103-3p	93665.7	0.026567	0.273888	0.0969994	0.922727	0.994681
mmu-miR-105	0	NA	NA	NA	NA	NA
mmu-miR-106a-3p	0	NA	NA	NA	NA	NA
mmu-miR-106a-5p	0.567093	1.10153	3.24005	0.339974	0.733876	NA
mmu-miR-106b-3p	1552.52	-0.070849	0.240561	-0.294515	0.768364	0.994681
mmu-miR-106b-5p	2269.04	-0.40975	0.290493	-1.41054	0.158382	0.973434
mmu-miR-107-3p	46053.7	0.0191458	0.272858	0.0701677	0.94406	0.994681
mmu-miR-107-5p	13.3734	-0.278422	0.736694	-0.377934	0.70548	0.994681
mmu-miR-10a-3p	8.96072	-0.706675	0.716067	-0.986884	0.323699	0.994681
mmu-miR-10a-5p	6014.27	0.263658	0.324821	0.811702	0.416963	0.994681
mmu-miR-10b-3p	0	NA	NA	NA	NA	NA
mmu-miR-10b-5p	22.1178	0.737835	0.646285	1.14166	0.253597	0.994681
mmu-miR-1187	0	NA	NA	NA	NA	NA
mmu-miR-1188-3p	0	NA	NA	NA	NA	NA
mmu-miR-1188-5p	0	NA	NA	NA	NA	NA
mmu-miR-1190	0	NA	NA	NA	NA	NA
mmu-miR-1191a	4.89605	-0.663314	0.927447	-0.715204	0.474483	0.994681
mmu-miR-1191b-3p	0	NA	NA	NA	NA	NA
mmu-miR-1191b-5p	160.176	0.452787	0.299691	1.51085	0.130828	0.97086
mmu-miR-1192	0	NA	NA	NA	NA	NA
mmu-miR-1193-3p	0	NA	NA	NA	NA	NA
mmu-miR-1193-5p	0	NA	NA	NA	NA	NA
mmu-miR-1195	0	NA	NA	NA	NA	NA
mmu-miR-1197-3p	0	NA	NA	NA	NA	NA
mmu-miR-1197-5p	0	NA	NA	NA	NA	NA
mmu-miR-1198-3p	2.02875	1.67909	1.82525	0.919922	0.357614	NA
mmu-miR-1198-5p	1195.55	0.194705	0.271637	0.716786	0.473506	0.994681
mmu-miR-1199-3p	0.503835	-1.94417	3.21891	-0.603986	0.545853	NA
mmu-miR-1199-5p	4.29258	-0.935168	1.06291	-0.879816	0.378959	0.994681
mmu-miR-12178-3p	0	NA	NA	NA	NA	NA
mmu-miR-12178-5p	0	NA	NA	NA	NA	NA
mmu-miR-12179-5p	0	NA	NA	NA	NA	NA
mmu-miR-12180-3p	12.1437	0.171555	0.644994	0.265979	0.790255	0.994681
mmu-miR-12181-3p	0.965154	-1.58318	2.11508	-0.74852	0.454147	NA
mmu-miR-12181-5p	0.554751	0.999238	2.52744	0.395355	0.692581	NA
mmu-miR-12182-3p	1.35917	0.376165	1.65	0.227979	0.819662	NA
mmu-miR-12182-5p	0	NA	NA	NA	NA	NA
mmu-miR-12183-5p	0	NA	NA	NA	NA	NA
mmu-miR-12184-3p	0	NA	NA	NA	NA	NA
mmu-miR-12184-5p	0.215559	-0.713801	4.04488	-0.17647	0.859925	NA
mmu-miR-12185-3p	8.06208	-0.098986	0.800055	-0.123724	0.901534	0.994681
mmu-miR-12185-5p	0.246095	-0.877549	4.03032	-0.217737	0.827634	NA
mmu-miR-12186-3p	1.10813	4.1951	2.88313	1.45505	0.145655	NA
mmu-miR-12186-5p	0	NA	NA	NA	NA	NA
mmu-miR-12187-3p	1.06955	2.9287	2.13282	1.37316	0.169704	NA
mmu-miR-12187-5p	0.138316	0.114906	4.08047	0.0281599	0.977535	NA
mmu-miR-12188-3p	0	NA	NA	NA	NA	NA
mmu-miR-12188-5p	0	NA	NA	NA	NA	NA
mmu-miR-12189-3p	8.10101	0.208807	0.756466	0.276029	0.782526	0.994681
mmu-miR-12190-3p	0	NA	NA	NA	NA	NA
mmu-miR-12191-3p	28.669	-0.584444	0.5369	-1.08855	0.276351	0.994681
mmu-miR-12191-5p	0.0990139	0.114906	4.08047	0.0281599	0.977535	NA
mmu-miR-12192-5p	0	NA	NA	NA	NA	NA
mmu-miR-12193-3p	1.14596	-0.880198	1.79712	-0.489782	0.624288	NA
mmu-miR-12193-5p	1.4104	1.77864	1.72135	1.03328	0.301471	NA
mmu-miR-12194-3p	2.75796	0.562178	1.22343	0.45951	0.645868	0.994681
mmu-miR-12195-3p	0	NA	NA	NA	NA	NA
mmu-miR-12195-5p	0	NA	NA	NA	NA	NA
mmu-miR-12196-3p	0.597629	1.10115	3.1877	0.345436	0.729767	NA
mmu-miR-12196-5p	2.93243	-0.20039	1.45605	-0.137626	0.890536	0.994681
mmu-miR-12197-3p	0	NA	NA	NA	NA	NA
mmu-miR-12198-3p	0	NA	NA	NA	NA	NA
mmu-miR-12199-3p	0.163269	2.02238	4.07816	0.495904	0.619962	NA
mmu-miR-122-3p	0.163269	2.02238	4.07816	0.495904	0.619962	NA
mmu-miR-122-5p	0.947591	0.586777	2.39229	0.245278	0.806241	NA
mmu-miR-12200-3p	0	NA	NA	NA	NA	NA
mmu-miR-12200-5p	0	NA	NA	NA	NA	NA
mmu-miR-12201-3p	2.74414	-1.79507	1.45848	-1.23078	0.218406	0.994681
mmu-miR-12201-5p	0	NA	NA	NA	NA	NA
mmu-miR-12202-3p	1.91331	0.113628	1.85094	0.0613891	0.951049	NA
mmu-miR-12202-5p	0.276631	-1.02866	4.01823	-0.255998	0.797952	NA
mmu-miR-12203-3p	0	NA	NA	NA	NA	NA
mmu-miR-12203-5p	0	NA	NA	NA	NA	NA
mmu-miR-12204-5p	0	NA	NA	NA	NA	NA
mmu-miR-12205-3p	0.297042	-1.1849	4.00695	-0.295711	0.767451	NA
mmu-miR-12205-5p	0	NA	NA	NA	NA	NA
mmu-miR-12206-5p	0.998228	0.475973	2.17712	0.218625	0.826942	NA
mmu-miR-1224-3p	0	NA	NA	NA	NA	NA
mmu-miR-1224-5p	0.459314	2.06729	3.95239	0.523049	0.60094	NA
mmu-miR-122b-3p	0	NA	NA	NA	NA	NA
mmu-miR-122b-5p	0	NA	NA	NA	NA	NA
mmu-miR-1231-3p	4.95342	-0.246259	0.913132	-0.269686	0.787402	0.994681
mmu-miR-1231-5p	12.1406	-0.0788048	0.654908	-0.12033	0.904222	0.994681
mmu-miR-124-3p	0	NA	NA	NA	NA	NA
mmu-miR-124-5p	0	NA	NA	NA	NA	NA
mmu-miR-1247-3p	0.10778	0.114906	4.08047	0.0281599	0.977535	NA
mmu-miR-1247-5p	0.382715	0.367117	3.60622	0.101801	0.918915	NA
mmu-miR-1249-3p	316.55	-0.563624	0.52198	-1.07978	0.280239	0.994681
mmu-miR-1249-5p	0	NA	NA	NA	NA	NA
mmu-miR-124b-3p	3.72881	0.91413	1.07995	0.846457	0.397298	0.994681
mmu-miR-1251-3p	0	NA	NA	NA	NA	NA
mmu-miR-1251-5p	0.323003	1.10493	3.82246	0.289063	0.772533	NA
mmu-miR-1258-3p	0	NA	NA	NA	NA	NA
mmu-miR-1258-5p	6.98254	-0.657938	0.884667	-0.743713	0.45705	0.994681
mmu-miR-125a-3p	412.762	-0.0185017	0.292372	-0.0632812	0.949543	0.994681
mmu-miR-125a-5p	84016.3	0.0182185	0.278728	0.0653629	0.947885	0.994681
mmu-miR-125b-1-3p	10023.7	-0.358399	0.342135	-1.04754	0.294853	0.994681
mmu-miR-125b-2-3p	1781.08	0.155439	0.373607	0.416049	0.677374	0.994681
mmu-miR-125b-5p	93007.7	-0.168138	0.245004	-0.686267	0.492545	0.994681
mmu-miR-1264-3p	0	NA	NA	NA	NA	NA
mmu-miR-1264-5p	0	NA	NA	NA	NA	NA
mmu-miR-126a-3p	116.203	-0.0228772	0.386321	-0.059218	0.952778	0.994681
mmu-miR-126a-5p	278.919	-0.354885	0.313038	-1.13368	0.256929	0.994681
mmu-miR-126b-3p	2.56198	0.117901	1.28766	0.0915616	0.927046	NA
mmu-miR-126b-5p	0.782962	0.0662281	2.45491	0.0269778	0.978477	NA
mmu-miR-127-3p	0	NA	NA	NA	NA	NA
mmu-miR-127-5p	0	NA	NA	NA	NA	NA
mmu-miR-1271-3p	0	NA	NA	NA	NA	NA
mmu-miR-1271-5p	0	NA	NA	NA	NA	NA
mmu-miR-128-1-5p	167.267	-0.739569	0.47864	-1.54515	0.122311	0.97086
mmu-miR-128-2-5p	0	NA	NA	NA	NA	NA
mmu-miR-128-3p	3951.36	-0.283738	0.361632	-0.784603	0.432686	0.994681
mmu-miR-129-1-3p	43.2528	0.0774403	0.563933	0.137322	0.890776	0.994681
mmu-miR-129-2-3p	43.2528	0.0774403	0.563933	0.137322	0.890776	0.994681
mmu-miR-129-5p	145.464	-0.256074	0.318683	-0.803536	0.421665	0.994681
mmu-miR-1291	99.3165	1.70696	0.526399	3.24271	0.00118397	0.0683472
mmu-miR-1298-3p	0.10778	0.114906	4.08047	0.0281599	0.977535	NA
mmu-miR-1298-5p	3.51796	-0.429278	1.13165	-0.379338	0.704437	0.994681
mmu-miR-129b-3p	0.0990139	0.114906	4.08047	0.0281599	0.977535	NA
mmu-miR-129b-5p	0	NA	NA	NA	NA	NA
mmu-miR-1306-3p	43.2249	-0.115576	0.405988	-0.284677	0.775891	0.994681
mmu-miR-1306-5p	182.301	-0.652848	0.436106	-1.49699	0.134395	0.97086
mmu-miR-130a-3p	16307.4	0.037998	0.270326	0.140563	0.888215	0.994681
mmu-miR-130a-5p	32.3658	-0.774241	0.460393	-1.68169	0.092628	0.943056
mmu-miR-130b-3p	1819.07	-0.048665	0.278526	-0.174723	0.861297	0.994681
mmu-miR-130b-5p	176.881	-0.343033	0.285311	-1.20231	0.229242	0.994681
mmu-miR-130c	0	NA	NA	NA	NA	NA
mmu-miR-132-3p	648.662	0.159156	0.330043	0.482228	0.629644	0.994681
mmu-miR-132-5p	58.3126	-0.215317	0.427072	-0.504172	0.614141	0.994681
mmu-miR-133a-3p	27189.6	-0.45821	0.477157	-0.960292	0.336908	0.994681
mmu-miR-133a-5p	40.7644	-0.579756	0.639692	-0.906305	0.364774	0.994681
mmu-miR-133b-3p	13612.2	-0.461314	0.472705	-0.975902	0.329113	0.994681
mmu-miR-133b-5p	248.557	-0.870674	0.41085	-2.1192	0.0340735	0.653755
mmu-miR-133c	0	NA	NA	NA	NA	NA
mmu-miR-134-3p	0	NA	NA	NA	NA	NA
mmu-miR-134-5p	0.163269	2.02238	4.07816	0.495904	0.619962	NA
mmu-miR-135a-1-3p	0	NA	NA	NA	NA	NA
mmu-miR-135a-2-3p	3.86152	-2.34706	1.50815	-1.55625	0.119649	0.97086
mmu-miR-135a-5p	11.5945	-1.76596	2.25664	-0.782562	0.433885	0.994681
mmu-miR-135b-3p	2.15814	-0.393152	1.45009	-0.271123	0.786296	NA
mmu-miR-135b-5p	7.46878	0.412391	0.811243	0.508345	0.611212	0.994681
mmu-miR-136-3p	0.326539	2.68617	4.03923	0.665021	0.506037	NA
mmu-miR-136-5p	0.138316	0.114906	4.08047	0.0281599	0.977535	NA
mmu-miR-137-3p	0.138316	0.114906	4.08047	0.0281599	0.977535	NA
mmu-miR-137-5p	0	NA	NA	NA	NA	NA
mmu-miR-138-1-3p	0.10778	0.114906	4.08047	0.0281599	0.977535	NA
mmu-miR-138-2-3p	0.813498	-0.0103318	2.20738	-0.00468057	0.996265	NA
mmu-miR-138-5p	505.818	-0.230051	0.311294	-0.739016	0.459897	0.994681
mmu-miR-139-3p	3.78721	-1.17263	1.11103	-1.05544	0.291225	0.994681
mmu-miR-139-5p	348.304	-0.346952	0.345468	-1.00429	0.315237	0.994681
mmu-miR-140-3p	62984.7	0.122289	0.264157	0.462943	0.643405	0.994681
mmu-miR-140-5p	4328.67	0.348279	0.356077	0.978102	0.328024	0.994681
mmu-miR-141-3p	5.68565	0.208846	1.07574	0.194143	0.846064	0.994681
mmu-miR-141-5p	0.805069	-1.26714	2.44858	-0.517499	0.604808	NA
mmu-miR-142a-3p	72.0311	-0.294549	0.370511	-0.794981	0.426625	0.994681
mmu-miR-142a-5p	190.33	-0.48809	0.355595	-1.3726	0.169877	0.994681
mmu-miR-142b	0	NA	NA	NA	NA	NA
mmu-miR-143-3p	359153	-0.0777818	0.338268	-0.229942	0.818137	0.994681
mmu-miR-143-5p	278.346	0.0870388	0.348375	0.249843	0.802709	0.994681
mmu-miR-144-3p	0.0990139	0.114906	4.08047	0.0281599	0.977535	NA
mmu-miR-144-5p	0.794928	2.62752	2.46244	1.06704	0.285954	NA
mmu-miR-145a-3p	659.777	-0.382336	0.367155	-1.04135	0.297715	0.994681
mmu-miR-145a-5p	5445.63	-0.190375	0.286004	-0.665636	0.505644	0.994681
mmu-miR-145b	0.719059	-1.04046	2.59245	-0.401343	0.688167	NA
mmu-miR-146a-3p	5.8445	-0.46507	0.890391	-0.522321	0.601447	0.994681
mmu-miR-146a-5p	3946.35	0.0940329	0.42782	0.219795	0.826031	0.994681
mmu-miR-146b-3p	15.8057	-0.522496	0.613017	-0.852334	0.394029	0.994681
mmu-miR-146b-5p	47765.3	0.786641	0.437531	1.79791	0.0721915	0.776976
mmu-miR-147-3p	232.371	-0.0626188	0.551417	-0.11356	0.909587	0.994681
mmu-miR-147-5p	4.06	-0.382729	1.32852	-0.288086	0.773281	0.994681
mmu-miR-148a-3p	31905.3	0.300577	0.292894	1.02623	0.304783	0.994681
mmu-miR-148a-5p	358.932	-0.36702	0.33637	-1.09112	0.27522	0.994681
mmu-miR-148b-3p	14573.6	0.585642	0.295773	1.98004	0.0476988	0.68715
mmu-miR-148b-5p	866.278	0.255881	0.338811	0.755232	0.45011	0.994681
mmu-miR-149-3p	2.28804	-0.899593	1.55409	-0.578856	0.562687	NA
mmu-miR-149-5p	10354.9	0.117445	0.263561	0.445607	0.655881	0.994681
mmu-miR-150-3p	0.276631	-1.02866	4.01823	-0.255998	0.797952	NA
mmu-miR-150-5p	16.3216	0.114324	0.630438	0.18134	0.856101	0.994681
mmu-miR-151-3p	73972.3	-0.301167	0.356585	-0.844587	0.398342	0.994681
mmu-miR-151-5p	22318.2	-0.516018	0.309488	-1.66733	0.0954497	0.943056
mmu-miR-152-3p	4325.59	-0.00161079	0.375873	-0.00428546	0.996581	0.999467
mmu-miR-152-5p	2595.78	0.40066	0.304222	1.317	0.18784	0.994681
mmu-miR-153-3p	313.486	0.419223	0.454138	0.923117	0.355946	0.994681
mmu-miR-153-5p	53.0537	-0.336629	0.4629	-0.727217	0.467093	0.994681
mmu-miR-154-3p	0	NA	NA	NA	NA	NA
mmu-miR-154-5p	0	NA	NA	NA	NA	NA
mmu-miR-155-3p	46.3127	0.0460621	0.611534	0.0753223	0.939958	0.994681
mmu-miR-155-5p	5216.88	0.0173033	0.342021	0.0505914	0.959651	0.994681
mmu-miR-15a-3p	14.3434	0.960627	0.579661	1.65722	0.0974749	0.943056
mmu-miR-15a-5p	4481.84	-0.0197473	0.303869	-0.0649862	0.948185	0.994681
mmu-miR-15b-3p	770.187	-0.248537	0.324891	-0.764986	0.44428	0.994681
mmu-miR-15b-5p	4503.66	0.015335	0.285888	0.0536399	0.957222	0.994681
mmu-miR-16-1-3p	182.246	0.852087	0.424499	2.00728	0.0447204	0.68666
mmu-miR-16-2-3p	81.3354	-0.189376	0.318692	-0.594229	0.552359	0.994681
mmu-miR-16-5p	421599	-0.237808	0.28231	-0.842366	0.399583	0.994681
mmu-miR-1668	17.2796	0.224999	0.581236	0.387105	0.698679	0.994681
mmu-miR-17-3p	422.627	0.11105	0.275832	0.402598	0.687244	0.994681
mmu-miR-17-5p	7140.56	-0.205041	0.297235	-0.689827	0.490303	0.994681
mmu-miR-181a-1-3p	4448.58	-0.656631	0.320414	-2.04932	0.0404311	0.68666
mmu-miR-181a-2-3p	1448.72	0.0264309	0.30482	0.0867098	0.930902	0.994681
mmu-miR-181a-5p	320045	0.176948	0.38381	0.461031	0.644777	0.994681
mmu-miR-181b-1-3p	126.834	-0.139401	0.404912	-0.344274	0.73064	0.994681
mmu-miR-181b-2-3p	3.66048	-1.11629	1.2512	-0.892177	0.372298	0.994681
mmu-miR-181b-5p	68201.8	0.221129	0.275189	0.803556	0.421654	0.994681
mmu-miR-181c-3p	1456.9	0.257431	0.248917	1.0342	0.301041	0.994681
mmu-miR-181c-5p	11764.3	0.23626	0.34423	0.686342	0.492498	0.994681
mmu-miR-181d-3p	2.1526	-0.310226	1.42643	-0.217484	0.827831	NA
mmu-miR-181d-5p	8515.66	0.157936	0.246787	0.639968	0.522193	0.994681
mmu-miR-182-3p	32.8328	-0.760021	0.664791	-1.14325	0.252936	0.994681
mmu-miR-182-5p	583253	0.309553	0.400874	0.772195	0.439999	0.994681
mmu-miR-183-3p	1494.9	-0.265484	0.463102	-0.573272	0.56646	0.994681
mmu-miR-183-5p	57030.9	0.440803	0.360296	1.22345	0.221161	0.994681
mmu-miR-1839-3p	46.9194	-0.225861	0.41343	-0.54631	0.584853	0.994681
mmu-miR-1839-5p	746.535	-0.387667	0.337708	-1.14794	0.250995	0.994681
mmu-miR-184-3p	9.97221	0.521994	0.758838	0.687886	0.491525	0.994681
mmu-miR-184-5p	0	NA	NA	NA	NA	NA
mmu-miR-1843a-3p	52.2486	1.65213	0.500474	3.30112	0.000962986	0.0611496
mmu-miR-1843a-5p	603.39	-0.109094	0.403617	-0.270292	0.786936	0.994681
mmu-miR-1843b-3p	177.93	0.614481	0.372059	1.65157	0.0986231	0.943056
mmu-miR-1843b-5p	556.998	-0.257731	0.429945	-0.599452	0.548872	0.994681
mmu-miR-185-3p	22.6203	0.345867	0.522934	0.661397	0.508358	0.994681
mmu-miR-185-5p	175.374	-0.123735	0.334249	-0.370187	0.711243	0.994681
mmu-miR-186-3p	43.5277	-0.369296	0.40882	-0.903322	0.366355	0.994681
mmu-miR-186-5p	22790.2	0.144338	0.241874	0.59675	0.550674	0.994681
mmu-miR-187-3p	49.1282	-0.000197664	0.369718	-0.000534634	0.999573	0.999573
mmu-miR-187-5p	1.14596	-0.880198	1.79712	-0.489782	0.624288	NA
mmu-miR-188-3p	55.2673	0.0484061	0.381357	0.126931	0.898995	0.994681
mmu-miR-188-5p	1103.25	0.13783	0.254738	0.541067	0.588462	0.994681
mmu-miR-1892	0.323339	-1.29528	3.99967	-0.323846	0.746054	NA
mmu-miR-1893	2.3171	1.32462	1.46297	0.905429	0.365238	NA
mmu-miR-1894-3p	0.721597	2.08785	2.65264	0.787084	0.431232	NA
mmu-miR-1894-5p	0.0990139	0.114906	4.08047	0.0281599	0.977535	NA
mmu-miR-1895	0	NA	NA	NA	NA	NA
mmu-miR-1896	0	NA	NA	NA	NA	NA
mmu-miR-1897-3p	0	NA	NA	NA	NA	NA
mmu-miR-1897-5p	0	NA	NA	NA	NA	NA
mmu-miR-1898	0.10778	0.114906	4.08047	0.0281599	0.977535	NA
mmu-miR-1899	0	NA	NA	NA	NA	NA
mmu-miR-18a-3p	224.424	0.10486	0.415942	0.252103	0.800961	0.994681
mmu-miR-18a-5p	1651.35	-0.146737	0.320098	-0.458413	0.646655	0.994681
mmu-miR-18b-3p	0	NA	NA	NA	NA	NA
mmu-miR-18b-5p	0.666417	0.531474	2.99024	0.177736	0.85893	NA
mmu-miR-1900	0	NA	NA	NA	NA	NA
mmu-miR-1901	0	NA	NA	NA	NA	NA
mmu-miR-1902	1.86844	2.07499	1.87145	1.10876	0.267533	NA
mmu-miR-1903	0.10778	0.114906	4.08047	0.0281599	0.977535	NA
mmu-miR-1904	0	NA	NA	NA	NA	NA
mmu-miR-1905	0	NA	NA	NA	NA	NA
mmu-miR-1906	0	NA	NA	NA	NA	NA
mmu-miR-1907	0.652277	-2.27899	2.99531	-0.760855	0.446744	NA
mmu-miR-190a-3p	6.81169	-0.888304	0.911029	-0.975056	0.329533	0.994681
mmu-miR-190a-5p	536.858	0.388629	0.346212	1.12252	0.261643	0.994681
mmu-miR-190b-3p	0.554751	0.999238	2.52744	0.395355	0.692581	NA
mmu-miR-190b-5p	57.8606	0.196971	0.394796	0.498918	0.617837	0.994681
mmu-miR-191-3p	92.4201	-0.455134	0.374083	-1.21667	0.22373	0.994681
mmu-miR-191-5p	137241	0.15408	0.235337	0.654722	0.512646	0.994681
mmu-miR-1911-3p	0	NA	NA	NA	NA	NA
mmu-miR-1911-5p	0	NA	NA	NA	NA	NA
mmu-miR-1912-3p	0	NA	NA	NA	NA	NA
mmu-miR-1912-5p	0	NA	NA	NA	NA	NA
mmu-miR-192-3p	2.12691	0.15194	1.61258	0.0942217	0.924933	NA
mmu-miR-192-5p	5206.42	0.0823712	0.352503	0.233675	0.815237	0.994681
mmu-miR-1927	7.2382	0.892406	0.761856	1.17136	0.241455	0.994681
mmu-miR-1928	0	NA	NA	NA	NA	NA
mmu-miR-1929-3p	0.736591	-1.08635	2.26598	-0.479419	0.631641	NA
mmu-miR-1929-5p	9.76448	-0.448861	0.712369	-0.630096	0.528632	0.994681
mmu-miR-1930-3p	1.64773	1.03744	1.5669	0.662095	0.50791	NA
mmu-miR-1930-5p	12.9042	-0.146133	0.615333	-0.237486	0.81228	0.994681
mmu-miR-1931	0	NA	NA	NA	NA	NA
mmu-miR-1932	1.3556	0.248519	1.65381	0.15027	0.880552	NA
mmu-miR-1933-3p	92.8832	-0.175603	0.389552	-0.450783	0.652146	0.994681
mmu-miR-1933-5p	9.6766	-0.294115	0.732165	-0.401706	0.6879	0.994681
mmu-miR-1934-3p	5.28501	-0.813837	0.974584	-0.835061	0.403683	0.994681
mmu-miR-1934-5p	45.9798	-0.151998	0.452716	-0.335747	0.737061	0.994681
mmu-miR-1936	1.55229	2.31631	2.10787	1.09888	0.271819	NA
mmu-miR-1938	6.61551	0.278096	0.836033	0.332637	0.739408	0.994681
mmu-miR-193a-3p	963.688	0.500199	0.264391	1.89189	0.0585051	0.697402
mmu-miR-193a-5p	85.7718	-0.393745	0.347713	-1.13238	0.257473	0.994681
mmu-miR-193b-3p	375.162	0.0652164	0.328345	0.198622	0.842559	0.994681
mmu-miR-193b-5p	6.12552	-0.0642783	0.94291	-0.0681701	0.94565	0.994681
mmu-miR-194-1-3p	0	NA	NA	NA	NA	NA
mmu-miR-194-2-3p	1.28712	0.435918	1.69941	0.256512	0.797556	NA
mmu-miR-194-5p	680.756	0.0596005	0.342304	0.174116	0.861774	0.994681
mmu-miR-1941-3p	17.2433	-0.828877	0.584318	-1.41854	0.156034	0.971387
mmu-miR-1941-5p	9.2274	-0.166448	0.689666	-0.241346	0.809287	0.994681
mmu-miR-1942	0	NA	NA	NA	NA	NA
mmu-miR-1943-3p	2.10484	-0.259288	1.42628	-0.181793	0.855745	NA
mmu-miR-1943-5p	32.3642	0.243533	0.483537	0.503649	0.614508	0.994681
mmu-miR-1945	17.0971	0.862059	0.597003	1.44398	0.148745	0.97086
mmu-miR-1946a	0	NA	NA	NA	NA	NA
mmu-miR-1946b	0	NA	NA	NA	NA	NA
mmu-miR-1947-3p	0.206794	-0.661832	4.04985	-0.163421	0.870187	NA
mmu-miR-1947-5p	89.1186	-0.172687	0.340811	-0.506695	0.612369	0.994681
mmu-miR-1948-3p	101.722	-0.271461	0.331711	-0.818367	0.413148	0.994681
mmu-miR-1948-5p	9.80319	0.497002	0.767006	0.647977	0.517	0.994681
mmu-miR-1949	63.4267	1.55948	0.53166	2.93322	0.00335462	0.152156
mmu-miR-1950	0.409365	0.0810057	3.1013	0.0261199	0.979162	NA
mmu-miR-1951	0.543137	-2.04236	2.72171	-0.750396	0.453016	NA
mmu-miR-1952	0	NA	NA	NA	NA	NA
mmu-miR-1953	7.71326	0.209052	0.85928	0.243288	0.807782	0.994681
mmu-miR-1954	0.184688	2.0678	4.07646	0.507254	0.611977	NA
mmu-miR-1955-3p	25.8196	0.131351	0.489298	0.268447	0.788355	0.994681
mmu-miR-1955-5p	28.315	0.520219	0.483744	1.0754	0.282196	0.994681
mmu-miR-1956	6.05125	0.274611	0.84803	0.323822	0.746073	0.994681
mmu-miR-1958	1.22017	3.16678	2.26035	1.40102	0.161209	NA
mmu-miR-195a-3p	80.1709	0.422885	0.385064	1.09822	0.272108	0.994681
mmu-miR-195a-5p	918.801	-0.00304014	0.373749	-0.00813416	0.99351	0.999467
mmu-miR-195b	0.163269	2.02238	4.07816	0.495904	0.619962	NA
mmu-miR-1960	12.1863	-0.779613	0.637173	-1.22355	0.221122	0.994681
mmu-miR-1961	0	NA	NA	NA	NA	NA
mmu-miR-1962	0	NA	NA	NA	NA	NA
mmu-miR-1963	4.43528	0.313651	1.02396	0.306311	0.759368	0.994681
mmu-miR-1964-3p	162.075	-0.162917	0.431221	-0.377803	0.705577	0.994681
mmu-miR-1964-5p	1.68737	0.300778	1.55054	0.193983	0.846189	NA
mmu-miR-1966-3p	6.47033	0.0228197	0.846735	0.0269502	0.978499	0.997638
mmu-miR-1966-5p	0.206794	-0.661832	4.04985	-0.163421	0.870187	NA
mmu-miR-1967	0	NA	NA	NA	NA	NA
mmu-miR-1968-3p	0.10778	0.114906	4.08047	0.0281599	0.977535	NA
mmu-miR-1968-5p	40.4074	0.409812	0.433237	0.945931	0.344184	0.994681
mmu-miR-1969	6.65785	-0.743001	0.986291	-0.753329	0.451252	0.994681
mmu-miR-196a-1-3p	0	NA	NA	NA	NA	NA
mmu-miR-196a-2-3p	278.975	0.708445	0.337291	2.1004	0.0356936	0.653755
mmu-miR-196a-5p	74319.9	-0.075605	0.272235	-0.27772	0.781227	0.994681
mmu-miR-196b-3p	22.5875	-0.423091	0.552508	-0.765764	0.443817	0.994681
mmu-miR-196b-5p	7575.14	0.530818	0.266422	1.9924	0.0463277	0.68666
mmu-miR-1970	0	NA	NA	NA	NA	NA
mmu-miR-1970b-5p	7.77929	0.0819831	0.915732	0.0895274	0.928663	0.994681
mmu-miR-1970c-3p	0	NA	NA	NA	NA	NA
mmu-miR-1970c-5p	0.641112	0.358296	2.64024	0.135706	0.892054	NA
mmu-miR-1971	0	NA	NA	NA	NA	NA
mmu-miR-1981-3p	164.905	-0.263704	0.293175	-0.899476	0.368399	0.994681
mmu-miR-1981-5p	432.952	0.0697621	0.36038	0.193579	0.846505	0.994681
mmu-miR-1982-3p	8.12546	-0.223063	0.760838	-0.293181	0.769384	0.994681
mmu-miR-1982-5p	0.369375	2.80275	4.03324	0.694913	0.48711	NA
mmu-miR-1983	576.865	-0.529557	0.336828	-1.57219	0.115906	0.97086
mmu-miR-199a-3p	245566	-0.0903224	0.30462	-0.296509	0.766842	0.994681
mmu-miR-199a-5p	37692	0.449627	0.303891	1.47957	0.138989	0.97086
mmu-miR-199b-3p	122315	-0.0924906	0.305452	-0.302799	0.762043	0.994681
mmu-miR-199b-5p	181.765	0.920458	0.351865	2.61594	0.00889815	0.313907
mmu-miR-19a-3p	1528.87	0.689591	0.424991	1.6226	0.104675	0.963309
mmu-miR-19a-5p	13.1954	0.161493	0.607278	0.265929	0.790294	0.994681
mmu-miR-19b-1-5p	12.259	-1.44568	0.682982	-2.11672	0.0342839	0.653755
mmu-miR-19b-2-5p	0	NA	NA	NA	NA	NA
mmu-miR-19b-3p	13407.7	0.528828	0.386924	1.36675	0.171704	0.994681
mmu-miR-1a-1-5p	0.198028	-0.616489	4.05318	-0.1521	0.879108	NA
mmu-miR-1a-2-5p	0	NA	NA	NA	NA	NA
mmu-miR-1a-3p	579.83	0.131207	1.21821	0.107705	0.91423	0.994681
mmu-miR-1b-3p	3.22775	-0.87443	1.32524	-0.659827	0.509365	0.994681
mmu-miR-1b-5p	0.711989	-2.41743	2.84131	-0.850813	0.394873	NA
mmu-miR-200a-3p	0	NA	NA	NA	NA	NA
mmu-miR-200a-5p	0	NA	NA	NA	NA	NA
mmu-miR-200b-3p	2.76724	-0.600827	1.40433	-0.42784	0.668768	0.994681
mmu-miR-200b-5p	0	NA	NA	NA	NA	NA
mmu-miR-200c-3p	3.61917	0.202423	1.14032	0.177515	0.859104	0.994681
mmu-miR-200c-5p	0	NA	NA	NA	NA	NA
mmu-miR-201-3p	0.10778	0.114906	4.08047	0.0281599	0.977535	NA
mmu-miR-201-5p	4.21851	-1.14581	1.18693	-0.965357	0.334366	0.994681
mmu-miR-202-3p	0	NA	NA	NA	NA	NA
mmu-miR-202-5p	0	NA	NA	NA	NA	NA
mmu-miR-203-3p	15.247	-0.244413	0.717839	-0.340485	0.733491	0.994681
mmu-miR-203-5p	0.0990139	0.114906	4.08047	0.0281599	0.977535	NA
mmu-miR-203b-3p	0.215559	-0.713801	4.04488	-0.17647	0.859925	NA
mmu-miR-203b-5p	0	NA	NA	NA	NA	NA
mmu-miR-204-3p	0	NA	NA	NA	NA	NA
mmu-miR-204-5p	12.4043	0.0374258	0.693557	0.0539622	0.956965	0.994681
mmu-miR-205-3p	0.163269	2.02238	4.07816	0.495904	0.619962	NA
mmu-miR-205-5p	26.5316	0.755625	0.519902	1.4534	0.146113	0.97086
mmu-miR-206-3p	18382.6	-0.507054	0.573363	-0.884351	0.376507	0.994681
mmu-miR-206-5p	51.7291	-0.702588	0.442854	-1.5865	0.112626	0.97086
mmu-miR-207	0	NA	NA	NA	NA	NA
mmu-miR-208a-3p	0.198028	-0.616489	4.05318	-0.1521	0.879108	NA
mmu-miR-208a-5p	0	NA	NA	NA	NA	NA
mmu-miR-208b-3p	98.2733	-1.45505	0.794327	-1.8318	0.0669818	0.735523
mmu-miR-208b-5p	0	NA	NA	NA	NA	NA
mmu-miR-20a-3p	43.1381	0.0741357	0.415179	0.178563	0.858281	0.994681
mmu-miR-20a-5p	5244.4	0.0274716	0.314492	0.0873521	0.930392	0.994681
mmu-miR-20b-3p	0	NA	NA	NA	NA	NA
mmu-miR-20b-5p	0	NA	NA	NA	NA	NA
mmu-miR-210-3p	7706.45	0.529753	0.346473	1.52899	0.126267	0.97086
mmu-miR-210-5p	543.412	0.00867666	0.55828	0.0155418	0.9876	0.997638
mmu-miR-211-3p	0	NA	NA	NA	NA	NA
mmu-miR-211-5p	0.283701	1.10573	4.00373	0.276175	0.782414	NA
mmu-miR-212-3p	121.003	0.13537	0.43365	0.312164	0.754916	0.994681
mmu-miR-212-5p	65.0769	0.400941	0.443261	0.904525	0.365717	0.994681
mmu-miR-2136	0	NA	NA	NA	NA	NA
mmu-miR-2137	2.03156	5.06062	2.46162	2.05581	0.0398007	NA
mmu-miR-2139	0	NA	NA	NA	NA	NA
mmu-miR-214-3p	9228.11	-0.0932923	0.236995	-0.393647	0.693842	0.994681
mmu-miR-214-5p	2088.69	0.118251	0.29813	0.396644	0.69163	0.994681
mmu-miR-215-3p	0.347957	2.74843	3.66588	0.749733	0.453416	NA
mmu-miR-215-5p	46.4069	0.880042	0.570535	1.54248	0.122956	0.97086
mmu-miR-216a-3p	0.206794	-0.661832	4.04985	-0.163421	0.870187	NA
mmu-miR-216a-5p	0.198028	-0.616489	4.05318	-0.1521	0.879108	NA
mmu-miR-216b-3p	0	NA	NA	NA	NA	NA
mmu-miR-216b-5p	0.297042	-1.1849	4.00695	-0.295711	0.767451	NA
mmu-miR-216c-3p	0	NA	NA	NA	NA	NA
mmu-miR-216c-5p	0	NA	NA	NA	NA	NA
mmu-miR-217-3p	0	NA	NA	NA	NA	NA
mmu-miR-217-5p	0.404822	-1.62877	3.46313	-0.470317	0.638128	NA
mmu-miR-218-1-3p	66.3161	-0.17032	0.506101	-0.336533	0.736469	0.994681
mmu-miR-218-2-3p	0	NA	NA	NA	NA	NA
mmu-miR-218-5p	4580.36	0.226164	0.429338	0.526774	0.598351	0.994681
mmu-miR-219a-1-3p	70.387	-0.338697	0.374837	-0.903587	0.366214	0.994681
mmu-miR-219a-2-3p	0	NA	NA	NA	NA	NA
mmu-miR-219a-5p	40.9571	0.463388	0.481588	0.962209	0.335944	0.994681
mmu-miR-219b-3p	5.907	0.401156	0.880426	0.455638	0.64865	0.994681
mmu-miR-219b-5p	0.856367	-1.45843	2.83598	-0.514259	0.607071	NA
mmu-miR-219c-3p	5.73951	0.505336	0.876593	0.576477	0.564293	0.994681
mmu-miR-219c-5p	2.1666	-0.863451	1.3881	-0.622036	0.533918	NA
mmu-miR-21a-3p	5727.57	0.891658	0.361608	2.46581	0.0136703	0.413363
mmu-miR-21a-5p	1.35885e+06	-0.0249219	0.282751	-0.0881409	0.929765	0.994681
mmu-miR-21b	0	NA	NA	NA	NA	NA
mmu-miR-21c	0.184688	2.0678	4.07646	0.507254	0.611977	NA
mmu-miR-22-3p	989654	0.0956455	0.286401	0.333957	0.738412	0.994681
mmu-miR-22-5p	701.889	-0.657703	0.280616	-2.34379	0.0190891	0.550981
mmu-miR-221-3p	30068.1	0.0760233	0.267841	0.283838	0.776535	0.994681
mmu-miR-221-5p	1350.45	1.25469	0.371573	3.37671	0.00073359	0.0582287
mmu-miR-222-3p	30951	0.339871	0.392894	0.865044	0.387014	0.994681
mmu-miR-222-5p	376.166	0.0125298	0.29488	0.0424914	0.966107	0.994681
mmu-miR-223-3p	0.958574	0.70732	2.18878	0.323157	0.746576	NA
mmu-miR-223-5p	0.163269	2.02238	4.07816	0.495904	0.619962	NA
mmu-miR-224-3p	1.30958	-0.486656	1.88487	-0.258191	0.796259	NA
mmu-miR-224-5p	817.286	0.411646	0.3376	1.21933	0.222718	0.994681
mmu-miR-23a-3p	25118.2	-0.193768	0.257975	-0.75111	0.452587	0.994681
mmu-miR-23a-5p	12.3929	-1.56483	0.974486	-1.6058	0.108318	0.97086
mmu-miR-23b-3p	37622.4	-0.0494925	0.27827	-0.177858	0.858835	0.994681
mmu-miR-23b-5p	16.2171	0.908643	0.589903	1.54033	0.123481	0.97086
mmu-miR-24-1-5p	92.445	-0.347198	0.327202	-1.06112	0.288638	0.994681
mmu-miR-24-2-5p	4440.19	-0.0793069	0.262654	-0.301945	0.762694	0.994681
mmu-miR-24-3p	123962	-0.0676748	0.417112	-0.162246	0.871112	0.994681
mmu-miR-25-3p	32008.9	0.00929833	0.276604	0.0336161	0.973183	0.995505
mmu-miR-25-5p	118.468	-0.921977	0.445966	-2.06737	0.0386991	0.68261
mmu-miR-26a-1-3p	13.2905	-0.385866	0.669807	-0.576085	0.564558	0.994681
mmu-miR-26a-2-3p	46.5113	-0.629475	0.45764	-1.37548	0.168982	0.994681
mmu-miR-26a-5p	480604	-0.0898127	0.357222	-0.25142	0.801489	0.994681
mmu-miR-26b-3p	140.636	-0.0157769	0.373141	-0.0422813	0.966274	0.994681
mmu-miR-26b-5p	48048.7	-0.289023	0.294729	-0.980642	0.326769	0.994681
mmu-miR-27a-3p	475600	-0.171835	0.395328	-0.434663	0.663807	0.994681
mmu-miR-27a-5p	281.996	-0.205342	0.33477	-0.61338	0.539625	0.994681
mmu-miR-27b-3p	490536	-0.157804	0.391626	-0.402946	0.686988	0.994681
mmu-miR-27b-5p	2688.81	-0.788479	0.296374	-2.66042	0.00780433	0.291515
mmu-miR-2861	0	NA	NA	NA	NA	NA
mmu-miR-28a-3p	4047.07	-0.0841742	0.256474	-0.328197	0.742762	0.994681
mmu-miR-28a-5p	9122	-0.310682	0.252424	-1.23079	0.2184	0.994681
mmu-miR-28b	1.37706	0.290509	1.7498	0.166024	0.868138	NA
mmu-miR-28c	8.12038	0.359356	0.730149	0.492168	0.622601	0.994681
mmu-miR-290a-3p	0	NA	NA	NA	NA	NA
mmu-miR-290a-5p	0	NA	NA	NA	NA	NA
mmu-miR-290b-3p	0	NA	NA	NA	NA	NA
mmu-miR-290b-5p	0	NA	NA	NA	NA	NA
mmu-miR-291a-3p	0	NA	NA	NA	NA	NA
mmu-miR-291a-5p	0	NA	NA	NA	NA	NA
mmu-miR-291b-3p	0	NA	NA	NA	NA	NA
mmu-miR-291b-5p	0	NA	NA	NA	NA	NA
mmu-miR-292a-3p	0.326539	2.68617	4.03923	0.665021	0.506037	NA
mmu-miR-292a-5p	0.163269	2.02238	4.07816	0.495904	0.619962	NA
mmu-miR-292b-3p	0	NA	NA	NA	NA	NA
mmu-miR-292b-5p	0	NA	NA	NA	NA	NA
mmu-miR-293-3p	0.10778	0.114906	4.08047	0.0281599	0.977535	NA
mmu-miR-293-5p	0	NA	NA	NA	NA	NA
mmu-miR-294-3p	0.23733	-0.829831	4.0344	-0.205689	0.837034	NA
mmu-miR-294-5p	0	NA	NA	NA	NA	NA
mmu-miR-295-3p	0.594084	-2.17782	3.5907	-0.606517	0.544171	NA
mmu-miR-295-5p	0	NA	NA	NA	NA	NA
mmu-miR-296-3p	221.984	-0.0944095	0.412488	-0.228878	0.818964	0.994681
mmu-miR-296-5p	326.345	-0.0947471	0.480219	-0.1973	0.843593	0.994681
mmu-miR-297a-3p	0	NA	NA	NA	NA	NA
mmu-miR-297a-5p	0	NA	NA	NA	NA	NA
mmu-miR-297b-3p	0	NA	NA	NA	NA	NA
mmu-miR-297b-5p	8.74655	-0.275917	0.779148	-0.354127	0.723244	0.994681
mmu-miR-297c-3p	0	NA	NA	NA	NA	NA
mmu-miR-297c-5p	0	NA	NA	NA	NA	NA
mmu-miR-298-3p	8.39127	1.07832	0.757198	1.42409	0.15442	0.97086
mmu-miR-298-5p	11866.1	-0.291223	0.314144	-0.927039	0.353907	0.994681
mmu-miR-299a-3p	0.184688	2.0678	4.07646	0.507254	0.611977	NA
mmu-miR-299a-5p	0.10778	0.114906	4.08047	0.0281599	0.977535	NA
mmu-miR-299b-3p	0	NA	NA	NA	NA	NA
mmu-miR-299b-5p	0	NA	NA	NA	NA	NA
mmu-miR-29a-3p	34211.8	0.263543	0.2889	0.912231	0.361647	0.994681
mmu-miR-29a-5p	587.879	-0.0841383	0.401439	-0.209592	0.833986	0.994681
mmu-miR-29b-1-5p	159.103	-0.978367	0.496319	-1.97125	0.0486957	0.68715
mmu-miR-29b-2-5p	19.355	-0.394809	0.574785	-0.68688	0.492158	0.994681
mmu-miR-29b-3p	4589.58	0.405009	0.26715	1.51604	0.129509	0.97086
mmu-miR-29c-3p	628.131	0.357169	0.334418	1.06803	0.285507	0.994681
mmu-miR-29c-5p	53.421	0.282123	0.422403	0.6679	0.504198	0.994681
mmu-miR-300-3p	0.817034	0.891275	2.19484	0.406078	0.684686	NA
mmu-miR-300-5p	0	NA	NA	NA	NA	NA
mmu-miR-301a-3p	28297	0.131452	0.292311	0.449699	0.652927	0.994681
mmu-miR-301a-5p	33.218	-0.112013	0.461569	-0.242678	0.808255	0.994681
mmu-miR-301b-3p	483.671	-0.44302	0.278232	-1.59227	0.111325	0.97086
mmu-miR-301b-5p	1.78604	0.743787	1.52807	0.486751	0.626435	NA
mmu-miR-302a-3p	0	NA	NA	NA	NA	NA
mmu-miR-302a-5p	0	NA	NA	NA	NA	NA
mmu-miR-302b-3p	0	NA	NA	NA	NA	NA
mmu-miR-302b-5p	0	NA	NA	NA	NA	NA
mmu-miR-302c-3p	0	NA	NA	NA	NA	NA
mmu-miR-302c-5p	0	NA	NA	NA	NA	NA
mmu-miR-302d-3p	0	NA	NA	NA	NA	NA
mmu-miR-302d-5p	0	NA	NA	NA	NA	NA
mmu-miR-3057-3p	4.91192	0.0671773	0.966582	0.0694999	0.944592	0.994681
mmu-miR-3057-5p	599.026	0.266622	0.394614	0.675651	0.499262	0.994681
mmu-miR-3058-3p	13.3561	0.117193	0.600325	0.195216	0.845224	0.994681
mmu-miR-3058-5p	0.809612	-0.102245	2.24638	-0.0455155	0.963696	NA
mmu-miR-3059-3p	0	NA	NA	NA	NA	NA
mmu-miR-3059-5p	0	NA	NA	NA	NA	NA
mmu-miR-3060-3p	54.8055	-0.0680799	0.358929	-0.189675	0.849564	0.994681
mmu-miR-3060-5p	0	NA	NA	NA	NA	NA
mmu-miR-3061-3p	109.446	0.0517187	0.373274	0.138554	0.889802	0.994681
mmu-miR-3061-5p	41.2902	0.0513883	0.414708	0.123914	0.901383	0.994681
mmu-miR-3062-3p	0	NA	NA	NA	NA	NA
mmu-miR-3062-5p	5.62892	0.317423	1.04777	0.30295	0.761928	0.994681
mmu-miR-3063-3p	0	NA	NA	NA	NA	NA
mmu-miR-3063-5p	0	NA	NA	NA	NA	NA
mmu-miR-3064-3p	3.09276	-0.765332	1.18458	-0.646078	0.518229	0.994681
mmu-miR-3064-5p	6.38081	-0.248617	0.934351	-0.266086	0.790173	0.994681
mmu-miR-3065-3p	0.276631	-1.02866	4.01823	-0.255998	0.797952	NA
mmu-miR-3065-5p	0.314573	-1.26063	3.79555	-0.332133	0.739789	NA
mmu-miR-3066-3p	7.54505	-0.452943	0.786734	-0.575725	0.564801	0.994681
mmu-miR-3066-5p	78.0003	-0.296192	0.343304	-0.862768	0.388265	0.994681
mmu-miR-3067-3p	0	NA	NA	NA	NA	NA
mmu-miR-3067-5p	0	NA	NA	NA	NA	NA
mmu-miR-3068-3p	345.889	0.191874	0.399451	0.480345	0.630982	0.994681
mmu-miR-3068-5p	357.975	0.948243	0.706385	1.34239	0.17947	0.994681
mmu-miR-3069-3p	11.6739	1.14866	0.64357	1.78483	0.0742893	0.786229
mmu-miR-3069-5p	9.42771	0.208219	0.775785	0.268397	0.788394	0.994681
mmu-miR-3070-2-3p	0	NA	NA	NA	NA	NA
mmu-miR-3070-3p	0	NA	NA	NA	NA	NA
mmu-miR-3070-5p	0	NA	NA	NA	NA	NA
mmu-miR-3071-3p	0	NA	NA	NA	NA	NA
mmu-miR-3071-5p	0	NA	NA	NA	NA	NA
mmu-miR-3072-3p	0	NA	NA	NA	NA	NA
mmu-miR-3072-5p	0	NA	NA	NA	NA	NA
mmu-miR-3073a-3p	0	NA	NA	NA	NA	NA
mmu-miR-3073a-5p	0	NA	NA	NA	NA	NA
mmu-miR-3073b-3p	0	NA	NA	NA	NA	NA
mmu-miR-3073b-5p	0	NA	NA	NA	NA	NA
mmu-miR-3074-1-3p	8.89466	0.256677	0.735941	0.348774	0.727259	0.994681
mmu-miR-3074-2-3p	0	NA	NA	NA	NA	NA
mmu-miR-3074-5p	21.5189	0.146713	0.546425	0.268496	0.788317	0.994681
mmu-miR-3075-3p	0	NA	NA	NA	NA	NA
mmu-miR-3075-5p	9.7685	0.0956635	0.685705	0.139511	0.889046	0.994681
mmu-miR-3076-3p	22.7635	-0.313812	0.535842	-0.585642	0.558116	0.994681
mmu-miR-3076-5p	0.937156	0.647966	2.19675	0.294966	0.76802	NA
mmu-miR-3077-3p	2.88042	-0.321328	1.32113	-0.243221	0.807834	0.994681
mmu-miR-3077-5p	0.138316	0.114906	4.08047	0.0281599	0.977535	NA
mmu-miR-3078-3p	0	NA	NA	NA	NA	NA
mmu-miR-3078-5p	0	NA	NA	NA	NA	NA
mmu-miR-3079-3p	2.32211	-0.504378	1.37909	-0.365732	0.714565	NA
mmu-miR-3079-5p	12.587	1.06425	0.725621	1.46667	0.142466	0.97086
mmu-miR-3080-3p	0	NA	NA	NA	NA	NA
mmu-miR-3080-5p	0	NA	NA	NA	NA	NA
mmu-miR-3081-3p	9.13227	1.1212	0.787233	1.42423	0.154381	0.97086
mmu-miR-3081-5p	0.630506	-2.23454	2.97531	-0.751026	0.452637	NA
mmu-miR-3082-3p	74.411	0.248249	0.388857	0.638408	0.523208	0.994681
mmu-miR-3082-5p	0.644001	3.15722	3.02393	1.04408	0.29645	NA
mmu-miR-3083-3p	0.0990139	0.114906	4.08047	0.0281599	0.977535	NA
mmu-miR-3083-5p	1.05894	-0.840596	2.3134	-0.36336	0.716336	NA
mmu-miR-3083b-3p	0.163269	2.02238	4.07816	0.495904	0.619962	NA
mmu-miR-3083b-5p	0	NA	NA	NA	NA	NA
mmu-miR-3084-3p	163.928	2.2327	0.536189	4.16401	3.1271e-05	0.00496427
mmu-miR-3084-5p	9.71285	0.0308492	0.774529	0.0398296	0.968229	0.994681
mmu-miR-3085-3p	0	NA	NA	NA	NA	NA
mmu-miR-3085-5p	0	NA	NA	NA	NA	NA
mmu-miR-3086-3p	1.20429	1.49035	1.78872	0.833195	0.404735	NA
mmu-miR-3086-5p	30.0927	-0.0302424	0.442376	-0.0683637	0.945496	0.994681
mmu-miR-3087-3p	1.8974	0.696114	1.45672	0.477865	0.632746	NA
mmu-miR-3087-5p	0.459314	2.06729	3.95239	0.523049	0.60094	NA
mmu-miR-3088-3p	0.835956	-1.3945	2.45366	-0.568335	0.569808	NA
mmu-miR-3088-5p	0.23733	-0.829831	4.0344	-0.205689	0.837034	NA
mmu-miR-3089-3p	47.5673	0.72037	0.466243	1.54505	0.122334	0.97086
mmu-miR-3089-5p	0.23733	-0.829831	4.0344	-0.205689	0.837034	NA
mmu-miR-3090-3p	0	NA	NA	NA	NA	NA
mmu-miR-3090-5p	0	NA	NA	NA	NA	NA
mmu-miR-3091-3p	2.78137	-0.201334	1.25411	-0.16054	0.872455	0.994681
mmu-miR-3091-5p	2.55543	0.148336	1.2901	0.11498	0.908461	NA
mmu-miR-3092-3p	5.28552	0.117874	0.964985	0.122151	0.902779	0.994681
mmu-miR-3092-5p	0.806428	-1.22381	2.26722	-0.539782	0.589347	NA
mmu-miR-3093-3p	0	NA	NA	NA	NA	NA
mmu-miR-3093-5p	0	NA	NA	NA	NA	NA
mmu-miR-3094-3p	0.292467	1.10555	3.96014	0.279169	0.780115	NA
mmu-miR-3094-5p	1.14361	1.1279	1.9096	0.590647	0.554757	NA
mmu-miR-3095-3p	20.2211	-0.493288	0.692831	-0.711989	0.476471	0.994681
mmu-miR-3095-5p	5.50249	1.25922	0.985426	1.27784	0.201305	0.994681
mmu-miR-3097-3p	1.542	-2.39359	2.08414	-1.14848	0.250772	NA
mmu-miR-3097-5p	0.10778	0.114906	4.08047	0.0281599	0.977535	NA
mmu-miR-3098-3p	15.7096	0.433663	0.545883	0.794425	0.426948	0.994681
mmu-miR-3098-5p	0	NA	NA	NA	NA	NA
mmu-miR-3099-3p	8.70357	0.647267	0.792994	0.816232	0.414367	0.994681
mmu-miR-3099-5p	0	NA	NA	NA	NA	NA
mmu-miR-30a-3p	3909.24	0.171205	0.31702	0.540044	0.589167	0.994681
mmu-miR-30a-5p	395222	0.254721	0.296998	0.857654	0.391083	0.994681
mmu-miR-30b-3p	327.705	-1.04911	0.464384	-2.25915	0.0238741	0.631668
mmu-miR-30b-5p	4824.78	-0.205042	0.287639	-0.712845	0.475942	0.994681
mmu-miR-30c-1-3p	142.197	-0.353229	0.398566	-0.886249	0.375483	0.994681
mmu-miR-30c-2-3p	780.431	-0.0785545	0.321418	-0.2444	0.806921	0.994681
mmu-miR-30c-5p	70200.1	0.391555	0.324762	1.20567	0.227945	0.994681
mmu-miR-30d-3p	834.86	-0.562398	0.267408	-2.10314	0.0354532	0.653755
mmu-miR-30d-5p	111048	0.294254	0.317714	0.926159	0.354363	0.994681
mmu-miR-30e-3p	2047.99	0.00726417	0.279151	0.0260224	0.97924	0.997638
mmu-miR-30e-5p	76537.5	0.46089	0.346055	1.33184	0.182913	0.994681
mmu-miR-30f	0	NA	NA	NA	NA	NA
mmu-miR-31-3p	2438.99	0.0463103	0.472004	0.0981142	0.921842	0.994681
mmu-miR-31-5p	92442.4	0.0178918	0.232499	0.0769546	0.93866	0.994681
mmu-miR-3100-3p	2.72782	0.337022	1.39417	0.241737	0.808984	0.994681
mmu-miR-3100-5p	0.649542	2.24143	2.65373	0.844633	0.398316	NA
mmu-miR-3101-3p	1.08386	1.22565	2.08517	0.587793	0.556671	NA
mmu-miR-3101-5p	2.68847	0.338046	1.22145	0.276758	0.781966	0.994681
mmu-miR-3102-3p	436.018	0.217759	0.447812	0.486272	0.626774	0.994681
mmu-miR-3102-3p.2-3p	10.2979	-0.655106	0.834164	-0.785344	0.432252	0.994681
mmu-miR-3102-5p	1.56648	-2.38467	1.90233	-1.25355	0.210004	NA
mmu-miR-3102-5p.2-5p	38.4885	-0.366242	0.457178	-0.801094	0.423077	0.994681
mmu-miR-3103-3p	5.87284	-0.181024	0.901669	-0.200766	0.840882	0.994681
mmu-miR-3103-5p	1.94025	-0.67354	1.61292	-0.417591	0.676246	NA
mmu-miR-3104-3p	0	NA	NA	NA	NA	NA
mmu-miR-3104-5p	0	NA	NA	NA	NA	NA
mmu-miR-3105-3p	11.5202	-0.0211661	0.638547	-0.0331473	0.973557	0.995505
mmu-miR-3105-5p	2.32011	-0.0406409	1.29364	-0.0314159	0.974938	NA
mmu-miR-3106-3p	0	NA	NA	NA	NA	NA
mmu-miR-3106-5p	0	NA	NA	NA	NA	NA
mmu-miR-3108-3p	0.754474	-1.19369	2.26576	-0.526838	0.598306	NA
mmu-miR-3108-5p	29.7195	0.40572	0.50753	0.799401	0.424058	0.994681
mmu-miR-3109-3p	27.5069	-0.321518	0.472439	-0.680549	0.496157	0.994681
mmu-miR-3109-5p	14.5556	0.357421	0.585868	0.610071	0.541815	0.994681
mmu-miR-3110-3p	3.22504	1.15386	1.2482	0.924425	0.355265	0.994681
mmu-miR-3110-5p	4.98424	2.63797	1.0694	2.46677	0.0136338	0.413363
mmu-miR-3112-3p	1.28785	-1.65428	1.99923	-0.827457	0.407978	NA
mmu-miR-3112-5p	2.04483	0.388135	1.54413	0.251361	0.801535	NA
mmu-miR-3113-3p	1.48263	-2.36971	1.85103	-1.28021	0.200471	NA
mmu-miR-3113-5p	0	NA	NA	NA	NA	NA
mmu-miR-3154	0.301585	1.0608	3.91858	0.270709	0.786615	NA
mmu-miR-32-3p	20.9491	-0.52282	0.585749	-0.892566	0.372089	0.994681
mmu-miR-32-5p	109.267	-0.107644	0.375432	-0.28672	0.774327	0.994681
mmu-miR-320-3p	6133.8	-0.206485	0.346457	-0.59599	0.551182	0.994681
mmu-miR-320-5p	1.09263	1.18003	2.28327	0.516816	0.605285	NA
mmu-miR-322-3p	3289.23	-0.427378	0.310899	-1.37465	0.16924	0.994681
mmu-miR-322-5p	23222.5	0.100391	0.311883	0.321887	0.747539	0.994681
mmu-miR-323-3p	0	NA	NA	NA	NA	NA
mmu-miR-323-5p	0	NA	NA	NA	NA	NA
mmu-miR-324-3p	491.466	0.0775826	0.354631	0.21877	0.82683	0.994681
mmu-miR-324-5p	1345.51	0.145184	0.314324	0.461891	0.644159	0.994681
mmu-miR-325-3p	2.04601	1.69248	1.46246	1.15728	0.247157	NA
mmu-miR-325-5p	0.706407	-1.09571	2.32258	-0.471763	0.637096	NA
mmu-miR-326-3p	160.332	0.41443	0.503269	0.823476	0.410237	0.994681
mmu-miR-326-5p	0	NA	NA	NA	NA	NA
mmu-miR-327	0	NA	NA	NA	NA	NA
mmu-miR-328-3p	1138.48	0.190196	0.296781	0.640862	0.521612	0.994681
mmu-miR-328-5p	0.138316	0.114906	4.08047	0.0281599	0.977535	NA
mmu-miR-329-3p	0	NA	NA	NA	NA	NA
mmu-miR-329-5p	0	NA	NA	NA	NA	NA
mmu-miR-33-3p	78.5615	-0.00105074	0.39798	-0.00264018	0.997893	0.999467
mmu-miR-33-5p	265.42	0.0705802	0.321008	0.219871	0.825972	0.994681
mmu-miR-330-3p	95.501	-0.0879286	0.39045	-0.225198	0.821825	0.994681
mmu-miR-330-5p	254.421	0.85197	0.318949	2.67118	0.00755852	0.291515
mmu-miR-331-3p	1219.27	-0.492662	0.477135	-1.03254	0.301818	0.994681
mmu-miR-331-5p	25.5768	0.208864	0.508632	0.410638	0.681338	0.994681
mmu-miR-335-3p	142.612	-0.120763	0.474519	-0.254495	0.799113	0.994681
mmu-miR-335-5p	225.404	-0.47233	0.328875	-1.4362	0.150946	0.97086
mmu-miR-337-3p	0	NA	NA	NA	NA	NA
mmu-miR-337-5p	0	NA	NA	NA	NA	NA
mmu-miR-338-3p	0.198028	-0.616489	4.05318	-0.1521	0.879108	NA
mmu-miR-338-5p	0	NA	NA	NA	NA	NA
mmu-miR-339-3p	200.267	0.399532	0.278086	1.43672	0.150797	0.97086
mmu-miR-339-5p	125.029	-0.0517387	0.340538	-0.151932	0.87924	0.994681
mmu-miR-340-3p	0.246095	-0.877549	4.03032	-0.217737	0.827634	NA
mmu-miR-340-5p	3.83024	-0.353256	1.08871	-0.324471	0.745581	0.994681
mmu-miR-341-3p	0.184688	2.0678	4.07646	0.507254	0.611977	NA
mmu-miR-341-5p	0	NA	NA	NA	NA	NA
mmu-miR-342-3p	756.295	0.170196	0.443884	0.383423	0.701406	0.994681
mmu-miR-342-5p	1.04979	1.14459	2.01802	0.567185	0.570588	NA
mmu-miR-343	0	NA	NA	NA	NA	NA
mmu-miR-344-3p	40.5956	0.514645	0.517664	0.994169	0.32014	0.994681
mmu-miR-344-5p	0	NA	NA	NA	NA	NA
mmu-miR-344b-3p	61.5904	0.299936	0.377893	0.793706	0.427366	0.994681
mmu-miR-344b-5p	0	NA	NA	NA	NA	NA
mmu-miR-344c-3p	2.45449	0.0462637	1.38186	0.0334792	0.973292	NA
mmu-miR-344c-5p	0	NA	NA	NA	NA	NA
mmu-miR-344d-1-5p	0	NA	NA	NA	NA	NA
mmu-miR-344d-2-5p	0.163269	2.02238	4.07816	0.495904	0.619962	NA
mmu-miR-344d-3-5p	12.0169	0.482349	0.76635	0.62941	0.52908	0.994681
mmu-miR-344d-3p	857.509	-0.715673	0.325301	-2.20003	0.0278045	0.653755
mmu-miR-344e-3p	0	NA	NA	NA	NA	NA
mmu-miR-344e-5p	0	NA	NA	NA	NA	NA
mmu-miR-344f-3p	0	NA	NA	NA	NA	NA
mmu-miR-344f-5p	0	NA	NA	NA	NA	NA
mmu-miR-344g-3p	0.459314	2.06729	3.95239	0.523049	0.60094	NA
mmu-miR-344g-5p	0	NA	NA	NA	NA	NA
mmu-miR-344h-3p	0	NA	NA	NA	NA	NA
mmu-miR-344h-5p	0	NA	NA	NA	NA	NA
mmu-miR-344i	0	NA	NA	NA	NA	NA
mmu-miR-345-3p	1417.91	0.586302	0.2718	2.15711	0.0309973	0.653755
mmu-miR-345-5p	933.972	-0.0967656	0.284735	-0.339845	0.733973	0.994681
mmu-miR-346-3p	0	NA	NA	NA	NA	NA
mmu-miR-346-5p	0	NA	NA	NA	NA	NA
mmu-miR-3470a	0	NA	NA	NA	NA	NA
mmu-miR-3470b	0	NA	NA	NA	NA	NA
mmu-miR-3471	0	NA	NA	NA	NA	NA
mmu-miR-3472	0	NA	NA	NA	NA	NA
mmu-miR-3473a	0	NA	NA	NA	NA	NA
mmu-miR-3473b	0	NA	NA	NA	NA	NA
mmu-miR-3473c	0	NA	NA	NA	NA	NA
mmu-miR-3473d	122.26	0.173536	0.351119	0.494238	0.621138	0.994681
mmu-miR-3473e	0	NA	NA	NA	NA	NA
mmu-miR-3473f	1.07679	0.26878	2.30753	0.116479	0.907273	NA
mmu-miR-3473g	5.9008	-0.256518	1.04427	-0.245645	0.805957	0.994681
mmu-miR-3473h-5p	8.59312	0.100191	0.762558	0.131388	0.895469	0.994681
mmu-miR-3474	0.792416	-1.31593	2.47867	-0.530903	0.595486	NA
mmu-miR-3475-3p	0.336344	-1.34362	3.71176	-0.361991	0.717359	NA
mmu-miR-3475-5p	0	NA	NA	NA	NA	NA
mmu-miR-34a-3p	15.6637	-0.0261603	0.5625	-0.0465071	0.962906	0.994681
mmu-miR-34a-5p	2554.99	0.0739686	0.287446	0.25733	0.796924	0.994681
mmu-miR-34b-3p	664.438	-0.347519	0.289193	-1.20168	0.229486	0.994681
mmu-miR-34b-5p	2544.59	0.69531	0.278732	2.49454	0.0126119	0.413363
mmu-miR-34c-3p	415.08	-0.424524	0.301724	-1.407	0.159429	0.973434
mmu-miR-34c-5p	80436.2	0.211624	0.296565	0.713585	0.475484	0.994681
mmu-miR-350-3p	396.68	-0.204694	0.348483	-0.587385	0.556945	0.994681
mmu-miR-350-5p	1046.84	0.108151	0.330575	0.327159	0.743548	0.994681
mmu-miR-351-3p	33.1225	1.02726	0.543475	1.89017	0.0587355	0.697402
mmu-miR-351-5p	67067	0.524565	0.284343	1.84483	0.0650625	0.735523
mmu-miR-3535	516.295	1.86785	0.589063	3.17088	0.00151979	0.080422
mmu-miR-3544-3p	0	NA	NA	NA	NA	NA
mmu-miR-3544-5p	0	NA	NA	NA	NA	NA
mmu-miR-3547-3p	0.947927	-0.465645	2.12557	-0.219068	0.826597	NA
mmu-miR-3547-5p	0	NA	NA	NA	NA	NA
mmu-miR-3552	0	NA	NA	NA	NA	NA
mmu-miR-3569-3p	0.0990139	0.114906	4.08047	0.0281599	0.977535	NA
mmu-miR-3569-5p	0.10778	0.114906	4.08047	0.0281599	0.977535	NA
mmu-miR-3572-3p	0	NA	NA	NA	NA	NA
mmu-miR-3572-5p	2.33341	0.414274	1.45703	0.284328	0.776159	NA
mmu-miR-361-3p	864.308	0.0514669	0.307348	0.167455	0.867012	0.994681
mmu-miR-361-5p	1450.22	-0.106833	0.251957	-0.424011	0.671557	0.994681
mmu-miR-3618-3p	0.730363	2.0869	2.64407	0.789274	0.429952	NA
mmu-miR-3618-5p	0.522727	-1.95871	3.20787	-0.610594	0.541468	NA
mmu-miR-362-3p	289.631	-0.109305	0.3838	-0.284798	0.775799	0.994681
mmu-miR-362-5p	518.23	0.801342	0.423137	1.89381	0.0582501	0.697402
mmu-miR-3620-3p	0	NA	NA	NA	NA	NA
mmu-miR-3620-5p	0.414947	-1.62393	3.98095	-0.407925	0.683329	NA
mmu-miR-363-3p	0	NA	NA	NA	NA	NA
mmu-miR-363-5p	0	NA	NA	NA	NA	NA
mmu-miR-365-1-5p	3.25183	-0.906885	1.16912	-0.775701	0.437925	0.994681
mmu-miR-365-2-5p	179.334	-0.474603	0.45292	-1.04787	0.294698	0.994681
mmu-miR-365-3p	1784.72	-0.135544	0.325348	-0.416614	0.676961	0.994681
mmu-miR-367-3p	0	NA	NA	NA	NA	NA
mmu-miR-367-5p	0	NA	NA	NA	NA	NA
mmu-miR-369-3p	0.323003	1.10493	3.82246	0.289063	0.772533	NA
mmu-miR-369-5p	0	NA	NA	NA	NA	NA
mmu-miR-370-3p	0	NA	NA	NA	NA	NA
mmu-miR-370-5p	0	NA	NA	NA	NA	NA
mmu-miR-374b-3p	55.7127	-0.363624	0.403278	-0.901669	0.367233	0.994681
mmu-miR-374b-5p	335.733	-0.161197	0.291574	-0.552851	0.580366	0.994681
mmu-miR-374c-3p	4.93237	-0.19089	1.07888	-0.176933	0.859561	0.994681
mmu-miR-374c-5p	0.61024	2.23894	2.70162	0.828743	0.40725	NA
mmu-miR-375-3p	11.7776	0.136191	0.64959	0.209657	0.833935	0.994681
mmu-miR-375-5p	0	NA	NA	NA	NA	NA
mmu-miR-376a-3p	0	NA	NA	NA	NA	NA
mmu-miR-376a-5p	0	NA	NA	NA	NA	NA
mmu-miR-376b-3p	0	NA	NA	NA	NA	NA
mmu-miR-376b-5p	0	NA	NA	NA	NA	NA
mmu-miR-376c-3p	0	NA	NA	NA	NA	NA
mmu-miR-376c-5p	0	NA	NA	NA	NA	NA
mmu-miR-377-3p	0	NA	NA	NA	NA	NA
mmu-miR-377-5p	0	NA	NA	NA	NA	NA
mmu-miR-378a-3p	324921	-0.194035	0.299055	-0.648826	0.516451	0.994681
mmu-miR-378a-5p	868.213	0.0560999	0.308815	0.181662	0.855848	0.994681
mmu-miR-378b	17743.5	-0.182016	0.334498	-0.544148	0.586339	0.994681
mmu-miR-378c	318453	-0.200167	0.300709	-0.665651	0.505634	0.994681
mmu-miR-378d	16.8197	0.406579	0.554769	0.73288	0.463632	0.994681
mmu-miR-379-3p	0.10778	0.114906	4.08047	0.0281599	0.977535	NA
mmu-miR-379-5p	1.19806	4.23242	2.46467	1.71724	0.0859353	NA
mmu-miR-380-3p	0	NA	NA	NA	NA	NA
mmu-miR-380-5p	0	NA	NA	NA	NA	NA
mmu-miR-381-3p	0.834229	2.63048	2.42961	1.08267	0.278953	NA
mmu-miR-381-5p	0	NA	NA	NA	NA	NA
mmu-miR-382-3p	0	NA	NA	NA	NA	NA
mmu-miR-382-5p	0.10778	0.114906	4.08047	0.0281599	0.977535	NA
mmu-miR-383-3p	0.85907	-2.68029	2.36368	-1.13395	0.256816	NA
mmu-miR-383-5p	51.8035	-0.335312	0.598908	-0.559873	0.575566	0.994681
mmu-miR-384-3p	2.5031	0.633544	1.29861	0.487862	0.625648	NA
mmu-miR-384-5p	6.38281	1.5593	1.14483	1.36204	0.173185	0.994681
mmu-miR-3960	0	NA	NA	NA	NA	NA
mmu-miR-3961	0	NA	NA	NA	NA	NA
mmu-miR-3962	0.752091	2.52262	2.8887	0.873273	0.382514	NA
mmu-miR-3963	0.184688	2.0678	4.07646	0.507254	0.611977	NA
mmu-miR-3964	0	NA	NA	NA	NA	NA
mmu-miR-3965	0	NA	NA	NA	NA	NA
mmu-miR-3966	0	NA	NA	NA	NA	NA
mmu-miR-3967	0	NA	NA	NA	NA	NA
mmu-miR-3968	0	NA	NA	NA	NA	NA
mmu-miR-3969	0	NA	NA	NA	NA	NA
mmu-miR-3970	9.32843	-0.0133815	0.724509	-0.0184698	0.985264	0.997638
mmu-miR-3971	0	NA	NA	NA	NA	NA
mmu-miR-409-3p	0.934618	-1.53749	2.12358	-0.724009	0.46906	NA
mmu-miR-409-5p	0	NA	NA	NA	NA	NA
mmu-miR-410-3p	1.53253	0.683014	1.82113	0.375049	0.707624	NA
mmu-miR-410-5p	0	NA	NA	NA	NA	NA
mmu-miR-411-3p	0	NA	NA	NA	NA	NA
mmu-miR-411-5p	3.61177	0.424716	1.10509	0.384327	0.700736	0.994681
mmu-miR-412-3p	0	NA	NA	NA	NA	NA
mmu-miR-412-5p	0	NA	NA	NA	NA	NA
mmu-miR-421-3p	4445.15	-0.185349	0.271779	-0.681983	0.49525	0.994681
mmu-miR-421-5p	16.3118	-0.417126	0.561017	-0.743518	0.457168	0.994681
mmu-miR-423-3p	9223.82	0.409112	0.38314	1.06779	0.285617	0.994681
mmu-miR-423-5p	963.125	-0.439088	0.408714	-1.07432	0.28268	0.994681
mmu-miR-425-3p	343.327	-0.11104	0.383269	-0.289719	0.772031	0.994681
mmu-miR-425-5p	2998.3	0.0150272	0.286176	0.0525103	0.958122	0.994681
mmu-miR-429-3p	0.215559	-0.713801	4.04488	-0.17647	0.859925	NA
mmu-miR-429-5p	0	NA	NA	NA	NA	NA
mmu-miR-431-3p	0	NA	NA	NA	NA	NA
mmu-miR-431-5p	0	NA	NA	NA	NA	NA
mmu-miR-432	0	NA	NA	NA	NA	NA
mmu-miR-433-3p	0	NA	NA	NA	NA	NA
mmu-miR-433-5p	0.184688	2.0678	4.07646	0.507254	0.611977	NA
mmu-miR-434-3p	0	NA	NA	NA	NA	NA
mmu-miR-434-5p	0	NA	NA	NA	NA	NA
mmu-miR-448-3p	0.567093	1.10153	3.24005	0.339974	0.733876	NA
mmu-miR-448-5p	0.215559	-0.713801	4.04488	-0.17647	0.859925	NA
mmu-miR-449a-3p	0.585286	0.874882	2.49636	0.350463	0.725992	NA
mmu-miR-449a-5p	296.212	0.322597	0.372785	0.865371	0.386835	0.994681
mmu-miR-449b	7.84518	-0.379273	0.780384	-0.486008	0.626961	0.994681
mmu-miR-449c-3p	0	NA	NA	NA	NA	NA
mmu-miR-449c-5p	147.891	1.34149	0.490429	2.73534	0.00623161	0.263805
mmu-miR-450a-1-3p	100.081	0.0267493	0.479643	0.0557692	0.955526	0.994681
mmu-miR-450a-2-3p	1.00241	0.120445	2.26401	0.0532	0.957573	NA
mmu-miR-450a-5p	1675.22	0.0117609	0.308789	0.0380873	0.969618	0.994681
mmu-miR-450b-3p	132.613	0.0358345	0.484717	0.0739287	0.941067	0.994681
mmu-miR-450b-5p	2797.6	0.594246	0.29849	1.99084	0.0464982	0.68666
mmu-miR-451a	3.13572	1.40741	1.22827	1.14585	0.251858	0.994681
mmu-miR-451b	0	NA	NA	NA	NA	NA
mmu-miR-452-3p	2.2698	-0.457663	1.34623	-0.339958	0.733888	NA
mmu-miR-452-5p	65.7987	0.786864	0.370442	2.12412	0.0336601	0.653755
mmu-miR-453	0	NA	NA	NA	NA	NA
mmu-miR-455-3p	65.5945	-0.173346	0.560079	-0.309502	0.75694	0.994681
mmu-miR-455-5p	99.4398	-0.0859167	0.425641	-0.201853	0.840032	0.994681
mmu-miR-463-3p	0	NA	NA	NA	NA	NA
mmu-miR-463-5p	9.06009	-0.195111	0.793894	-0.245765	0.805864	0.994681
mmu-miR-465a-3p	30.5802	-0.341795	0.468704	-0.729234	0.465859	0.994681
mmu-miR-465a-5p	1.68727	-2.50958	2.08938	-1.20111	0.229707	NA
mmu-miR-465b-3p	61.1605	-0.325465	0.403649	-0.806306	0.420066	0.994681
mmu-miR-465b-5p	0	NA	NA	NA	NA	NA
mmu-miR-465c-3p	61.1605	-0.325465	0.403649	-0.806306	0.420066	0.994681
mmu-miR-465c-5p	102.069	-0.581098	0.354311	-1.64008	0.100989	0.943056
mmu-miR-465d-3p	0	NA	NA	NA	NA	NA
mmu-miR-465d-5p	0	NA	NA	NA	NA	NA
mmu-miR-466a-3p	0	NA	NA	NA	NA	NA
mmu-miR-466a-5p	0	NA	NA	NA	NA	NA
mmu-miR-466b-3p	0.323003	1.10493	3.82246	0.289063	0.772533	NA
mmu-miR-466b-5p	0	NA	NA	NA	NA	NA
mmu-miR-466c-3p	0	NA	NA	NA	NA	NA
mmu-miR-466c-5p	21.3739	-0.0667307	0.59641	-0.111887	0.910913	0.994681
mmu-miR-466d-3p	0	NA	NA	NA	NA	NA
mmu-miR-466d-5p	4.49592	0.278886	0.998466	0.279314	0.780004	0.994681
mmu-miR-466e-3p	0	NA	NA	NA	NA	NA
mmu-miR-466e-5p	0	NA	NA	NA	NA	NA
mmu-miR-466f	0	NA	NA	NA	NA	NA
mmu-miR-466f-3p	0	NA	NA	NA	NA	NA
mmu-miR-466f-5p	0	NA	NA	NA	NA	NA
mmu-miR-466g	0	NA	NA	NA	NA	NA
mmu-miR-466h-3p	0	NA	NA	NA	NA	NA
mmu-miR-466h-5p	0	NA	NA	NA	NA	NA
mmu-miR-466i-3p	0	NA	NA	NA	NA	NA
mmu-miR-466i-5p	0	NA	NA	NA	NA	NA
mmu-miR-466j	0	NA	NA	NA	NA	NA
mmu-miR-466k	0	NA	NA	NA	NA	NA
mmu-miR-466l-3p	0	NA	NA	NA	NA	NA
mmu-miR-466l-5p	0	NA	NA	NA	NA	NA
mmu-miR-466m-3p	0	NA	NA	NA	NA	NA
mmu-miR-466m-5p	0	NA	NA	NA	NA	NA
mmu-miR-466n-3p	2.74765	-0.507956	1.23721	-0.410564	0.681392	0.994681
mmu-miR-466n-5p	4.49592	0.278886	0.998466	0.279314	0.780004	0.994681
mmu-miR-466o-3p	0.0990139	0.114906	4.08047	0.0281599	0.977535	NA
mmu-miR-466o-5p	0	NA	NA	NA	NA	NA
mmu-miR-466p-3p	0	NA	NA	NA	NA	NA
mmu-miR-466p-5p	0	NA	NA	NA	NA	NA
mmu-miR-466q	0	NA	NA	NA	NA	NA
mmu-miR-467a-3p	0	NA	NA	NA	NA	NA
mmu-miR-467a-5p	0	NA	NA	NA	NA	NA
mmu-miR-467b-3p	0	NA	NA	NA	NA	NA
mmu-miR-467b-5p	0	NA	NA	NA	NA	NA
mmu-miR-467c-3p	0	NA	NA	NA	NA	NA
mmu-miR-467c-5p	232.931	-0.259172	0.351496	-0.737341	0.460915	0.994681
mmu-miR-467d-3p	0	NA	NA	NA	NA	NA
mmu-miR-467d-5p	88.1594	-0.00212498	0.370856	-0.00572993	0.995428	0.999467
mmu-miR-467e-3p	0	NA	NA	NA	NA	NA
mmu-miR-467e-5p	67.4953	-0.618219	0.392852	-1.57367	0.115564	0.97086
mmu-miR-467f	0	NA	NA	NA	NA	NA
mmu-miR-467g	0	NA	NA	NA	NA	NA
mmu-miR-467h	0	NA	NA	NA	NA	NA
mmu-miR-468-3p	0	NA	NA	NA	NA	NA
mmu-miR-468-5p	0	NA	NA	NA	NA	NA
mmu-miR-470-3p	0.271049	1.0606	4.07206	0.260459	0.79451	NA
mmu-miR-470-5p	146.836	-0.0951238	0.338235	-0.281236	0.77853	0.994681
mmu-miR-471-3p	1.63327	-1.50283	1.74341	-0.86201	0.388682	NA
mmu-miR-471-5p	2.09223	-0.340665	1.4554	-0.23407	0.81493	NA
mmu-miR-483-3p	18.0298	-1.39022	0.844722	-1.64577	0.0998103	0.943056
mmu-miR-483-5p	1.91987	-2.50585	1.85679	-1.34956	0.177157	NA
mmu-miR-484	5809.51	0.0392498	0.28715	0.136688	0.891278	0.994681
mmu-miR-485-3p	0	NA	NA	NA	NA	NA
mmu-miR-485-5p	0	NA	NA	NA	NA	NA
mmu-miR-486a-3p	87.8608	-0.170046	0.410885	-0.413853	0.678982	0.994681
mmu-miR-486a-5p	50736.3	0.711135	0.477338	1.48979	0.136278	0.97086
mmu-miR-486b-3p	79.4597	-0.216502	0.419896	-0.515609	0.606127	0.994681
mmu-miR-486b-5p	50725.2	0.711212	0.477465	1.48956	0.13634	0.97086
mmu-miR-487b-3p	0	NA	NA	NA	NA	NA
mmu-miR-487b-5p	0	NA	NA	NA	NA	NA
mmu-miR-488-3p	0.163269	2.02238	4.07816	0.495904	0.619962	NA
mmu-miR-488-5p	0	NA	NA	NA	NA	NA
mmu-miR-489-3p	0	NA	NA	NA	NA	NA
mmu-miR-489-5p	0	NA	NA	NA	NA	NA
mmu-miR-490-3p	0	NA	NA	NA	NA	NA
mmu-miR-490-5p	0	NA	NA	NA	NA	NA
mmu-miR-491-3p	1.765	-0.330677	1.58705	-0.208359	0.834949	NA
mmu-miR-491-5p	4.27245	-0.373796	1.03061	-0.362694	0.716833	0.994681
mmu-miR-493-3p	0	NA	NA	NA	NA	NA
mmu-miR-493-5p	0	NA	NA	NA	NA	NA
mmu-miR-494-3p	0.138316	0.114906	4.08047	0.0281599	0.977535	NA
mmu-miR-494-5p	0	NA	NA	NA	NA	NA
mmu-miR-495-3p	0	NA	NA	NA	NA	NA
mmu-miR-495-5p	0	NA	NA	NA	NA	NA
mmu-miR-496a-3p	0	NA	NA	NA	NA	NA
mmu-miR-496a-5p	0	NA	NA	NA	NA	NA
mmu-miR-496b	0	NA	NA	NA	NA	NA
mmu-miR-497a-3p	0.744013	0.0677402	2.56769	0.0263818	0.978953	NA
mmu-miR-497a-5p	1135.3	0.145325	0.258469	0.562253	0.573944	0.994681
mmu-miR-497b	2.02629	0.65096	1.71852	0.37879	0.704844	NA
mmu-miR-499-3p	0.760899	2.08364	2.61539	0.796685	0.425634	NA
mmu-miR-499-5p	29.5245	-0.768188	0.88421	-0.868784	0.384965	0.994681
mmu-miR-500-3p	351.679	-0.22031	0.327507	-0.672687	0.501147	0.994681
mmu-miR-500-5p	70.7671	1.00618	0.467201	2.15364	0.0312685	0.653755
mmu-miR-501-3p	1004.56	0.225511	0.298017	0.756704	0.449227	0.994681
mmu-miR-501-5p	271.522	0.437095	0.46214	0.945806	0.344247	0.994681
mmu-miR-503-3p	116.466	-0.0246426	0.34798	-0.0708162	0.943544	0.994681
mmu-miR-503-5p	298.56	0.560634	0.426682	1.31394	0.188866	0.994681
mmu-miR-504-3p	0	NA	NA	NA	NA	NA
mmu-miR-504-5p	1.08915	-3.05014	2.98786	-1.02084	0.307329	NA
mmu-miR-5046	0.184688	2.0678	4.07646	0.507254	0.611977	NA
mmu-miR-505-3p	41.2241	-0.313014	0.495307	-0.631959	0.527414	0.994681
mmu-miR-505-5p	8.54199	-0.7104	0.772038	-0.920162	0.357488	0.994681
mmu-miR-509-3p	0	NA	NA	NA	NA	NA
mmu-miR-509-5p	0	NA	NA	NA	NA	NA
mmu-miR-5098	0	NA	NA	NA	NA	NA
mmu-miR-5099	1357.18	1.64568	0.47589	3.45811	0.000543984	0.0575716
mmu-miR-5100	51.3418	-0.609096	1.57487	-0.386759	0.698935	0.994681
mmu-miR-5101	1.75977	0.21197	1.45248	0.145937	0.883971	NA
mmu-miR-5103	0	NA	NA	NA	NA	NA
mmu-miR-5104	0.0990139	0.114906	4.08047	0.0281599	0.977535	NA
mmu-miR-5104b-5p	0	NA	NA	NA	NA	NA
mmu-miR-5106	0	NA	NA	NA	NA	NA
mmu-miR-5107-3p	0.323003	1.10493	3.82246	0.289063	0.772533	NA
mmu-miR-5107-5p	0	NA	NA	NA	NA	NA
mmu-miR-5108	0	NA	NA	NA	NA	NA
mmu-miR-511-3p	1.1969	-0.993667	1.81366	-0.547878	0.583776	NA
mmu-miR-511-5p	0	NA	NA	NA	NA	NA
mmu-miR-5110	0	NA	NA	NA	NA	NA
mmu-miR-5112	0.283701	1.10573	4.00373	0.276175	0.782414	NA
mmu-miR-5113	3.20562	0.140848	1.09739	0.128349	0.897873	0.994681
mmu-miR-5114	131.47	-0.00470793	0.367617	-0.0128066	0.989782	0.997638
mmu-miR-5116	2.06489	0.352086	1.37111	0.256789	0.797342	NA
mmu-miR-5118	0	NA	NA	NA	NA	NA
mmu-miR-5119	0	NA	NA	NA	NA	NA
mmu-miR-5120	7.63826	0.507939	0.824525	0.616038	0.537869	0.994681
mmu-miR-5121	88.9272	2.05215	0.665286	3.0846	0.00203824	0.09956
mmu-miR-5122	16.0277	1.45087	0.63413	2.28797	0.0221394	0.611239
mmu-miR-5123	18.5295	0.0108392	0.533634	0.020312	0.983795	0.997638
mmu-miR-5124a	0	NA	NA	NA	NA	NA
mmu-miR-5124b	0	NA	NA	NA	NA	NA
mmu-miR-5125	0.184688	2.0678	4.07646	0.507254	0.611977	NA
mmu-miR-5126	48.8181	2.05981	0.620675	3.31866	0.000904493	0.0611496
mmu-miR-5127	0	NA	NA	NA	NA	NA
mmu-miR-5128	6.36836	-0.999912	0.94263	-1.06077	0.288796	0.994681
mmu-miR-5129-3p	16.7308	0.500236	0.646414	0.773864	0.439011	0.994681
mmu-miR-5129-5p	0	NA	NA	NA	NA	NA
mmu-miR-5130	0	NA	NA	NA	NA	NA
mmu-miR-5131	0	NA	NA	NA	NA	NA
mmu-miR-5132-3p	4.50221	-0.471082	0.994181	-0.473839	0.635614	0.994681
mmu-miR-5132-5p	2.53127	-2.36886	1.56757	-1.51117	0.130744	NA
mmu-miR-5133	3.55188	0.724677	1.13226	0.640025	0.522156	0.994681
mmu-miR-5134-3p	0.163269	2.02238	4.07816	0.495904	0.619962	NA
mmu-miR-5134-5p	0	NA	NA	NA	NA	NA
mmu-miR-5135	0.138316	0.114906	4.08047	0.0281599	0.977535	NA
mmu-miR-5136	0	NA	NA	NA	NA	NA
mmu-miR-532-3p	1331.65	-0.52906	0.31933	-1.65678	0.0975637	0.943056
mmu-miR-532-5p	19761.9	0.334645	0.319761	1.04655	0.295309	0.994681
mmu-miR-539-3p	0	NA	NA	NA	NA	NA
mmu-miR-539-5p	0	NA	NA	NA	NA	NA
mmu-miR-540-3p	0	NA	NA	NA	NA	NA
mmu-miR-540-5p	0	NA	NA	NA	NA	NA
mmu-miR-541-3p	0	NA	NA	NA	NA	NA
mmu-miR-541-5p	14.495	0.527189	0.638395	0.825804	0.408915	0.994681
mmu-miR-542-3p	3438.6	0.208023	0.336086	0.618958	0.535944	0.994681
mmu-miR-542-5p	131.27	-0.521996	0.364727	-1.4312	0.152374	0.97086
mmu-miR-543-3p	0	NA	NA	NA	NA	NA
mmu-miR-543-5p	0	NA	NA	NA	NA	NA
mmu-miR-544-3p	0	NA	NA	NA	NA	NA
mmu-miR-544-5p	0	NA	NA	NA	NA	NA
mmu-miR-546	0.378829	0.229682	3.62579	0.0633468	0.94949	NA
mmu-miR-547-3p	6.94293	-0.20658	0.918022	-0.225027	0.821959	0.994681
mmu-miR-547-5p	0.850795	1.30322	2.31289	0.563459	0.573122	NA
mmu-miR-551b-3p	0	NA	NA	NA	NA	NA
mmu-miR-551b-5p	0	NA	NA	NA	NA	NA
mmu-miR-5615-3p	5.28007	0.0996378	1.04139	0.0956776	0.923777	0.994681
mmu-miR-5615-5p	9.88765	-0.19617	0.844778	-0.232215	0.816371	0.994681
mmu-miR-5616-3p	5.15734	-0.341532	0.904662	-0.377525	0.705784	0.994681
mmu-miR-5616-5p	1.15272	-0.0981469	2.08139	-0.0471544	0.96239	NA
mmu-miR-5617-3p	2.46361	-0.238088	1.29608	-0.183699	0.85425	NA
mmu-miR-5617-5p	1.62077	1.90155	1.7345	1.09631	0.272942	NA
mmu-miR-5618-3p	0	NA	NA	NA	NA	NA
mmu-miR-5618-5p	0.347957	2.74843	3.66588	0.749733	0.453416	NA
mmu-miR-5619-3p	1.65787	-0.823612	1.70562	-0.48288	0.629181	NA
mmu-miR-5619-5p	0.314573	-1.26063	3.79555	-0.332133	0.739789	NA
mmu-miR-5620-3p	0	NA	NA	NA	NA	NA
mmu-miR-5620-5p	3.92041	0.420632	1.06982	0.393182	0.694185	0.994681
mmu-miR-5621-3p	1.81418	1.80424	1.67003	1.08036	0.279982	NA
mmu-miR-5621-5p	0	NA	NA	NA	NA	NA
mmu-miR-5622-3p	0.369375	2.80275	4.03324	0.694913	0.48711	NA
mmu-miR-5622-5p	1.65297	-0.956805	1.77229	-0.53987	0.589287	NA
mmu-miR-5623-3p	0	NA	NA	NA	NA	NA
mmu-miR-5623-5p	0	NA	NA	NA	NA	NA
mmu-miR-5624-3p	0.989069	1.21795	2.07245	0.587687	0.556742	NA
mmu-miR-5624-5p	0.464854	1.73308	3.36251	0.515411	0.606266	NA
mmu-miR-5625-3p	0.347957	2.74843	3.66588	0.749733	0.453416	NA
mmu-miR-5625-5p	0	NA	NA	NA	NA	NA
mmu-miR-5626-3p	2.73819	-0.0803734	1.25088	-0.0642537	0.948768	0.994681
mmu-miR-5626-5p	0.61547	0.874426	2.73179	0.320093	0.748898	NA
mmu-miR-5627-3p	1.57085	-0.121421	1.91157	-0.0635192	0.949353	NA
mmu-miR-5627-5p	0	NA	NA	NA	NA	NA
mmu-miR-568	0	NA	NA	NA	NA	NA
mmu-miR-5709-3p	0.977456	-0.654838	2.0468	-0.319933	0.749019	NA
mmu-miR-5709-5p	8.66037	-0.488913	0.736384	-0.663938	0.50673	0.994681
mmu-miR-5710	0	NA	NA	NA	NA	NA
mmu-miR-574-3p	571.745	-0.453174	0.340846	-1.32956	0.183664	0.994681
mmu-miR-574-5p	0	NA	NA	NA	NA	NA
mmu-miR-582-3p	970.26	0.428071	0.362733	1.18013	0.23795	0.994681
mmu-miR-582-5p	254.772	-0.502605	0.351714	-1.42902	0.152999	0.97086
mmu-miR-592-3p	0	NA	NA	NA	NA	NA
mmu-miR-592-5p	0.945922	0.655464	2.43861	0.268785	0.788095	NA
mmu-miR-598-3p	172.816	0.419251	0.329188	1.27359	0.202808	0.994681
mmu-miR-598-5p	1.7289	0.986664	1.57865	0.625004	0.531968	NA
mmu-miR-599	0	NA	NA	NA	NA	NA
mmu-miR-615-3p	4963.8	-0.160519	0.375345	-0.427658	0.6689	0.994681
mmu-miR-615-5p	7.86312	-0.438973	0.81552	-0.538274	0.590388	0.994681
mmu-miR-6236	6.77759	4.77203	1.28362	3.71765	0.000201087	0.025538
mmu-miR-6237	0	NA	NA	NA	NA	NA
mmu-miR-6238	0	NA	NA	NA	NA	NA
mmu-miR-6239	0	NA	NA	NA	NA	NA
mmu-miR-6240	3931.61	1.04831	0.552671	1.89681	0.0578534	0.697402
mmu-miR-6241	0	NA	NA	NA	NA	NA
mmu-miR-6244	0	NA	NA	NA	NA	NA
mmu-miR-6335	0	NA	NA	NA	NA	NA
mmu-miR-6336	0	NA	NA	NA	NA	NA
mmu-miR-6337	0	NA	NA	NA	NA	NA
mmu-miR-6338	0	NA	NA	NA	NA	NA
mmu-miR-6339	0	NA	NA	NA	NA	NA
mmu-miR-6340	0	NA	NA	NA	NA	NA
mmu-miR-6341	0	NA	NA	NA	NA	NA
mmu-miR-6342	0	NA	NA	NA	NA	NA
mmu-miR-6343	0	NA	NA	NA	NA	NA
mmu-miR-6344	0	NA	NA	NA	NA	NA
mmu-miR-6345	0	NA	NA	NA	NA	NA
mmu-miR-6346	0	NA	NA	NA	NA	NA
mmu-miR-6347	0	NA	NA	NA	NA	NA
mmu-miR-6348	0	NA	NA	NA	NA	NA
mmu-miR-6349	0	NA	NA	NA	NA	NA
mmu-miR-6350	0	NA	NA	NA	NA	NA
mmu-miR-6351	0	NA	NA	NA	NA	NA
mmu-miR-6352	0	NA	NA	NA	NA	NA
mmu-miR-6353	0	NA	NA	NA	NA	NA
mmu-miR-6354	0	NA	NA	NA	NA	NA
mmu-miR-6355	0	NA	NA	NA	NA	NA
mmu-miR-6356	0	NA	NA	NA	NA	NA
mmu-miR-6357	0	NA	NA	NA	NA	NA
mmu-miR-6358	0	NA	NA	NA	NA	NA
mmu-miR-6359	0	NA	NA	NA	NA	NA
mmu-miR-6360	0	NA	NA	NA	NA	NA
mmu-miR-6361	0	NA	NA	NA	NA	NA
mmu-miR-6362	0	NA	NA	NA	NA	NA
mmu-miR-6363	0	NA	NA	NA	NA	NA
mmu-miR-6364	0	NA	NA	NA	NA	NA
mmu-miR-6365	0	NA	NA	NA	NA	NA
mmu-miR-6366	0	NA	NA	NA	NA	NA
mmu-miR-6367	0	NA	NA	NA	NA	NA
mmu-miR-6368	0	NA	NA	NA	NA	NA
mmu-miR-6369	0	NA	NA	NA	NA	NA
mmu-miR-6370	0	NA	NA	NA	NA	NA
mmu-miR-6371	0	NA	NA	NA	NA	NA
mmu-miR-6372	0	NA	NA	NA	NA	NA
mmu-miR-6373	0	NA	NA	NA	NA	NA
mmu-miR-6374	0	NA	NA	NA	NA	NA
mmu-miR-6375	0	NA	NA	NA	NA	NA
mmu-miR-6376	0	NA	NA	NA	NA	NA
mmu-miR-6377	0	NA	NA	NA	NA	NA
mmu-miR-6378	0	NA	NA	NA	NA	NA
mmu-miR-6379	0	NA	NA	NA	NA	NA
mmu-miR-6380	0	NA	NA	NA	NA	NA
mmu-miR-6381	0	NA	NA	NA	NA	NA
mmu-miR-6382	0	NA	NA	NA	NA	NA
mmu-miR-6383	0	NA	NA	NA	NA	NA
mmu-miR-6384	0	NA	NA	NA	NA	NA
mmu-miR-6385	0	NA	NA	NA	NA	NA
mmu-miR-6386	0	NA	NA	NA	NA	NA
mmu-miR-6387	0	NA	NA	NA	NA	NA
mmu-miR-6388	0	NA	NA	NA	NA	NA
mmu-miR-6389	0	NA	NA	NA	NA	NA
mmu-miR-6390	0	NA	NA	NA	NA	NA
mmu-miR-6391	0	NA	NA	NA	NA	NA
mmu-miR-6392-3p	0	NA	NA	NA	NA	NA
mmu-miR-6392-5p	0.163269	2.02238	4.07816	0.495904	0.619962	NA
mmu-miR-6393	0	NA	NA	NA	NA	NA
mmu-miR-6394	0	NA	NA	NA	NA	NA
mmu-miR-6395	0	NA	NA	NA	NA	NA
mmu-miR-6396	0	NA	NA	NA	NA	NA
mmu-miR-6397	0	NA	NA	NA	NA	NA
mmu-miR-6398	0	NA	NA	NA	NA	NA
mmu-miR-6399	3.44952	-0.628196	1.15037	-0.54608	0.585011	0.994681
mmu-miR-6400	0	NA	NA	NA	NA	NA
mmu-miR-6401	0	NA	NA	NA	NA	NA
mmu-miR-6402	0	NA	NA	NA	NA	NA
mmu-miR-6403	0	NA	NA	NA	NA	NA
mmu-miR-6404	0	NA	NA	NA	NA	NA
mmu-miR-6405	0	NA	NA	NA	NA	NA
mmu-miR-6406	0	NA	NA	NA	NA	NA
mmu-miR-6407	0	NA	NA	NA	NA	NA
mmu-miR-6408	0	NA	NA	NA	NA	NA
mmu-miR-6409	0	NA	NA	NA	NA	NA
mmu-miR-6410	0	NA	NA	NA	NA	NA
mmu-miR-6411	0	NA	NA	NA	NA	NA
mmu-miR-6412	0	NA	NA	NA	NA	NA
mmu-miR-6413	0	NA	NA	NA	NA	NA
mmu-miR-6414	0	NA	NA	NA	NA	NA
mmu-miR-6415	0	NA	NA	NA	NA	NA
mmu-miR-6416-3p	0	NA	NA	NA	NA	NA
mmu-miR-6416-5p	0	NA	NA	NA	NA	NA
mmu-miR-6417	0	NA	NA	NA	NA	NA
mmu-miR-6418-3p	7.24389	0.555554	0.834219	0.665957	0.505438	0.994681
mmu-miR-6418-5p	0	NA	NA	NA	NA	NA
mmu-miR-6419	0	NA	NA	NA	NA	NA
mmu-miR-6420	0	NA	NA	NA	NA	NA
mmu-miR-6481	7.93485	1.42186	0.962855	1.47672	0.139752	0.97086
mmu-miR-6516-3p	31.9159	0.355916	0.633391	0.561921	0.57417	0.994681
mmu-miR-6516-5p	32.3097	-0.121891	0.437166	-0.278821	0.780382	0.994681
mmu-miR-652-3p	1030.12	-0.0756905	0.30275	-0.25001	0.80258	0.994681
mmu-miR-652-5p	5.46205	0.344272	1.00799	0.341542	0.732696	0.994681
mmu-miR-653-3p	0	NA	NA	NA	NA	NA
mmu-miR-653-5p	0	NA	NA	NA	NA	NA
mmu-miR-6537-3p	0	NA	NA	NA	NA	NA
mmu-miR-6537-5p	0	NA	NA	NA	NA	NA
mmu-miR-6538	14.4277	2.44082	0.717486	3.4019	0.000669194	0.0582287
mmu-miR-6539	1150.22	0.503562	0.555743	0.906107	0.364879	0.994681
mmu-miR-654-3p	0	NA	NA	NA	NA	NA
mmu-miR-654-5p	0	NA	NA	NA	NA	NA
mmu-miR-6540-3p	54.7095	0.18675	0.369147	0.505896	0.612929	0.994681
mmu-miR-6540-5p	101.504	-0.461972	0.365434	-1.26417	0.206168	0.994681
mmu-miR-6541	0.262283	1.0606	4.07816	0.260067	0.794812	NA
mmu-miR-6546-3p	1.7695	0.245578	1.95954	0.125324	0.900267	NA
mmu-miR-6546-5p	2.90823	0.0747922	1.39298	0.0536923	0.95718	0.994681
mmu-miR-664-3p	58.0972	-0.0368325	0.358999	-0.102598	0.918282	0.994681
mmu-miR-664-5p	92.8631	0.0942633	0.323197	0.291659	0.770547	0.994681
mmu-miR-665-3p	0	NA	NA	NA	NA	NA
mmu-miR-665-5p	0	NA	NA	NA	NA	NA
mmu-miR-666-3p	0	NA	NA	NA	NA	NA
mmu-miR-666-5p	0	NA	NA	NA	NA	NA
mmu-miR-667-3p	0	NA	NA	NA	NA	NA
mmu-miR-667-5p	0	NA	NA	NA	NA	NA
mmu-miR-668-3p	0	NA	NA	NA	NA	NA
mmu-miR-668-5p	0	NA	NA	NA	NA	NA
mmu-miR-669a-3-3p	0	NA	NA	NA	NA	NA
mmu-miR-669a-3p	0	NA	NA	NA	NA	NA
mmu-miR-669a-5p	0	NA	NA	NA	NA	NA
mmu-miR-669b-3p	0	NA	NA	NA	NA	NA
mmu-miR-669b-5p	45.3565	0.480753	0.381518	1.26011	0.207631	0.994681
mmu-miR-669c-3p	0	NA	NA	NA	NA	NA
mmu-miR-669c-5p	46.2959	-0.474967	0.441185	-1.07657	0.281672	0.994681
mmu-miR-669d-2-3p	0	NA	NA	NA	NA	NA
mmu-miR-669d-3p	0	NA	NA	NA	NA	NA
mmu-miR-669d-5p	2.66443	0.922252	1.84752	0.499184	0.61765	0.994681
mmu-miR-669e-3p	2.01583	1.27111	1.58072	0.804134	0.42132	NA
mmu-miR-669e-5p	6.34105	0.424782	0.825845	0.51436	0.607	0.994681
mmu-miR-669f-3p	0	NA	NA	NA	NA	NA
mmu-miR-669f-5p	9.26138	0.261227	0.764313	0.34178	0.732517	0.994681
mmu-miR-669g	0.370063	0.273523	3.18791	0.0858002	0.931625	NA
mmu-miR-669h-3p	0	NA	NA	NA	NA	NA
mmu-miR-669h-5p	2.87638	0.655638	1.25828	0.521058	0.602327	0.994681
mmu-miR-669i	0	NA	NA	NA	NA	NA
mmu-miR-669j	0	NA	NA	NA	NA	NA
mmu-miR-669k-3p	0	NA	NA	NA	NA	NA
mmu-miR-669k-5p	0	NA	NA	NA	NA	NA
mmu-miR-669l-3p	0	NA	NA	NA	NA	NA
mmu-miR-669l-5p	20.4714	-0.0839625	0.504662	-0.166374	0.867863	0.994681
mmu-miR-669m-3p	0	NA	NA	NA	NA	NA
mmu-miR-669m-5p	92.4477	0.470775	0.32086	1.46723	0.142314	0.97086
mmu-miR-669n	0	NA	NA	NA	NA	NA
mmu-miR-669o-3p	0	NA	NA	NA	NA	NA
mmu-miR-669o-5p	7.41792	0.0996598	0.770763	0.1293	0.89712	0.994681
mmu-miR-669p-3p	0	NA	NA	NA	NA	NA
mmu-miR-669p-5p	0	NA	NA	NA	NA	NA
mmu-miR-670-3p	0.382715	0.367117	3.60622	0.101801	0.918915	NA
mmu-miR-670-5p	0	NA	NA	NA	NA	NA
mmu-miR-671-3p	690.044	-0.0417706	0.304192	-0.137316	0.890781	0.994681
mmu-miR-671-5p	328.377	0.420635	0.441421	0.952911	0.340635	0.994681
mmu-miR-6715-3p	0	NA	NA	NA	NA	NA
mmu-miR-6715-5p	0	NA	NA	NA	NA	NA
mmu-miR-672-3p	0	NA	NA	NA	NA	NA
mmu-miR-672-5p	0.138316	0.114906	4.08047	0.0281599	0.977535	NA
mmu-miR-673-3p	0	NA	NA	NA	NA	NA
mmu-miR-673-5p	0	NA	NA	NA	NA	NA
mmu-miR-674-3p	724.097	0.115785	0.268844	0.430676	0.666704	0.994681
mmu-miR-674-5p	409.212	0.0792854	0.286306	0.276926	0.781837	0.994681
mmu-miR-675-3p	133.319	-0.213571	0.516818	-0.413242	0.679429	0.994681
mmu-miR-675-5p	16.0021	1.16809	0.619378	1.8859	0.0593078	0.697402
mmu-miR-676-3p	7.74558	-0.234075	0.763855	-0.306439	0.75927	0.994681
mmu-miR-676-5p	1.3887	0.224081	1.93894	0.115569	0.907994	NA
mmu-miR-6769b-3p	0	NA	NA	NA	NA	NA
mmu-miR-6769b-5p	0	NA	NA	NA	NA	NA
mmu-miR-677-3p	289.385	4.11645	0.712566	5.77695	7.60689e-09	4.83037e-06
mmu-miR-677-5p	384.391	2.06208	0.450714	4.57514	4.75896e-06	0.00151097
mmu-miR-678	1.0819	3.95681	2.587	1.5295	0.126142	NA
mmu-miR-679-3p	0	NA	NA	NA	NA	NA
mmu-miR-679-5p	0.369375	2.80275	4.03324	0.694913	0.48711	NA
mmu-miR-680	0	NA	NA	NA	NA	NA
mmu-miR-681	0	NA	NA	NA	NA	NA
mmu-miR-682	4.04976	3.36083	1.60303	2.09655	0.0360337	0.653755
mmu-miR-683	0	NA	NA	NA	NA	NA
mmu-miR-684	0	NA	NA	NA	NA	NA
mmu-miR-686	0.353875	-1.41062	3.65072	-0.386394	0.699205	NA
mmu-miR-687	0	NA	NA	NA	NA	NA
mmu-miR-688	0	NA	NA	NA	NA	NA
mmu-miR-6896-3p	0.271049	1.0606	4.07206	0.260459	0.79451	NA
mmu-miR-6896-5p	7.25424	-0.159658	0.860211	-0.185603	0.852756	0.994681
mmu-miR-6897-3p	0.10778	0.114906	4.08047	0.0281599	0.977535	NA
mmu-miR-6897-5p	0.163269	2.02238	4.07816	0.495904	0.619962	NA
mmu-miR-6898-3p	0	NA	NA	NA	NA	NA
mmu-miR-6898-5p	0.184688	2.0678	4.07646	0.507254	0.611977	NA
mmu-miR-6899-3p	19.8804	1.31345	0.658335	1.9951	0.0460316	0.68666
mmu-miR-6899-5p	0.353875	-1.41062	3.65072	-0.386394	0.699205	NA
mmu-miR-690	0	NA	NA	NA	NA	NA
mmu-miR-6900-3p	5.54102	-0.141501	0.891709	-0.158685	0.873917	0.994681
mmu-miR-6900-5p	0.198028	-0.616489	4.05318	-0.1521	0.879108	NA
mmu-miR-6901-3p	0	NA	NA	NA	NA	NA
mmu-miR-6901-5p	1.05959	-0.632296	1.98504	-0.31853	0.750083	NA
mmu-miR-6902-3p	0.751781	2.15247	2.62906	0.818724	0.412944	NA
mmu-miR-6902-5p	1.09689	0.183441	1.9358	0.0947622	0.924504	NA
mmu-miR-6903-3p	0.597629	1.10115	3.1877	0.345436	0.729767	NA
mmu-miR-6903-5p	1.0819	3.95681	2.587	1.5295	0.126142	NA
mmu-miR-6904-3p	0.749931	-2.51074	2.42745	-1.03431	0.300991	NA
mmu-miR-6904-5p	0.10778	0.114906	4.08047	0.0281599	0.977535	NA
mmu-miR-6905-3p	0.690219	-2.37658	2.46246	-0.965124	0.334483	NA
mmu-miR-6905-5p	0.163269	2.02238	4.07816	0.495904	0.619962	NA
mmu-miR-6906-3p	0	NA	NA	NA	NA	NA
mmu-miR-6906-5p	0	NA	NA	NA	NA	NA
mmu-miR-6907-3p	0.246095	-0.877549	4.03032	-0.217737	0.827634	NA
mmu-miR-6907-5p	0.138316	0.114906	4.08047	0.0281599	0.977535	NA
mmu-miR-6908-3p	0	NA	NA	NA	NA	NA
mmu-miR-6908-5p	0	NA	NA	NA	NA	NA
mmu-miR-6909-3p	0.292467	1.10555	3.96014	0.279169	0.780115	NA
mmu-miR-6909-5p	1.49073	-0.619459	1.67802	-0.36916	0.712008	NA
mmu-miR-691	0	NA	NA	NA	NA	NA
mmu-miR-6910-3p	0.560333	-0.489841	2.79602	-0.175192	0.860929	NA
mmu-miR-6910-5p	0	NA	NA	NA	NA	NA
mmu-miR-6911-3p	16.542	-0.140193	0.575743	-0.243499	0.807619	0.994681
mmu-miR-6911-5p	2.58689	0.442939	1.27395	0.34769	0.728073	NA
mmu-miR-6912-3p	1.03299	-1.12768	2.37777	-0.47426	0.635314	NA
mmu-miR-6912-5p	0.461319	-0.0267384	3.41055	-0.0078399	0.993745	NA
mmu-miR-6913-3p	2.73688	-0.125819	1.19698	-0.105114	0.916285	0.994681
mmu-miR-6913-5p	0	NA	NA	NA	NA	NA
mmu-miR-6914-3p	9.82075	-0.66362	0.829068	-0.800441	0.423455	0.994681
mmu-miR-6914-5p	0	NA	NA	NA	NA	NA
mmu-miR-6915-3p	1.0989	-0.69727	2.01111	-0.34671	0.728809	NA
mmu-miR-6915-5p	0.657341	0.354038	3.09444	0.114411	0.908912	NA
mmu-miR-6916-3p	0.369375	2.80275	4.03324	0.694913	0.48711	NA
mmu-miR-6916-5p	0.790592	-2.55644	2.83617	-0.901368	0.367393	NA
mmu-miR-6917-3p	0.422017	0.163904	3.06817	0.0534206	0.957397	NA
mmu-miR-6917-5p	0.0990139	0.114906	4.08047	0.0281599	0.977535	NA
mmu-miR-6918-3p	0	NA	NA	NA	NA	NA
mmu-miR-6918-5p	0	NA	NA	NA	NA	NA
mmu-miR-6919-3p	0.72952	-2.44609	2.47064	-0.990063	0.322144	NA
mmu-miR-6919-5p	0.735945	-0.0149964	3.01138	-0.00497992	0.996027	NA
mmu-miR-692	0	NA	NA	NA	NA	NA
mmu-miR-6920-3p	0	NA	NA	NA	NA	NA
mmu-miR-6920-5p	0.10778	0.114906	4.08047	0.0281599	0.977535	NA
mmu-miR-6921-3p	0	NA	NA	NA	NA	NA
mmu-miR-6921-5p	0	NA	NA	NA	NA	NA
mmu-miR-6922-3p	0.683948	0.460401	2.59734	0.177258	0.859305	NA
mmu-miR-6922-5p	1.34294	0.195534	1.73414	0.112755	0.910225	NA
mmu-miR-6923-3p	0.49507	-1.91536	3.82059	-0.501326	0.616141	NA
mmu-miR-6923-5p	0.375645	-1.48594	3.57971	-0.415101	0.678068	NA
mmu-miR-6924-3p	0	NA	NA	NA	NA	NA
mmu-miR-6924-5p	0	NA	NA	NA	NA	NA
mmu-miR-6925-3p	0.829377	1.24307	2.32254	0.535221	0.592497	NA
mmu-miR-6925-5p	1.48245	1.8383	1.73171	1.06155	0.28844	NA
mmu-miR-6926-3p	0.206794	-0.661832	4.04985	-0.163421	0.870187	NA
mmu-miR-6926-5p	0.10778	0.114906	4.08047	0.0281599	0.977535	NA
mmu-miR-6927-3p	0.868636	0.92783	2.42411	0.38275	0.701905	NA
mmu-miR-6927-5p	0.184688	2.0678	4.07646	0.507254	0.611977	NA
mmu-miR-6928-3p	0.361297	0.325253	3.68068	0.0883674	0.929585	NA
mmu-miR-6928-5p	0.0990139	0.114906	4.08047	0.0281599	0.977535	NA
mmu-miR-6929-3p	0.425553	1.73143	3.46331	0.499936	0.61712	NA
mmu-miR-6929-5p	0.271049	1.0606	4.07206	0.260459	0.79451	NA
mmu-miR-693-3p	3.52162	1.30554	1.19061	1.09653	0.272848	0.994681
mmu-miR-693-5p	0.23733	-0.829831	4.0344	-0.205689	0.837034	NA
mmu-miR-6930-3p	0	NA	NA	NA	NA	NA
mmu-miR-6930-5p	0.751781	2.15247	2.62906	0.818724	0.412944	NA
mmu-miR-6931-3p	2.43568	-0.643356	1.46481	-0.439208	0.660511	NA
mmu-miR-6931-5p	0	NA	NA	NA	NA	NA
mmu-miR-6932-3p	1.20463	0.48376	1.96123	0.246662	0.80517	NA
mmu-miR-6932-5p	3.30969	-0.590601	1.23508	-0.478188	0.632516	0.994681
mmu-miR-6933-3p	0.958926	0.588494	2.189	0.268842	0.788052	NA
mmu-miR-6933-5p	8.98905	0.245825	0.689893	0.356323	0.721598	0.994681
mmu-miR-6934-3p	0	NA	NA	NA	NA	NA
mmu-miR-6934-5p	0	NA	NA	NA	NA	NA
mmu-miR-6935-3p	4.3678	0.022173	1.19714	0.0185217	0.985223	0.997638
mmu-miR-6935-5p	2.0669	-0.193323	1.45111	-0.133224	0.894016	NA
mmu-miR-6936-3p	1.97665	-0.0719097	1.48067	-0.0485657	0.961265	NA
mmu-miR-6936-5p	0.993963	1.57959	2.34723	0.67296	0.500973	NA
mmu-miR-6937-3p	0	NA	NA	NA	NA	NA
mmu-miR-6937-5p	0.271049	1.0606	4.07206	0.260459	0.79451	NA
mmu-miR-6938-3p	0.138316	0.114906	4.08047	0.0281599	0.977535	NA
mmu-miR-6938-5p	0	NA	NA	NA	NA	NA
mmu-miR-6939-3p	1.28849	-2.08981	1.90565	-1.09664	0.272799	NA
mmu-miR-6939-5p	0	NA	NA	NA	NA	NA
mmu-miR-694	11.2382	-0.482912	0.839924	-0.574947	0.565327	0.994681
mmu-miR-6940-3p	1.51114	-0.681962	1.68131	-0.405613	0.685027	NA
mmu-miR-6940-5p	0.138316	0.114906	4.08047	0.0281599	0.977535	NA
mmu-miR-6941-3p	0.533332	0.948526	2.83194	0.334939	0.737671	NA
mmu-miR-6941-5p	0	NA	NA	NA	NA	NA
mmu-miR-6942-3p	0.184688	2.0678	4.07646	0.507254	0.611977	NA
mmu-miR-6942-5p	0	NA	NA	NA	NA	NA
mmu-miR-6943-3p	2.63128	0.954121	1.44255	0.661413	0.508347	0.994681
mmu-miR-6943-5p	0.314573	-1.26063	3.79555	-0.332133	0.739789	NA
mmu-miR-6944-3p	2547.01	-0.100577	0.366553	-0.274387	0.783787	0.994681
mmu-miR-6944-5p	0.184688	2.0678	4.07646	0.507254	0.611977	NA
mmu-miR-6945-3p	15.7963	-0.0405976	0.617441	-0.0657514	0.947576	0.994681
mmu-miR-6945-5p	0.323003	1.10493	3.82246	0.289063	0.772533	NA
mmu-miR-6946-3p	1.02672	1.89458	2.36684	0.800467	0.42344	NA
mmu-miR-6946-5p	0.720755	-2.43033	2.47678	-0.981244	0.326472	NA
mmu-miR-6947-3p	0.414947	-1.62393	3.98095	-0.407925	0.683329	NA
mmu-miR-6947-5p	0.434318	1.73181	3.43928	0.503539	0.614586	NA
mmu-miR-6948-3p	11.2685	-0.483669	0.692948	-0.697988	0.485185	0.994681
mmu-miR-6948-5p	2.4473	0.3365	1.3024	0.25837	0.796122	NA
mmu-miR-6949-3p	0	NA	NA	NA	NA	NA
mmu-miR-6949-5p	0	NA	NA	NA	NA	NA
mmu-miR-695	0	NA	NA	NA	NA	NA
mmu-miR-6950-3p	0.163269	2.02238	4.07816	0.495904	0.619962	NA
mmu-miR-6950-5p	0.271049	1.0606	4.07206	0.260459	0.79451	NA
mmu-miR-6951-3p	0.163269	2.02238	4.07816	0.495904	0.619962	NA
mmu-miR-6951-5p	1.50119	-1.39433	1.92586	-0.724002	0.469064	NA
mmu-miR-6952-3p	21.4661	0.0633382	0.52093	0.121587	0.903226	0.994681
mmu-miR-6952-5p	0.353875	-1.41062	3.65072	-0.386394	0.699205	NA
mmu-miR-6953-3p	2.23017	0.322679	1.42527	0.226399	0.820891	NA
mmu-miR-6953-5p	0	NA	NA	NA	NA	NA
mmu-miR-6954-3p	2.94572	-0.744418	1.28356	-0.579965	0.561938	0.994681
mmu-miR-6954-5p	0.323003	1.10493	3.82246	0.289063	0.772533	NA
mmu-miR-6955-3p	0.513961	-1.93588	3.2234	-0.600571	0.548126	NA
mmu-miR-6955-5p	2.36493	-0.599738	1.36626	-0.438965	0.660687	NA
mmu-miR-6956-3p	8.53889	0.0501263	0.718637	0.0697519	0.944391	0.994681
mmu-miR-6956-5p	0	NA	NA	NA	NA	NA
mmu-miR-6957-3p	0	NA	NA	NA	NA	NA
mmu-miR-6957-5p	0	NA	NA	NA	NA	NA
mmu-miR-6958-3p	2.60615	-0.762568	1.27271	-0.599169	0.54906	NA
mmu-miR-6958-5p	0	NA	NA	NA	NA	NA
mmu-miR-6959-3p	2.35356	0.20137	1.72513	0.116727	0.907076	NA
mmu-miR-6959-5p	0.517144	-0.458263	2.85818	-0.160333	0.872618	NA
mmu-miR-6960-3p	0.0990139	0.114906	4.08047	0.0281599	0.977535	NA
mmu-miR-6960-5p	34.7684	-0.028366	0.50628	-0.0560284	0.955319	0.994681
mmu-miR-6961-3p	0	NA	NA	NA	NA	NA
mmu-miR-6961-5p	0	NA	NA	NA	NA	NA
mmu-miR-6962-3p	0.262283	1.0606	4.07816	0.260067	0.794812	NA
mmu-miR-6962-5p	0	NA	NA	NA	NA	NA
mmu-miR-6963-3p	6.28077	0.235131	0.957768	0.245499	0.80607	0.994681
mmu-miR-6963-5p	0	NA	NA	NA	NA	NA
mmu-miR-6964-3p	0.23733	-0.829831	4.0344	-0.205689	0.837034	NA
mmu-miR-6964-5p	0.301585	1.0608	3.91858	0.270709	0.786615	NA
mmu-miR-6965-3p	1.66076	0.417293	1.48991	0.28008	0.779416	NA
mmu-miR-6965-5p	0	NA	NA	NA	NA	NA
mmu-miR-6966-3p	1.81692	0.103785	1.46495	0.0708454	0.943521	NA
mmu-miR-6966-5p	0.843725	-0.514322	2.56227	-0.200729	0.84091	NA
mmu-miR-6967-3p	12.4093	1.04883	0.664605	1.57812	0.114537	0.97086
mmu-miR-6967-5p	1.87762	-0.506424	1.97111	-0.256924	0.797238	NA
mmu-miR-6968-3p	2.66433	2.71284	1.41566	1.91631	0.0553259	0.697402
mmu-miR-6968-5p	0	NA	NA	NA	NA	NA
mmu-miR-6969-3p	0	NA	NA	NA	NA	NA
mmu-miR-6969-5p	0	NA	NA	NA	NA	NA
mmu-miR-697	0.163269	2.02238	4.07816	0.495904	0.619962	NA
mmu-miR-6970-3p	2.83202	0.122318	1.2051	0.101501	0.919153	0.994681
mmu-miR-6970-5p	5.12036	-0.130767	0.978289	-0.133669	0.893664	0.994681
mmu-miR-6971-3p	1.63833	-0.132377	1.82855	-0.0723946	0.942288	NA
mmu-miR-6971-5p	0	NA	NA	NA	NA	NA
mmu-miR-6972-3p	0	NA	NA	NA	NA	NA
mmu-miR-6972-5p	0	NA	NA	NA	NA	NA
mmu-miR-6973a-3p	0	NA	NA	NA	NA	NA
mmu-miR-6973a-5p	0	NA	NA	NA	NA	NA
mmu-miR-6973b-3p	0	NA	NA	NA	NA	NA
mmu-miR-6973b-5p	0	NA	NA	NA	NA	NA
mmu-miR-6974-3p	0	NA	NA	NA	NA	NA
mmu-miR-6974-5p	0	NA	NA	NA	NA	NA
mmu-miR-6975-3p	1.65648	0.348236	2.06062	0.168996	0.8658	NA
mmu-miR-6975-5p	0.10778	0.114906	4.08047	0.0281599	0.977535	NA
mmu-miR-6976-3p	1.26775	-0.988397	2.00873	-0.492051	0.622683	NA
mmu-miR-6976-5p	0.138316	0.114906	4.08047	0.0281599	0.977535	NA
mmu-miR-6977-3p	5.74472	1.12563	0.993067	1.13349	0.25701	0.994681
mmu-miR-6977-5p	0.554063	3.25143	3.62892	0.895976	0.370266	NA
mmu-miR-6978-3p	0.754474	-1.19369	2.26576	-0.526838	0.598306	NA
mmu-miR-6978-5p	0	NA	NA	NA	NA	NA
mmu-miR-6979-3p	5.64189	0.425683	0.933374	0.456069	0.64834	0.994681
mmu-miR-6979-5p	0	NA	NA	NA	NA	NA
mmu-miR-698-3p	0	NA	NA	NA	NA	NA
mmu-miR-698-5p	0.198028	-0.616489	4.05318	-0.1521	0.879108	NA
mmu-miR-6980-3p	0	NA	NA	NA	NA	NA
mmu-miR-6980-5p	0	NA	NA	NA	NA	NA
mmu-miR-6981-3p	0	NA	NA	NA	NA	NA
mmu-miR-6981-5p	0	NA	NA	NA	NA	NA
mmu-miR-6982-3p	0	NA	NA	NA	NA	NA
mmu-miR-6982-5p	0	NA	NA	NA	NA	NA
mmu-miR-6983-3p	0	NA	NA	NA	NA	NA
mmu-miR-6983-5p	0	NA	NA	NA	NA	NA
mmu-miR-6984-3p	0.464854	1.73308	3.36251	0.515411	0.606266	NA
mmu-miR-6984-5p	0.345109	-1.37632	3.18765	-0.431768	0.66591	NA
mmu-miR-6985-3p	0.382715	0.367117	3.60622	0.101801	0.918915	NA
mmu-miR-6985-5p	0	NA	NA	NA	NA	NA
mmu-miR-6986-3p	0.369375	2.80275	4.03324	0.694913	0.48711	NA
mmu-miR-6986-5p	1.094	-0.887212	1.99178	-0.445436	0.656005	NA
mmu-miR-6987-3p	0.560669	-2.08292	2.70096	-0.771175	0.440603	NA
mmu-miR-6987-5p	0.353875	-1.41062	3.65072	-0.386394	0.699205	NA
mmu-miR-6988-3p	10.2812	0.0513809	0.738599	0.0695654	0.94454	0.994681
mmu-miR-6988-5p	0.414947	-1.62393	3.98095	-0.407925	0.683329	NA
mmu-miR-6989-3p	11.5796	-0.440967	0.646343	-0.682249	0.495082	0.994681
mmu-miR-6989-5p	0.184688	2.0678	4.07646	0.507254	0.611977	NA
mmu-miR-6990-3p	0	NA	NA	NA	NA	NA
mmu-miR-6990-5p	4.67899	-0.317202	1.08513	-0.292317	0.770044	0.994681
mmu-miR-6991-3p	1.43809	0.182184	1.678	0.108572	0.913542	NA
mmu-miR-6991-5p	0.951814	-0.383677	2.08707	-0.183835	0.854143	NA
mmu-miR-6992-3p	0	NA	NA	NA	NA	NA
mmu-miR-6992-5p	0.938474	0.712333	2.39236	0.297753	0.765891	NA
mmu-miR-6993-3p	0.80727	3.59317	2.48978	1.44317	0.148973	NA
mmu-miR-6993-5p	0.726786	1.40026	2.55906	0.547176	0.584258	NA
mmu-miR-6994-3p	1.77698	-1.16902	1.82217	-0.641553	0.521163	NA
mmu-miR-6994-5p	3.66204	0.338088	1.49899	0.225544	0.821556	0.994681
mmu-miR-6995-3p	2.49521	-1.96792	1.48501	-1.32519	0.185108	NA
mmu-miR-6995-5p	0.262283	1.0606	4.07816	0.260067	0.794812	NA
mmu-miR-6996-3p	0.163269	2.02238	4.07816	0.495904	0.619962	NA
mmu-miR-6996-5p	3.02873	-0.385125	1.23677	-0.311396	0.755499	0.994681
mmu-miR-6997-3p	0.521031	-0.359372	2.84363	-0.126378	0.899433	NA
mmu-miR-6997-5p	3.10677	-0.736019	1.23192	-0.597455	0.550204	0.994681
mmu-miR-6998-3p	2.26022	-3.02363	1.69548	-1.78335	0.0745292	NA
mmu-miR-6998-5p	0.138316	0.114906	4.08047	0.0281599	0.977535	NA
mmu-miR-6999-3p	0	NA	NA	NA	NA	NA
mmu-miR-6999-5p	0	NA	NA	NA	NA	NA
mmu-miR-700-3p	65.6333	-0.0936923	0.454888	-0.205968	0.836816	0.994681
mmu-miR-700-5p	146.978	-0.0300197	0.442471	-0.0678456	0.945909	0.994681
mmu-miR-7000-3p	0.0990139	0.114906	4.08047	0.0281599	0.977535	NA
mmu-miR-7000-5p	0	NA	NA	NA	NA	NA
mmu-miR-7001-3p	0	NA	NA	NA	NA	NA
mmu-miR-7001-5p	0	NA	NA	NA	NA	NA
mmu-miR-7002-3p	0.10778	0.114906	4.08047	0.0281599	0.977535	NA
mmu-miR-7002-5p	0.409365	0.0810057	3.1013	0.0261199	0.979162	NA
mmu-miR-7003-3p	0	NA	NA	NA	NA	NA
mmu-miR-7003-5p	0	NA	NA	NA	NA	NA
mmu-miR-7004-3p	0	NA	NA	NA	NA	NA
mmu-miR-7004-5p	0	NA	NA	NA	NA	NA
mmu-miR-7005-3p	0	NA	NA	NA	NA	NA
mmu-miR-7005-5p	0	NA	NA	NA	NA	NA
mmu-miR-7006-3p	1.02318	1.64956	2.16789	0.760905	0.446714	NA
mmu-miR-7006-5p	0	NA	NA	NA	NA	NA
mmu-miR-7007-3p	0	NA	NA	NA	NA	NA
mmu-miR-7007-5p	0	NA	NA	NA	NA	NA
mmu-miR-7008-3p	0.490495	-0.25311	2.88569	-0.0877121	0.930105	NA
mmu-miR-7008-5p	0.743015	2.15355	2.63727	0.81658	0.414168	NA
mmu-miR-7009-3p	1.14173	-0.0582044	1.99059	-0.0292397	0.976673	NA
mmu-miR-7009-5p	2.83228	0.417051	1.47187	0.283348	0.77691	0.994681
mmu-miR-701-3p	5.31301	-1.03742	0.970583	-1.06887	0.285129	0.994681
mmu-miR-701-5p	4.82779	-0.405802	1.00913	-0.40213	0.687589	0.994681
mmu-miR-7010-3p	0	NA	NA	NA	NA	NA
mmu-miR-7010-5p	0	NA	NA	NA	NA	NA
mmu-miR-7011-3p	0	NA	NA	NA	NA	NA
mmu-miR-7011-5p	0	NA	NA	NA	NA	NA
mmu-miR-7012-3p	0.569099	-0.519104	2.78656	-0.186289	0.852218	NA
mmu-miR-7012-5p	0	NA	NA	NA	NA	NA
mmu-miR-7013-3p	1.22048	2.40201	2.14821	1.11815	0.263505	NA
mmu-miR-7013-5p	0.99569	-1.62683	2.33224	-0.697539	0.485465	NA
mmu-miR-7014-3p	0.138316	0.114906	4.08047	0.0281599	0.977535	NA
mmu-miR-7014-5p	1.68487	-0.937355	1.55962	-0.601013	0.547831	NA
mmu-miR-7015-3p	26.4846	-0.0208147	0.490517	-0.0424341	0.966153	0.994681
mmu-miR-7015-5p	0.138316	0.114906	4.08047	0.0281599	0.977535	NA
mmu-miR-7016-3p	0.138316	0.114906	4.08047	0.0281599	0.977535	NA
mmu-miR-7016-5p	0.10778	0.114906	4.08047	0.0281599	0.977535	NA
mmu-miR-7017-3p	0.184688	2.0678	4.07646	0.507254	0.611977	NA
mmu-miR-7017-5p	2.69285	-1.33935	1.33009	-1.00697	0.313951	0.994681
mmu-miR-7018-3p	3.63655	-0.837619	1.19229	-0.702527	0.482351	0.994681
mmu-miR-7018-5p	0	NA	NA	NA	NA	NA
mmu-miR-7019-3p	0	NA	NA	NA	NA	NA
mmu-miR-7019-5p	0	NA	NA	NA	NA	NA
mmu-miR-702-3p	216.73	-0.197326	0.637231	-0.309661	0.756818	0.994681
mmu-miR-702-5p	2.21433	-0.400127	1.45033	-0.275886	0.782635	NA
mmu-miR-7020-3p	0	NA	NA	NA	NA	NA
mmu-miR-7020-5p	0.323339	-1.29528	3.99967	-0.323846	0.746054	NA
mmu-miR-7021-3p	0.893632	2.59144	2.46738	1.05028	0.293589	NA
mmu-miR-7021-5p	3.71296	0.355315	1.04371	0.340436	0.733529	0.994681
mmu-miR-7022-3p	0.723602	0.229184	2.32509	0.0985698	0.92148	NA
mmu-miR-7022-5p	0.71802	1.44833	2.33024	0.621539	0.534245	NA
mmu-miR-7023-3p	0.10778	0.114906	4.08047	0.0281599	0.977535	NA
mmu-miR-7023-5p	0	NA	NA	NA	NA	NA
mmu-miR-7024-3p	0.163269	2.02238	4.07816	0.495904	0.619962	NA
mmu-miR-7024-5p	0.553263	-2.04162	3.70128	-0.551598	0.581224	NA
mmu-miR-7025-3p	0.75209	1.55631	2.88949	0.538611	0.590155	NA
mmu-miR-7025-5p	0.276631	-1.02866	4.01823	-0.255998	0.797952	NA
mmu-miR-7026-3p	1.43573	1.73968	2.11428	0.822825	0.410608	NA
mmu-miR-7026-5p	0.842029	1.38491	2.5368	0.54593	0.585114	NA
mmu-miR-7027-3p	0.361297	0.325253	3.68068	0.0883674	0.929585	NA
mmu-miR-7027-5p	0	NA	NA	NA	NA	NA
mmu-miR-7028-3p	0.10778	0.114906	4.08047	0.0281599	0.977535	NA
mmu-miR-7028-5p	0.508027	-0.311694	3.2896	-0.0947514	0.924512	NA
mmu-miR-7029-3p	0.822264	-0.0327054	2.20386	-0.0148401	0.98816	NA
mmu-miR-7029-5p	0.960932	-0.487686	2.12156	-0.229872	0.818192	NA
mmu-miR-703	37.6812	0.639646	0.551409	1.16002	0.24604	0.994681
mmu-miR-7030-3p	1.08105	-1.22198	2.17288	-0.562379	0.573858	NA
mmu-miR-7030-5p	0.301585	1.0608	3.91858	0.270709	0.786615	NA
mmu-miR-7031-3p	0.490495	-0.25311	2.88569	-0.0877121	0.930105	NA
mmu-miR-7031-5p	1.77174	1.48068	1.60504	0.922518	0.356258	NA
mmu-miR-7032-3p	3.26935	-0.180366	1.24611	-0.144743	0.884914	0.994681
mmu-miR-7032-5p	0	NA	NA	NA	NA	NA
mmu-miR-7033-3p	0	NA	NA	NA	NA	NA
mmu-miR-7033-5p	2.792	1.19239	1.44208	0.826855	0.408319	0.994681
mmu-miR-7034-3p	1.55298	0.673961	1.55349	0.433836	0.664408	NA
mmu-miR-7034-5p	0.138316	0.114906	4.08047	0.0281599	0.977535	NA
mmu-miR-7035-3p	32.4834	0.26729	0.557398	0.479532	0.63156	0.994681
mmu-miR-7035-5p	0	NA	NA	NA	NA	NA
mmu-miR-7036a-3p	1.39289	1.09175	1.74989	0.623895	0.532696	NA
mmu-miR-7036a-5p	0.10778	0.114906	4.08047	0.0281599	0.977535	NA
mmu-miR-7036b-3p	0	NA	NA	NA	NA	NA
mmu-miR-7036b-5p	2.19608	-0.450369	1.42789	-0.315409	0.752451	NA
mmu-miR-7037-3p	0.276631	-1.02866	4.01823	-0.255998	0.797952	NA
mmu-miR-7037-5p	0	NA	NA	NA	NA	NA
mmu-miR-7038-3p	1.19875	2.12049	1.91519	1.1072	0.268207	NA
mmu-miR-7038-5p	0.301585	1.0608	3.91858	0.270709	0.786615	NA
mmu-miR-7039-3p	0.459314	2.06729	3.95239	0.523049	0.60094	NA
mmu-miR-7039-5p	0.79208	-0.0518966	2.04851	-0.0253338	0.979789	NA
mmu-miR-704	8.84997	-0.163266	0.722419	-0.226	0.821202	0.994681
mmu-miR-7040-3p	0.874906	-1.39762	2.13676	-0.654081	0.51306	NA
mmu-miR-7040-5p	0.246095	-0.877549	4.03032	-0.217737	0.827634	NA
mmu-miR-7041-3p	2.19601	1.06761	1.78661	0.597561	0.550133	NA
mmu-miR-7041-5p	2.57919	-0.783947	1.26963	-0.617461	0.53693	NA
mmu-miR-7042-3p	0	NA	NA	NA	NA	NA
mmu-miR-7042-5p	3.41489	1.67345	1.16563	1.43566	0.151099	0.97086
mmu-miR-7043-3p	1.17124	-1.04272	2.20231	-0.473467	0.63588	NA
mmu-miR-7043-5p	0	NA	NA	NA	NA	NA
mmu-miR-7044-3p	0	NA	NA	NA	NA	NA
mmu-miR-7044-5p	0	NA	NA	NA	NA	NA
mmu-miR-7045-3p	0.606705	0.916043	2.74097	0.334204	0.738225	NA
mmu-miR-7045-5p	0.276631	-1.02866	4.01823	-0.255998	0.797952	NA
mmu-miR-7046-3p	17.3967	-0.72269	0.774438	-0.93318	0.350727	0.994681
mmu-miR-7046-5p	0	NA	NA	NA	NA	NA
mmu-miR-7047-3p	0	NA	NA	NA	NA	NA
mmu-miR-7047-5p	0	NA	NA	NA	NA	NA
mmu-miR-7048-3p	0.198028	-0.616489	4.05318	-0.1521	0.879108	NA
mmu-miR-7048-5p	0	NA	NA	NA	NA	NA
mmu-miR-7049-3p	0.23733	-0.829831	4.0344	-0.205689	0.837034	NA
mmu-miR-7049-5p	2.00348	1.04355	1.45155	0.718926	0.472187	NA
mmu-miR-705	0	NA	NA	NA	NA	NA
mmu-miR-7050-3p	0	NA	NA	NA	NA	NA
mmu-miR-7050-5p	0	NA	NA	NA	NA	NA
mmu-miR-7051-3p	0	NA	NA	NA	NA	NA
mmu-miR-7051-5p	0.637577	-0.792255	2.39377	-0.330965	0.740671	NA
mmu-miR-7052-3p	3.32279	0.598455	1.15611	0.517644	0.604707	0.994681
mmu-miR-7052-5p	0	NA	NA	NA	NA	NA
mmu-miR-7053-3p	1.62669	-0.10489	1.62792	-0.0644321	0.948626	NA
mmu-miR-7053-5p	0	NA	NA	NA	NA	NA
mmu-miR-7054-3p	2.88223	0.882838	1.35381	0.652112	0.514329	0.994681
mmu-miR-7054-5p	2.3398	1.51632	1.45322	1.04342	0.296755	NA
mmu-miR-7055-3p	0	NA	NA	NA	NA	NA
mmu-miR-7055-5p	0	NA	NA	NA	NA	NA
mmu-miR-7056-3p	0	NA	NA	NA	NA	NA
mmu-miR-7056-5p	0	NA	NA	NA	NA	NA
mmu-miR-7057-3p	0.620381	-2.241	2.94703	-0.760428	0.446999	NA
mmu-miR-7057-5p	0.970034	-1.65026	2.12127	-0.777959	0.436593	NA
mmu-miR-7058-3p	0	NA	NA	NA	NA	NA
mmu-miR-7058-5p	0	NA	NA	NA	NA	NA
mmu-miR-7059-3p	0	NA	NA	NA	NA	NA
mmu-miR-7059-5p	1.20432	-0.278779	2.24702	-0.124066	0.901263	NA
mmu-miR-706	0	NA	NA	NA	NA	NA
mmu-miR-7060-3p	0.758697	-2.52569	2.40682	-1.04939	0.294	NA
mmu-miR-7060-5p	0.899214	0.989968	2.49875	0.396185	0.691969	NA
mmu-miR-7061-3p	0.184688	2.0678	4.07646	0.507254	0.611977	NA
mmu-miR-7061-5p	0.0990139	0.114906	4.08047	0.0281599	0.977535	NA
mmu-miR-7062-3p	0.138316	0.114906	4.08047	0.0281599	0.977535	NA
mmu-miR-7062-5p	0.138316	0.114906	4.08047	0.0281599	0.977535	NA
mmu-miR-7063-3p	1.24462	-0.990363	1.93638	-0.51145	0.609036	NA
mmu-miR-7063-5p	3.16293	-1.19442	1.22959	-0.971399	0.33135	0.994681
mmu-miR-7064-3p	0.10778	0.114906	4.08047	0.0281599	0.977535	NA
mmu-miR-7064-5p	2.03858	-0.119234	1.68197	-0.0708897	0.943486	NA
mmu-miR-7065-3p	1.02519	0.241997	2.08718	0.115944	0.907697	NA
mmu-miR-7065-5p	0	NA	NA	NA	NA	NA
mmu-miR-7066-3p	0	NA	NA	NA	NA	NA
mmu-miR-7066-5p	0	NA	NA	NA	NA	NA
mmu-miR-7067-3p	2.98787	-0.264537	1.19116	-0.222084	0.824249	0.994681
mmu-miR-7067-5p	0.163269	2.02238	4.07816	0.495904	0.619962	NA
mmu-miR-7068-3p	230.285	-0.406751	0.283716	-1.43365	0.151671	0.97086
mmu-miR-7068-5p	1.07229	-1.20718	2.36613	-0.510191	0.609918	NA
mmu-miR-7069-3p	0.730672	1.52119	2.55835	0.594597	0.552113	NA
mmu-miR-7069-5p	1.09923	-1.80802	2.06328	-0.876286	0.380874	NA
mmu-miR-707	0.184688	2.0678	4.07646	0.507254	0.611977	NA
mmu-miR-7070-3p	15.8052	0.290718	0.651634	0.446138	0.655498	0.994681
mmu-miR-7070-5p	0.246095	-0.877549	4.03032	-0.217737	0.827634	NA
mmu-miR-7071-3p	2.63803	-1.21522	1.40028	-0.867838	0.385483	0.994681
mmu-miR-7071-5p	0.815194	-1.24494	2.48367	-0.501251	0.616195	NA
mmu-miR-7072-3p	0	NA	NA	NA	NA	NA
mmu-miR-7072-5p	0	NA	NA	NA	NA	NA
mmu-miR-7073-3p	0	NA	NA	NA	NA	NA
mmu-miR-7073-5p	2.4149	0.294096	1.31672	0.223355	0.823259	NA
mmu-miR-7074-3p	0.375645	-1.48594	3.57971	-0.415101	0.678068	NA
mmu-miR-7074-5p	0	NA	NA	NA	NA	NA
mmu-miR-7075-3p	4.4025	0.521584	1.01719	0.512771	0.608112	0.994681
mmu-miR-7075-5p	0	NA	NA	NA	NA	NA
mmu-miR-7076-3p	0	NA	NA	NA	NA	NA
mmu-miR-7076-5p	0	NA	NA	NA	NA	NA
mmu-miR-7077-3p	0.801198	-0.187955	2.45136	-0.0766739	0.938883	NA
mmu-miR-7077-5p	0	NA	NA	NA	NA	NA
mmu-miR-7078-3p	0	NA	NA	NA	NA	NA
mmu-miR-7078-5p	0	NA	NA	NA	NA	NA
mmu-miR-7079-3p	0.246095	-0.877549	4.03032	-0.217737	0.827634	NA
mmu-miR-7079-5p	0	NA	NA	NA	NA	NA
mmu-miR-708-3p	312.788	-1.21463	1.07935	-1.12533	0.260449	0.994681
mmu-miR-708-5p	242.513	-0.411003	1.14557	-0.358776	0.719762	0.994681
mmu-miR-7080-3p	0.163269	2.02238	4.07816	0.495904	0.619962	NA
mmu-miR-7080-5p	0	NA	NA	NA	NA	NA
mmu-miR-7081-3p	6.19488	-0.0434131	0.868027	-0.0500135	0.960112	0.994681
mmu-miR-7081-5p	0.184688	2.0678	4.07646	0.507254	0.611977	NA
mmu-miR-7082-3p	4.07751	-1.05825	1.14053	-0.927855	0.353483	0.994681
mmu-miR-7082-5p	0	NA	NA	NA	NA	NA
mmu-miR-7083-3p	1.70144	-2.25519	1.82342	-1.23679	0.216165	NA
mmu-miR-7083-5p	1.73398	-2.56145	1.78666	-1.43366	0.151671	NA
mmu-miR-7084-3p	1.00342	0.291843	2.05893	0.141745	0.887282	NA
mmu-miR-7084-5p	1.16066	-1.93701	2.05872	-0.940879	0.346767	NA
mmu-miR-7085-3p	1.17683	-1.98456	1.98135	-1.00162	0.316529	NA
mmu-miR-7085-5p	0.301585	1.0608	3.91858	0.270709	0.786615	NA
mmu-miR-7086-3p	0	NA	NA	NA	NA	NA
mmu-miR-7086-5p	0	NA	NA	NA	NA	NA
mmu-miR-7087-3p	0.276631	-1.02866	4.01823	-0.255998	0.797952	NA
mmu-miR-7087-5p	0	NA	NA	NA	NA	NA
mmu-miR-7088-3p	0	NA	NA	NA	NA	NA
mmu-miR-7088-5p	0	NA	NA	NA	NA	NA
mmu-miR-7089-3p	0.865453	0.62587	2.43504	0.257027	0.797158	NA
mmu-miR-7089-5p	0.597588	2.18211	3.09989	0.70393	0.481476	NA
mmu-miR-709	0	NA	NA	NA	NA	NA
mmu-miR-7090-3p	0.666107	0.298876	2.75404	0.108523	0.913581	NA
mmu-miR-7090-5p	0.138316	0.114906	4.08047	0.0281599	0.977535	NA
mmu-miR-7091-3p	9.93143	0.320092	0.710218	0.450696	0.652209	0.994681
mmu-miR-7091-5p	6.09021	0.37212	0.890165	0.418034	0.675922	0.994681
mmu-miR-7092-3p	0	NA	NA	NA	NA	NA
mmu-miR-7092-5p	0.0990139	0.114906	4.08047	0.0281599	0.977535	NA
mmu-miR-7093-3p	2.04347	0.330153	1.3475	0.245012	0.806447	NA
mmu-miR-7093-5p	1.56312	-2.0906	1.87447	-1.11531	0.26472	NA
mmu-miR-7094-1-5p	0	NA	NA	NA	NA	NA
mmu-miR-7094-3p	0	NA	NA	NA	NA	NA
mmu-miR-7094b-2-5p	0	NA	NA	NA	NA	NA
mmu-miR-710	0	NA	NA	NA	NA	NA
mmu-miR-711	0	NA	NA	NA	NA	NA
mmu-miR-7115-3p	0.184688	2.0678	4.07646	0.507254	0.611977	NA
mmu-miR-7115-5p	0.138316	0.114906	4.08047	0.0281599	0.977535	NA
mmu-miR-7116-3p	2.29965	0.0136104	1.43109	0.00951051	0.992412	NA
mmu-miR-7116-5p	0.246095	-0.877549	4.03032	-0.217737	0.827634	NA
mmu-miR-7117-3p	3.11219	-0.0736294	1.12514	-0.0654404	0.947823	0.994681
mmu-miR-7117-5p	2.77211	2.30875	1.36717	1.6887	0.0912768	0.943056
mmu-miR-7118-3p	2.05474	1.49454	1.51983	0.983359	0.325431	NA
mmu-miR-7118-5p	0.138316	0.114906	4.08047	0.0281599	0.977535	NA
mmu-miR-7119-3p	0.513961	-1.93588	3.2234	-0.600571	0.548126	NA
mmu-miR-7119-5p	0	NA	NA	NA	NA	NA
mmu-miR-713	0.184688	2.0678	4.07646	0.507254	0.611977	NA
mmu-miR-717	0	NA	NA	NA	NA	NA
mmu-miR-718	0.163269	2.02238	4.07816	0.495904	0.619962	NA
mmu-miR-719	0.375645	-1.48594	3.57971	-0.415101	0.678068	NA
mmu-miR-721	0	NA	NA	NA	NA	NA
mmu-miR-7210-3p	0	NA	NA	NA	NA	NA
mmu-miR-7210-5p	0	NA	NA	NA	NA	NA
mmu-miR-7211-3p	0	NA	NA	NA	NA	NA
mmu-miR-7211-5p	0	NA	NA	NA	NA	NA
mmu-miR-7212-3p	0.793776	-1.27784	2.50432	-0.510256	0.609872	NA
mmu-miR-7212-5p	1.22459	-3.20992	2.06324	-1.55577	0.119764	NA
mmu-miR-7213-3p	0	NA	NA	NA	NA	NA
mmu-miR-7213-5p	0	NA	NA	NA	NA	NA
mmu-miR-7214-3p	0	NA	NA	NA	NA	NA
mmu-miR-7214-5p	0	NA	NA	NA	NA	NA
mmu-miR-7215-3p	0	NA	NA	NA	NA	NA
mmu-miR-7215-5p	0	NA	NA	NA	NA	NA
mmu-miR-7216-3p	0	NA	NA	NA	NA	NA
mmu-miR-7216-5p	0	NA	NA	NA	NA	NA
mmu-miR-7217-3p	0	NA	NA	NA	NA	NA
mmu-miR-7217-5p	0	NA	NA	NA	NA	NA
mmu-miR-7218-3p	0	NA	NA	NA	NA	NA
mmu-miR-7218-5p	0	NA	NA	NA	NA	NA
mmu-miR-7219-3p	1.04175	-1.14696	2.14912	-0.533691	0.593555	NA
mmu-miR-7219-5p	0.606705	0.916043	2.74097	0.334204	0.738225	NA
mmu-miR-7220-3p	0	NA	NA	NA	NA	NA
mmu-miR-7220-5p	0	NA	NA	NA	NA	NA
mmu-miR-7221-3p	0	NA	NA	NA	NA	NA
mmu-miR-7221-5p	0	NA	NA	NA	NA	NA
mmu-miR-7222-3p	0	NA	NA	NA	NA	NA
mmu-miR-7222-5p	0	NA	NA	NA	NA	NA
mmu-miR-7223-3p	0	NA	NA	NA	NA	NA
mmu-miR-7223-5p	0	NA	NA	NA	NA	NA
mmu-miR-7224-3p	43.3197	-0.235008	0.421504	-0.557546	0.577154	0.994681
mmu-miR-7224-5p	0.184688	2.0678	4.07646	0.507254	0.611977	NA
mmu-miR-7225-3p	0.918627	3.71792	3.1285	1.1884	0.234675	NA
mmu-miR-7225-5p	1.0819	3.95681	2.587	1.5295	0.126142	NA
mmu-miR-7226-3p	7.53341	0.28855	0.840535	0.343293	0.731378	0.994681
mmu-miR-7226-5p	0	NA	NA	NA	NA	NA
mmu-miR-7227-3p	3.40722	0.193175	1.32461	0.145835	0.884051	0.994681
mmu-miR-7227-5p	0	NA	NA	NA	NA	NA
mmu-miR-7229-3p	0	NA	NA	NA	NA	NA
mmu-miR-7229-5p	0	NA	NA	NA	NA	NA
mmu-miR-7230-3p	0	NA	NA	NA	NA	NA
mmu-miR-7230-5p	0	NA	NA	NA	NA	NA
mmu-miR-7231-3p	0	NA	NA	NA	NA	NA
mmu-miR-7231-5p	0.622583	3.08674	3.04881	1.01244	0.311327	NA
mmu-miR-7232-3p	0	NA	NA	NA	NA	NA
mmu-miR-7232-5p	0	NA	NA	NA	NA	NA
mmu-miR-7233-3p	0	NA	NA	NA	NA	NA
mmu-miR-7233-5p	0	NA	NA	NA	NA	NA
mmu-miR-7234-3p	0	NA	NA	NA	NA	NA
mmu-miR-7234-5p	0	NA	NA	NA	NA	NA
mmu-miR-7235-3p	0.326539	2.68617	4.03923	0.665021	0.506037	NA
mmu-miR-7235-5p	0	NA	NA	NA	NA	NA
mmu-miR-7236-3p	12.7651	0.0248175	0.633788	0.0391574	0.968765	0.994681
mmu-miR-7236-5p	2.2931	0.372618	1.29991	0.286649	0.774381	NA
mmu-miR-7237-3p	5.45203	-0.326144	0.92318	-0.353284	0.723876	0.994681
mmu-miR-7237-5p	0	NA	NA	NA	NA	NA
mmu-miR-7239-3p	0	NA	NA	NA	NA	NA
mmu-miR-7239-5p	0	NA	NA	NA	NA	NA
mmu-miR-7240-3p	0.184688	2.0678	4.07646	0.507254	0.611977	NA
mmu-miR-7240-5p	0.969697	-0.49409	1.96355	-0.251631	0.801326	NA
mmu-miR-7241-3p	0	NA	NA	NA	NA	NA
mmu-miR-7241-5p	0	NA	NA	NA	NA	NA
mmu-miR-7242-3p	0	NA	NA	NA	NA	NA
mmu-miR-7242-5p	0	NA	NA	NA	NA	NA
mmu-miR-7243-3p	0	NA	NA	NA	NA	NA
mmu-miR-7243-5p	0	NA	NA	NA	NA	NA
mmu-miR-741-3p	0.8258	0.863036	2.191	0.393901	0.693654	NA
mmu-miR-741-5p	0.336344	-1.34362	3.71176	-0.361991	0.717359	NA
mmu-miR-742-3p	0	NA	NA	NA	NA	NA
mmu-miR-742-5p	0	NA	NA	NA	NA	NA
mmu-miR-743a-3p	2.58692	-0.355294	1.33622	-0.265895	0.79032	NA
mmu-miR-743a-5p	0.657341	0.354038	3.09444	0.114411	0.908912	NA
mmu-miR-743b-3p	15.0316	-0.178075	0.687637	-0.258966	0.795662	0.994681
mmu-miR-743b-5p	0.891094	-0.348501	1.98133	-0.175893	0.860378	NA
mmu-miR-744-3p	107.562	0.276691	0.347225	0.796863	0.425531	0.994681
mmu-miR-744-5p	4735.88	-0.354539	0.334059	-1.06131	0.28855	0.994681
mmu-miR-7578	0.10778	0.114906	4.08047	0.0281599	0.977535	NA
mmu-miR-758-3p	0	NA	NA	NA	NA	NA
mmu-miR-758-5p	0	NA	NA	NA	NA	NA
mmu-miR-759	0	NA	NA	NA	NA	NA
mmu-miR-760-3p	19.1554	-0.0760986	0.65482	-0.116213	0.907484	0.994681
mmu-miR-760-5p	1.7842	-0.357961	2.00447	-0.178582	0.858266	NA
mmu-miR-761	0	NA	NA	NA	NA	NA
mmu-miR-762	0	NA	NA	NA	NA	NA
mmu-miR-763	1.5666	1.19376	1.78207	0.669872	0.502939	NA
mmu-miR-764-3p	0	NA	NA	NA	NA	NA
mmu-miR-764-5p	0	NA	NA	NA	NA	NA
mmu-miR-7646-3p	0.198028	-0.616489	4.05318	-0.1521	0.879108	NA
mmu-miR-7646-5p	7.41453	-0.732329	0.821292	-0.891679	0.372565	0.994681
mmu-miR-7647-3p	0.391481	0.311405	3.13106	0.0994568	0.920776	NA
mmu-miR-7647-5p	1.53048	1.98128	1.97157	1.00493	0.314932	NA
mmu-miR-7648-3p	7.42623	0.727519	0.780645	0.931947	0.351364	0.994681
mmu-miR-7648-5p	0.163269	2.02238	4.07816	0.495904	0.619962	NA
mmu-miR-7649-3p	0	NA	NA	NA	NA	NA
mmu-miR-7649-5p	0	NA	NA	NA	NA	NA
mmu-miR-7650-3p	0.292467	1.10555	3.96014	0.279169	0.780115	NA
mmu-miR-7650-5p	0.794928	2.62752	2.46244	1.06704	0.285954	NA
mmu-miR-7651-3p	0	NA	NA	NA	NA	NA
mmu-miR-7651-5p	1.11408	-0.0691385	2.02348	-0.0341682	0.972743	NA
mmu-miR-7652-3p	1.47488	-2.30045	1.86564	-1.23306	0.217552	NA
mmu-miR-7652-5p	0	NA	NA	NA	NA	NA
mmu-miR-7653-3p	9.68264	-0.432032	0.926071	-0.466522	0.640842	0.994681
mmu-miR-7653-5p	4.21358	0.416547	0.989697	0.420884	0.67384	0.994681
mmu-miR-7654-3p	0.439901	-0.0700635	3.46766	-0.0202048	0.98388	NA
mmu-miR-7654-5p	1.71542	-3.70392	1.87572	-1.97466	0.0483067	NA
mmu-miR-7655-3p	16.2776	-0.0541434	0.691173	-0.0783355	0.937561	0.994681
mmu-miR-7655-5p	1.6958	0.92927	1.71729	0.541125	0.588421	NA
mmu-miR-7656-3p	1.65722	-0.143566	1.62835	-0.0881666	0.929744	NA
mmu-miR-7656-5p	0.404822	-1.62877	3.46313	-0.470317	0.638128	NA
mmu-miR-7657-3p	0.893632	2.59144	2.46738	1.05028	0.293589	NA
mmu-miR-7657-5p	0.215559	-0.713801	4.04488	-0.17647	0.859925	NA
mmu-miR-7658-3p	2.90033	-0.62146	1.31167	-0.473793	0.635647	0.994681
mmu-miR-7658-5p	4.12014	0.093401	1.06936	0.0873428	0.930399	0.994681
mmu-miR-7659-3p	0.981342	-0.579964	2.14319	-0.270609	0.786692	NA
mmu-miR-7659-5p	0.743015	2.15355	2.63727	0.81658	0.414168	NA
mmu-miR-7660-3p	0.644001	3.15722	3.02393	1.04408	0.29645	NA
mmu-miR-7660-5p	0.23733	-0.829831	4.0344	-0.205689	0.837034	NA
mmu-miR-7661-3p	2.62591	-0.392302	1.22729	-0.31965	0.749234	0.994681
mmu-miR-7661-5p	0	NA	NA	NA	NA	NA
mmu-miR-7662-3p	0.691578	-2.36469	3.44174	-0.687062	0.492044	NA
mmu-miR-7662-5p	1.24815	-0.337678	1.92617	-0.17531	0.860836	NA
mmu-miR-7663-3p	1.19268	-0.181925	1.76958	-0.102807	0.918116	NA
mmu-miR-7663-5p	0.0990139	0.114906	4.08047	0.0281599	0.977535	NA
mmu-miR-7664-3p	0.779428	-0.126016	2.23032	-0.0565015	0.954942	NA
mmu-miR-7664-5p	1.55654	0.20543	2.1572	0.0952299	0.924132	NA
mmu-miR-7665-3p	0	NA	NA	NA	NA	NA
mmu-miR-7665-5p	0.184688	2.0678	4.07646	0.507254	0.611977	NA
mmu-miR-7666-3p	13.387	-0.430579	0.621147	-0.6932	0.488184	0.994681
mmu-miR-7666-5p	0.345109	-1.37632	3.18765	-0.431768	0.66591	NA
mmu-miR-7667-3p	1.99019	2.06528	1.58445	1.30347	0.192414	NA
mmu-miR-7667-5p	0	NA	NA	NA	NA	NA
mmu-miR-7668-3p	0.659347	-0.843821	2.62856	-0.32102	0.748195	NA
mmu-miR-7668-5p	1.3416	0.839166	1.88996	0.444013	0.657034	NA
mmu-miR-7669-3p	0	NA	NA	NA	NA	NA
mmu-miR-7669-5p	4.09003	-0.363393	1.23242	-0.294861	0.7681	0.994681
mmu-miR-767	0	NA	NA	NA	NA	NA
mmu-miR-7670-3p	0.847906	-0.359774	2.38626	-0.150769	0.880158	NA
mmu-miR-7670-5p	0	NA	NA	NA	NA	NA
mmu-miR-7671-3p	0.809612	-0.102245	2.24638	-0.0455155	0.963696	NA
mmu-miR-7671-5p	0	NA	NA	NA	NA	NA
mmu-miR-7672-3p	0.606705	0.916043	2.74097	0.334204	0.738225	NA
mmu-miR-7672-5p	0.538563	-0.421623	2.8218	-0.149417	0.881225	NA
mmu-miR-7673-3p	0	NA	NA	NA	NA	NA
mmu-miR-7673-5p	0.347957	2.74843	3.66588	0.749733	0.453416	NA
mmu-miR-7674-3p	2.24532	1.33409	1.3641	0.978006	0.328071	NA
mmu-miR-7674-5p	0	NA	NA	NA	NA	NA
mmu-miR-7675-3p	4.46712	-0.184961	1.01361	-0.182478	0.855208	0.994681
mmu-miR-7675-5p	1.64203	-1.51084	1.71921	-0.878802	0.379509	NA
mmu-miR-7676-3p	0.326539	2.68617	4.03923	0.665021	0.506037	NA
mmu-miR-7676-5p	0.326539	2.68617	4.03923	0.665021	0.506037	NA
mmu-miR-7677-3p	7.11174	0.108591	0.859449	0.126349	0.899455	0.994681
mmu-miR-7677-5p	0	NA	NA	NA	NA	NA
mmu-miR-7678-3p	0.276631	-1.02866	4.01823	-0.255998	0.797952	NA
mmu-miR-7678-5p	0	NA	NA	NA	NA	NA
mmu-miR-7679-3p	0	NA	NA	NA	NA	NA
mmu-miR-7679-5p	0	NA	NA	NA	NA	NA
mmu-miR-7680-3p	4.94345	-0.210593	0.946194	-0.222568	0.823871	0.994681
mmu-miR-7680-5p	9.56402	0.0755	0.712523	0.105961	0.915613	0.994681
mmu-miR-7681-3p	0	NA	NA	NA	NA	NA
mmu-miR-7681-5p	1.95184	0.905802	1.68618	0.537192	0.591135	NA
mmu-miR-7682-3p	3.03693	-0.690746	1.20642	-0.572557	0.566944	0.994681
mmu-miR-7682-5p	0.10778	0.114906	4.08047	0.0281599	0.977535	NA
mmu-miR-7683-3p	0	NA	NA	NA	NA	NA
mmu-miR-7683-5p	0	NA	NA	NA	NA	NA
mmu-miR-7684-3p	0	NA	NA	NA	NA	NA
mmu-miR-7684-5p	0	NA	NA	NA	NA	NA
mmu-miR-7685-3p	0	NA	NA	NA	NA	NA
mmu-miR-7685-5p	0.425553	1.73143	3.46331	0.499936	0.61712	NA
mmu-miR-7686-3p	0	NA	NA	NA	NA	NA
mmu-miR-7686-5p	0	NA	NA	NA	NA	NA
mmu-miR-7687-3p	0.813498	-0.0103318	2.20738	-0.00468057	0.996265	NA
mmu-miR-7687-5p	9.14325	0.579219	0.745508	0.776945	0.437191	0.994681
mmu-miR-7688-3p	0	NA	NA	NA	NA	NA
mmu-miR-7688-5p	1.50557	1.01101	1.86846	0.541091	0.588445	NA
mmu-miR-7689-3p	26.2647	0.156027	0.542537	0.287588	0.773662	0.994681
mmu-miR-7689-5p	0	NA	NA	NA	NA	NA
mmu-miR-770-3p	0	NA	NA	NA	NA	NA
mmu-miR-770-5p	0	NA	NA	NA	NA	NA
mmu-miR-7a-1-3p	99.9522	-0.727347	0.387334	-1.87783	0.0604049	0.697402
mmu-miR-7a-2-3p	0	NA	NA	NA	NA	NA
mmu-miR-7a-5p	2854.46	0.629917	0.589424	1.0687	0.285205	0.994681
mmu-miR-7b-3p	0	NA	NA	NA	NA	NA
mmu-miR-7b-5p	0.184688	2.0678	4.07646	0.507254	0.611977	NA
mmu-miR-802-3p	0	NA	NA	NA	NA	NA
mmu-miR-802-5p	0.163269	2.02238	4.07816	0.495904	0.619962	NA
mmu-miR-804	0	NA	NA	NA	NA	NA
mmu-miR-8090	0	NA	NA	NA	NA	NA
mmu-miR-8091	0.369375	2.80275	4.03324	0.694913	0.48711	NA
mmu-miR-8092	0.10778	0.114906	4.08047	0.0281599	0.977535	NA
mmu-miR-8093	0	NA	NA	NA	NA	NA
mmu-miR-8094	17.2439	0.132657	0.609206	0.217754	0.827621	0.994681
mmu-miR-8095	0	NA	NA	NA	NA	NA
mmu-miR-8096	0	NA	NA	NA	NA	NA
mmu-miR-8097	3.437	1.236	1.09951	1.12413	0.260958	0.994681
mmu-miR-8098	1.13719	-0.867426	1.79792	-0.482461	0.629478	NA
mmu-miR-8099	0	NA	NA	NA	NA	NA
mmu-miR-8100	0	NA	NA	NA	NA	NA
mmu-miR-8101	0.54768	-0.555939	2.82022	-0.197126	0.843729	NA
mmu-miR-8102	0	NA	NA	NA	NA	NA
mmu-miR-8103	11.6205	0.869615	0.692384	1.25597	0.209127	0.994681
mmu-miR-8104	0	NA	NA	NA	NA	NA
mmu-miR-8105	5.0671	-0.495541	0.936466	-0.529161	0.596694	0.994681
mmu-miR-8106	1.43639	1.32781	1.86457	0.712128	0.476385	NA
mmu-miR-8107	0.163269	2.02238	4.07816	0.495904	0.619962	NA
mmu-miR-8108	0.276631	-1.02866	4.01823	-0.255998	0.797952	NA
mmu-miR-8109	0	NA	NA	NA	NA	NA
mmu-miR-8110	0	NA	NA	NA	NA	NA
mmu-miR-8111	0.10778	0.114906	4.08047	0.0281599	0.977535	NA
mmu-miR-8112	97.464	-0.00758541	0.362966	-0.0208984	0.983327	0.997638
mmu-miR-8113	0	NA	NA	NA	NA	NA
mmu-miR-8114	135.561	-0.421423	0.421522	-0.999764	0.317425	0.994681
mmu-miR-8115	0	NA	NA	NA	NA	NA
mmu-miR-8116	0.384411	-1.5168	3.55387	-0.426802	0.669523	NA
mmu-miR-8117	0.0990139	0.114906	4.08047	0.0281599	0.977535	NA
mmu-miR-8118	3.44886	-0.700535	1.08812	-0.6438	0.519705	0.994681
mmu-miR-8119	0	NA	NA	NA	NA	NA
mmu-miR-8120	0.612975	-2.19662	2.99775	-0.732757	0.463707	NA
mmu-miR-871-3p	116.904	0.405782	0.410815	0.987749	0.323276	0.994681
mmu-miR-871-5p	21.1034	-0.484424	0.594863	-0.814345	0.415447	0.994681
mmu-miR-872-3p	4231.78	-0.295458	0.288999	-1.02235	0.306617	0.994681
mmu-miR-872-5p	7094.3	-0.29185	0.263222	-1.10876	0.267535	0.994681
mmu-miR-873a-3p	0.163269	2.02238	4.07816	0.495904	0.619962	NA
mmu-miR-873a-5p	1.45854	0.100281	1.87891	0.0533716	0.957436	NA
mmu-miR-873b	0	NA	NA	NA	NA	NA
mmu-miR-874-3p	4.06142	2.13509	1.0714	1.9928	0.0462836	0.68666
mmu-miR-874-5p	0.534371	-2.01885	3.16291	-0.638291	0.523285	NA
mmu-miR-875-3p	0.10778	0.114906	4.08047	0.0281599	0.977535	NA
mmu-miR-875-5p	0	NA	NA	NA	NA	NA
mmu-miR-876-3p	0	NA	NA	NA	NA	NA
mmu-miR-876-5p	0.567093	1.10153	3.24005	0.339974	0.733876	NA
mmu-miR-877-3p	99.2764	-0.113579	0.463227	-0.245191	0.806308	0.994681
mmu-miR-877-5p	123.84	-0.472454	0.4987	-0.947372	0.343449	0.994681
mmu-miR-878-3p	1.17444	-0.0373244	2.16241	-0.0172606	0.986229	NA
mmu-miR-878-5p	22.8923	-0.11888	0.49692	-0.239233	0.810925	0.994681
mmu-miR-879-3p	0.246095	-0.877549	4.03032	-0.217737	0.827634	NA
mmu-miR-879-5p	0.271049	1.0606	4.07206	0.260459	0.79451	NA
mmu-miR-880-3p	0.657341	0.354038	3.09444	0.114411	0.908912	NA
mmu-miR-880-5p	0	NA	NA	NA	NA	NA
mmu-miR-881-3p	28.5365	-0.48159	0.561719	-0.857352	0.391251	0.994681
mmu-miR-881-5p	0.503835	-1.94417	3.21891	-0.603986	0.545853	NA
mmu-miR-882	0	NA	NA	NA	NA	NA
mmu-miR-883a-3p	2.24353	-1.06441	1.45478	-0.731662	0.464375	NA
mmu-miR-883a-5p	0.0990139	0.114906	4.08047	0.0281599	0.977535	NA
mmu-miR-883b-3p	0.459314	2.06729	3.95239	0.523049	0.60094	NA
mmu-miR-883b-5p	0.384411	-1.5168	3.55387	-0.426802	0.669523	NA
mmu-miR-9-3p	38.3004	-0.0494806	0.431021	-0.114799	0.908605	0.994681
mmu-miR-9-5p	4964.65	0.0385823	0.319414	0.120791	0.903856	0.994681
mmu-miR-92a-1-5p	1250.03	-1.45703	0.3431	-4.24667	2.1697e-05	0.00459253
mmu-miR-92a-2-5p	0	NA	NA	NA	NA	NA
mmu-miR-92a-3p	269197	0.399851	0.400181	0.999175	0.31771	0.994681
mmu-miR-92b-3p	836.011	-0.192006	0.388286	-0.494498	0.620955	0.994681
mmu-miR-92b-5p	1.13297	-0.0219706	1.84702	-0.0118951	0.990509	NA
mmu-miR-93-3p	122.696	0.0662952	0.315843	0.209899	0.833746	0.994681
mmu-miR-93-5p	19883	-0.0395255	0.22772	-0.173571	0.862203	0.994681
mmu-miR-935	2.70701	0.397124	1.21672	0.326389	0.74413	0.994681
mmu-miR-96-3p	22.3605	-1.03708	0.816923	-1.2695	0.204263	0.994681
mmu-miR-96-5p	940.498	0.932536	0.41644	2.2393	0.0251362	0.638459
mmu-miR-9718	0	NA	NA	NA	NA	NA
mmu-miR-9768-3p	0	NA	NA	NA	NA	NA
mmu-miR-9768-5p	0	NA	NA	NA	NA	NA
mmu-miR-9769-3p	22.5918	0.953747	0.521043	1.83046	0.0671816	0.735523
mmu-miR-9769-5p	0	NA	NA	NA	NA	NA
mmu-miR-98-3p	81.7786	-0.457621	0.35357	-1.29429	0.195566	0.994681
mmu-miR-98-5p	10226.4	-0.224307	0.2615	-0.857771	0.391019	0.994681
mmu-miR-99a-3p	240.265	0.61923	0.326204	1.89829	0.0576576	0.697402
mmu-miR-99a-5p	1922.66	-0.0961934	0.357598	-0.268999	0.787931	0.994681
mmu-miR-99b-3p	2734.05	0.15045	0.30857	0.487572	0.625853	0.994681
mmu-miR-99b-5p	70943.2	0.0376233	0.272909	0.13786	0.890351	0.994681
mmu-miR-9b-3p	0	NA	NA	NA	NA	NA
mmu-miR-9b-5p	0.297042	-1.1849	4.00695	-0.295711	0.767451	NA

## Sheet: Cell DEmiRNA
miRNA	Normalized Counts	log2FoldChange	padj
mmu-miR-677-3p	289.385	4.11645	4.83037e-06
mmu-miR-3084-3p	163.928	2.2327	0.00496427
mmu-miR-677-5p	384.391	2.06208	0.00151097
mmu-miR-3535	516.295	1.86785	0.080422
mmu-miR-5099	1357.18	1.64568	0.0575716
mmu-miR-221-5p	1350.45	1.25469	0.0582287
mmu-miR-92a-1-5p	1250.03	-1.45703	0.00459253

## Sheet: EV
miRNA	baseMean	log2FoldChange	lfcSE	stat	pvalue	padj
mmu-miR-182-5p	33995.6	2.53251	0.459056	5.51679	3.45252e-08	8.70035e-06
mmu-miR-486b-5p	25329.2	1.70445	0.513661	3.31824	0.000905879	0.0207529
mmu-miR-486a-5p	25323.8	1.70958	0.513424	3.32976	0.000869195	0.0207529
mmu-miR-378a-3p	24517.6	-0.666324	0.468875	-1.42111	0.155284	0.444677
mmu-miR-378c	24315.8	-0.673256	0.469044	-1.43538	0.151179	0.442989
mmu-let-7c-5p	18601.8	0.98208	0.470793	2.08601	0.0369775	0.182712
mmu-let-7a-5p	18109.4	0.989956	0.469253	2.10964	0.0348894	0.179431
mmu-miR-22-3p	17511.2	-1.36717	0.562661	-2.42984	0.0151057	0.108761
mmu-miR-92a-3p	13497.9	0.213615	0.535984	0.398548	0.690226	0.876842
mmu-miR-143-3p	12768.7	0.580547	0.505309	1.1489	0.250599	0.565295
mmu-miR-27b-3p	11194.3	-0.0796427	0.461759	-0.172477	0.863063	0.962353
mmu-miR-27a-3p	11098	-0.0637574	0.461359	-0.138195	0.890087	0.973
mmu-miR-21a-5p	10485.2	-0.903526	0.46553	-1.94085	0.0522759	0.217384
mmu-miR-151-3p	6738.9	1.52349	0.487061	3.12793	0.00176039	0.0316871
mmu-miR-191-5p	6432.65	1.33421	0.501868	2.65848	0.00784937	0.0728984
mmu-let-7f-5p	5068.41	-0.00179497	0.482836	-0.00371755	0.997034	0.999953
mmu-miR-181a-5p	5027.61	-0.431493	0.473891	-0.910533	0.362542	0.65727
mmu-miR-30a-5p	4577.85	0.208888	0.492426	0.424202	0.671418	0.876671
mmu-miR-183-5p	4154.73	2.7089	0.594295	4.55818	5.15981e-06	0.000570862
mmu-let-7i-5p	3890.88	-0.185907	0.463868	-0.400774	0.688586	0.876842
mmu-miR-351-5p	3457.84	0.607292	0.630973	0.96247	0.335814	0.650962
mmu-miR-26a-5p	2625.71	-0.504314	0.660055	-0.76405	0.444838	0.722652
mmu-miR-99b-5p	2303.92	1.3268	0.549929	2.41268	0.0158359	0.110851
mmu-miR-181b-5p	2066.56	0.418916	0.547546	0.765079	0.444224	0.722652
mmu-miR-25-3p	2009.78	1.91967	0.559936	3.42838	0.000607203	0.0183414
mmu-let-7b-5p	1985.27	1.31294	0.616158	2.13084	0.0331021	0.177484
mmu-miR-378b	1976.77	0.562276	0.483371	1.16324	0.244732	0.565295
mmu-miR-16-5p	1752.02	-0.743589	0.522708	-1.42257	0.154861	0.444677
mmu-miR-199a-3p	1656.68	-1.15396	0.518966	-2.22357	0.0261772	0.156892
mmu-miR-196a-5p	1616.11	0.267451	0.483027	0.553698	0.579785	0.807215
mmu-miR-140-3p	1611.34	0.422705	0.556315	0.75983	0.447356	0.722652
mmu-miR-30d-5p	1532.67	-0.0173987	0.604775	-0.0287689	0.977049	0.992808
mmu-miR-298-5p	1325.47	0.0318833	0.562964	0.0566347	0.954836	0.988865
mmu-miR-222-3p	1271.89	-0.591304	0.632135	-0.935408	0.349578	0.652697
mmu-miR-103-3p	1234.15	1.01675	0.511701	1.98699	0.046923	0.21419
mmu-miR-186-5p	1192.93	-1.07666	0.543508	-1.98094	0.0475977	0.21419
mmu-miR-320-3p	1146.48	0.157524	0.578135	0.27247	0.785261	0.933423
mmu-miR-125a-5p	1119.42	-0.179336	0.4915	-0.364874	0.715206	0.87918
mmu-miR-221-3p	1116.19	0.198679	0.518034	0.383526	0.70133	0.876842
mmu-miR-532-5p	1062.22	1.14364	0.53952	2.11973	0.0340286	0.17865
mmu-miR-423-5p	1020.49	-0.900889	0.524059	-1.71906	0.0856035	0.295881
mmu-miR-149-5p	1006.11	1.48741	0.561507	2.64896	0.00807407	0.0728984
mmu-miR-125b-5p	970.832	-0.673905	0.519219	-1.29792	0.194315	0.510076
mmu-miR-3057-5p	844.791	1.18646	0.53555	2.2154	0.0267327	0.156892
mmu-miR-125b-1-3p	841.529	-1.36653	0.511498	-2.67163	0.00754834	0.0728984
mmu-miR-199b-3p	828.746	-1.15519	0.531673	-2.17275	0.0297994	0.165137
mmu-miR-6240	763.405	1.80628	1.04245	1.73273	0.0831431	0.295881
mmu-miR-31-5p	731.213	-0.720277	0.527694	-1.36495	0.172269	0.477051
mmu-miR-133a-3p	663.76	-2.8933	0.960433	-3.0125	NA	NA
mmu-miR-107-3p	615.76	1.02758	0.530909	1.93551	0.0529282	0.217384
mmu-miR-10a-5p	557.461	1.98204	0.797848	2.48423	0.0129831	0.101899
mmu-miR-146b-5p	517.114	0.318761	0.677111	0.470766	0.637808	0.854934
mmu-miR-23b-3p	505.484	-0.49778	0.540418	-0.921102	0.356997	0.65727
mmu-miR-423-3p	479.7	-1.43223	0.504451	-2.83919	0.00452277	0.0599862
mmu-miR-30e-5p	478.216	-1.13725	0.603342	-1.88491	0.0594414	0.234051
mmu-let-7e-5p	460.304	0.655816	0.550488	1.19134	0.233521	0.558819
mmu-miR-34c-5p	458.794	-2.49503	0.5924	-4.21173	2.5342e-05	0.00127724
mmu-miR-301a-3p	456.504	0.853122	0.871368	0.979061	NA	NA
mmu-miR-615-3p	445.333	0.870695	0.553541	1.57295	0.115729	0.383734
mmu-miR-130a-3p	427.746	0.356474	0.533655	0.667986	0.504143	0.756536
mmu-miR-21a-3p	415.663	-0.200186	0.570013	-0.351195	0.725442	0.887434
mmu-miR-101a-3p	384.245	-0.753744	0.67091	-1.12346	0.26124	0.565295
mmu-miR-10b-5p	377.512	0.455154	0.860766	0.528778	0.596959	0.819212
mmu-miR-30a-3p	354.12	1.78741	0.621878	2.87422	0.00405026	0.0567036
mmu-miR-23a-3p	349.284	-0.152366	0.579233	-0.263048	0.792514	0.937622
mmu-miR-133b-3p	326.978	-2.87143	0.983834	-2.91861	NA	NA
mmu-miR-192-5p	325.14	1.0725	0.547147	1.96017	0.0499754	0.217134
mmu-miR-93-5p	319.479	-0.195753	0.51513	-0.380007	0.70394	0.876842
mmu-miR-744-5p	318.219	-1.66124	0.596152	-2.7866	0.0053264	0.0610115
mmu-miR-181d-5p	313.55	1.07636	0.548215	1.96338	0.0496016	0.217134
mmu-miR-24-3p	283.801	0.840679	0.691907	1.21502	0.224359	0.553968
mmu-miR-28a-3p	281.467	1.45704	0.550266	2.64788	0.00809982	0.0728984
mmu-miR-26b-5p	276.672	-0.204982	0.599049	-0.34218	0.732215	0.891393
mmu-let-7d-3p	267.792	0.321587	0.551878	0.582715	0.560085	0.789995
mmu-miR-210-3p	256.779	0.34821	0.599187	0.581138	0.561147	0.789995
mmu-miR-148a-3p	252.867	-0.847138	0.685816	-1.23523	0.216746	0.553968
mmu-miR-345-3p	229.3	0.841396	0.567634	1.48229	0.138264	0.433912
mmu-miR-484	227.805	0.244096	0.594855	0.410344	0.681553	0.876842
mmu-miR-1943-5p	226.868	-0.734927	0.642942	-1.14307	0.25301	0.565295
mmu-miR-877-5p	226.399	1.98756	0.861071	2.30824	0.0209856	0.135599
mmu-miR-199a-5p	224.464	-0.733947	0.607967	-1.20722	0.227349	0.553968
mmu-miR-19b-3p	199.022	0.253979	0.946567	0.268316	NA	NA
mmu-miR-5126	185.503	-0.326572	1.02111	-0.319821	NA	NA
mmu-let-7g-5p	178.996	-0.607424	0.830293	-0.731578	0.464426	0.731471
mmu-miR-29a-3p	176.403	-0.416089	0.644085	-0.646015	0.51827	0.759878
mmu-miR-30c-5p	173.338	-1.16075	0.660702	-1.75685	0.078944	0.288317
mmu-miR-30e-3p	148.241	1.1187	0.845901	1.32249	0.186004	0.4934
mmu-miR-196b-5p	144.215	-0.342168	0.753205	-0.454282	0.649626	0.862678
mmu-miR-99b-3p	141.502	1.44034	0.869077	1.65732	0.0974544	0.327447
mmu-miR-98-5p	130.294	0.488839	0.716499	0.682261	0.495074	0.756536
mmu-miR-421-3p	122.625	-0.644226	0.776601	-0.829546	0.406796	0.683417
mmu-miR-296-3p	115.078	-0.506493	0.763829	-0.663097	0.507268	0.756536
mmu-miR-100-5p	113.825	1.47509	0.744084	1.98242	0.047432	0.21419
mmu-miR-872-3p	110.105	0.322988	0.776966	0.415704	0.677627	0.876842
mmu-miR-101b-3p	108.958	0.65352	0.755053	0.865529	0.386748	0.674889
mmu-miR-181c-5p	108.9	-1.05996	0.892653	-1.18743	0.235059	0.558819
mmu-miR-6944-3p	106.611	-1.30547	1.21968	-1.07034	0.284467	0.578111
mmu-miR-486a-3p	104.535	3.92502	1.48905	2.63593	NA	NA
mmu-miR-486b-3p	103.949	3.92435	2.35639	1.66541	NA	NA
mmu-miR-501-3p	99.2071	1.68948	1.00048	1.68866	0.0912841	0.310859
mmu-miR-151-5p	98.7032	-2.09014	0.832139	-2.51177	0.0120127	0.097652
mmu-miR-106b-3p	96.0152	-0.16375	0.859804	-0.19045	0.848957	0.955076
mmu-miR-148b-3p	95.2427	-0.644289	1.27468	-0.505453	NA	NA
mmu-let-7d-5p	93.3456	-2.014	0.98708	-2.04036	0.0413143	0.200215
mmu-miR-181a-2-3p	91.7869	0.0863773	0.681544	0.126738	0.899148	0.97399
mmu-miR-128-3p	90.4473	-0.8315	0.740043	-1.12358	0.26119	0.565295
mmu-miR-9-5p	88.3925	0.305181	0.714518	0.427114	0.669296	0.876671
mmu-miR-3535	75.4322	4.15819	3.75242	1.10814	0.267803	0.567113
mmu-miR-92b-3p	73.1891	1.03438	0.812116	1.27369	0.202773	0.526792
mmu-miR-214-3p	68.9395	-0.95307	0.846349	-1.12609	0.260125	0.565295
mmu-miR-5121	67.461	3.54195	1.3563	2.61147	0.00901541	0.0783408
mmu-miR-146a-5p	66.8065	-0.791495	1.34608	-0.588	0.556532	0.789995
mmu-miR-126a-5p	62.1746	-1.10936	0.947735	-1.17054	0.241785	0.565295
mmu-miR-27a-5p	60.8741	-2.93898	0.948469	-3.09865	0.00194402	0.0326595
mmu-miR-328-3p	60.7169	-1.05728	1.20047	-0.880717	0.378471	0.667725
mmu-miR-671-3p	60.2579	-0.178527	0.777062	-0.229746	0.818289	0.94857
mmu-miR-350-5p	58.0678	-1.16593	0.79984	-1.4577	0.144922	0.434766
mmu-miR-155-5p	57.5764	-1.33429	1.00476	-1.32796	0.18419	0.4934
mmu-miR-1198-5p	56.9333	1.22702	0.905033	1.35578	0.175169	0.479812
mmu-miR-1843a-5p	55.3674	0.692889	0.921469	0.75194	0.452087	0.725643
mmu-miR-1981-5p	55.331	0.46049	0.873702	0.527056	0.598155	0.819212
mmu-miR-450b-5p	53.2894	-1.3769	1.2582	-1.09434	0.273806	0.573472
mmu-miR-28a-5p	52.3687	-1.76193	1.18437	-1.48765	0.136843	0.433912
mmu-miR-193a-3p	51.3204	-0.103842	0.963343	-0.107794	0.914159	0.976136
mmu-miR-872-5p	50.3426	-1.31007	0.849242	-1.54264	0.122919	0.40228
mmu-miR-1843b-5p	49.9214	0.813497	0.912956	0.891058	0.372898	0.666456
mmu-miR-344d-3p	48.0038	0.172662	1.52285	0.113381	0.909729	0.975765
mmu-miR-222-5p	47.4997	-1.43091	1.16816	-1.22492	0.220605	0.553968
mmu-miR-17-5p	47.0767	-0.189829	1.28203	-0.148069	0.882288	0.973
mmu-miR-6539	46.9582	2.67431	3.74288	0.714505	0.474915	0.738757
mmu-let-7b-3p	46.6594	-1.03816	1.03429	-1.00375	0.315501	0.621142
mmu-miR-125b-2-3p	44.8605	-2.04456	1.18172	-1.73015	0.0836038	0.295881
mmu-miR-130b-3p	44.0821	0.00375573	0.960551	0.00390997	0.99688	0.999953
mmu-miR-181c-3p	43.6158	1.18575	1.06312	1.11535	0.264702	0.565295
mmu-miR-342-3p	43.2677	3.25571	1.46995	2.21484	0.0267712	0.156892
mmu-miR-125a-3p	42.1335	-1.31831	0.892098	-1.47776	0.139472	0.433912
mmu-miR-188-5p	39.7101	0.195215	0.943513	0.206903	0.836086	0.953365
mmu-miR-145a-5p	39.6495	-1.10755	1.16273	-0.952537	0.340825	0.652697
mmu-miR-3473d	38.4959	-2.58011	1.11217	-2.31988	0.0203472	0.134934
mmu-miR-1843b-3p	38.0967	0.648547	0.978266	0.662955	0.507359	0.756536
mmu-miR-20a-5p	37.1577	-1.50029	1.02639	-1.46172	0.143817	0.434766
mmu-miR-322-5p	37.0327	6.03251e-05	1.02195	5.90297e-05	0.999953	0.999953
mmu-miR-218-5p	36.3204	-1.22399	1.39104	-0.879911	0.378907	0.667725
mmu-miR-138-5p	36.2003	0.715941	1.34488	0.532344	0.594487	0.819212
mmu-miR-425-5p	33.7917	0.740246	3.73516	0.198183	0.842902	0.955076
mmu-miR-19a-3p	33.0471	1.52377	1.48709	1.02467	0.305521	0.606231
mmu-miR-129-5p	32.9222	1.10498	1.1715	0.943224	0.345566	0.652697
mmu-miR-5119	31.6308	-3.57833	1.4461	-2.47446	0.0133439	0.101899
mmu-miR-34b-5p	31.5154	1.32934	1.18895	1.11808	0.263532	0.565295
mmu-miR-24-2-5p	31.4537	-0.849514	1.07579	-0.789662	0.429725	0.71244
mmu-miR-27b-5p	31.1992	0.741379	1.19501	0.620395	0.534998	0.770397
mmu-miR-301b-3p	30.7474	4.26526	1.46498	2.91149	0.00359714	0.0533223
mmu-miR-5099	30.1558	3.61042	1.20214	3.00332	0.00267054	0.042061
mmu-miR-7068-3p	29.9845	0.456831	1.03428	0.441692	0.658712	0.869086
mmu-miR-664-5p	29.4401	0.898725	1.33145	0.674998	0.499677	0.756536
mmu-miR-6538	29.2291	1.44815	1.5484	0.93525	0.349659	0.652697
mmu-miR-181a-1-3p	28.747	-3.32681	1.19027	-2.79501	0.00518986	0.0610115
mmu-miR-208a-3p	28.5395	0.59447	1.85523	0.32043	0.748642	0.902669
mmu-miR-365-2-5p	28.4481	-2.49324	1.25476	-1.98702	0.0469204	0.21419
mmu-miR-582-3p	28.2902	-0.772268	0.987656	-0.781921	0.434261	0.715254
mmu-miR-99a-5p	28.2167	0.99274	1.05123	0.944362	0.344985	0.652697
mmu-miR-30b-5p	27.829	-1.00748	1.12762	-0.893462	0.37161	0.666456
mmu-miR-30c-2-3p	27.5483	-1.12898	1.40944	-0.801009	0.423127	0.706145
mmu-miR-142a-5p	26.5265	-4.92611	1.44557	-3.40773	0.000655052	0.0183414
mmu-miR-1843a-3p	26.3869	-0.0950085	1.85715	-0.0511581	0.9592	0.988865
mmu-miR-184-3p	26.2344	-9.05319	2.01183	-4.49998	6.79598e-06	0.000570862
mmu-miR-92a-1-5p	26.1467	-0.770595	1.11853	-0.688935	0.490864	0.756536
mmu-miR-140-5p	25.4944	-2.5302	1.7349	-1.45841	0.144727	0.434766
mmu-miR-324-3p	25.2357	-0.466997	1.03053	-0.453162	0.650432	0.862678
mmu-miR-361-5p	24.2847	-0.153851	1.63282	-0.0942241	0.924931	0.983471
mmu-miR-465c-5p	23.8288	2.31824	2.03947	1.13668	0.25567	0.565295
mmu-miR-214-5p	23.3512	-2.49557	1.31437	-1.89868	0.0576062	0.230425
mmu-miR-152-5p	23.221	-0.448978	1.20906	-0.371344	0.710382	0.87753
mmu-miR-322-3p	21.8791	-2.61635	1.41726	-1.84606	0.0648837	0.251549
mmu-miR-542-3p	21.5364	1.49302	1.31449	1.13581	0.256035	0.565295
mmu-miR-1964-3p	21.4279	1.05501	1.78754	0.5902	0.555056	0.789995
mmu-miR-18a-5p	20.6202	0.341079	1.14821	0.297052	0.766427	0.919712
mmu-miR-451a	20.1903	-4.32277	1.67058	-2.58758	0.00966521	0.0811878
mmu-miR-152-3p	19.9602	-1.41955	1.45924	-0.972806	0.33065	0.645921
mmu-miR-411-5p	19.9384	-2.52414	1.74867	-1.44346	0.14889	0.441416
mmu-miR-1839-5p	19.4359	-1.7459	1.43995	-1.21247	0.225331	0.553968
mmu-miR-142a-3p	19.4051	-6.40716	1.77867	-3.60222	0.000315513	0.0113585
mmu-miR-106b-5p	19.3203	-0.411999	1.62798	-0.253073	0.800212	0.942305
mmu-miR-31-3p	19.1217	1.91757	1.44554	1.32654	0.184661	0.4934
mmu-miR-144-3p	18.9991	-3.93631	1.68604	-2.33465	0.0195618	0.133231
mmu-miR-677-5p	18.7298	2.97474	1.66346	1.78828	0.0737308	0.273238
mmu-miR-3099-3p	18.4592	-3.58698	1.85758	-1.931	0.0534834	0.217384
mmu-miR-365-3p	18.3202	0.928616	1.86259	0.498561	0.618089	0.837411
mmu-miR-183-3p	17.7846	-0.770274	1.91207	-0.402847	0.687061	0.876842
mmu-miR-205-5p	17.4288	-8.48176	2.2802	-3.71974	0.000199431	0.00837611
mmu-miR-1983	17.1712	-0.607228	1.60056	-0.379384	0.704403	0.876842
mmu-miR-210-5p	15.97	-8.33785	1.95757	-4.25928	2.05084e-05	0.00127724
mmu-miR-34a-5p	15.1329	-1.33039	1.9533	-0.681098	0.495809	0.756536
mmu-miR-206-3p	14.791	1.18856	1.42422	0.834532	0.403982	0.683417
mmu-miR-574-3p	14.6369	1.79043	2.15284	0.831661	0.4056	0.683417
mmu-miR-1934-5p	14.533	0.406172	1.95384	0.207884	0.83532	0.953365
mmu-miR-671-5p	13.2796	0.660836	2.02145	0.326912	0.743735	0.901063
mmu-miR-5114	13.1774	-0.0653823	1.32305	-0.0494179	0.960586	0.988865
mmu-miR-652-3p	12.9589	-1.91609	1.83243	-1.04566	0.295719	0.596169
mmu-miR-30d-3p	12.9312	-1.88089	2.0596	-0.913233	0.36112	0.65727
mmu-miR-470-5p	12.4074	2.03423	2.22447	0.914477	0.360466	0.65727
mmu-miR-6540-3p	11.7669	1.47474	2.30145	0.640786	0.521662	0.759878
mmu-miR-96-5p	11.7559	0.0194856	2.01785	0.00965663	0.992295	0.999953
mmu-miR-339-5p	11.4627	-0.432991	1.90923	-0.226789	0.820588	0.94857
mmu-miR-15a-5p	11.4243	0.123183	1.93279	0.0637334	0.949183	0.988865
mmu-miR-335-3p	11.187	-1.36315	2.81521	-0.484207	0.628239	0.846611
mmu-miR-532-3p	11.0558	0.246933	1.68179	0.146828	0.883268	0.973
mmu-miR-224-5p	10.9499	-1.54829	2.15464	-0.718585	0.472397	0.738757
mmu-miR-8112	10.8732	3.70835	2.0552	1.80438	0.0711721	0.267692
mmu-miR-3102-5p.2-5p	10.8187	1.94477	1.81324	1.07254	0.28348	0.578111
mmu-miR-196a-2-3p	10.266	-1.98322	1.74886	-1.13401	0.25679	0.565295
mmu-miR-7035-3p	10.1551	-4.42461	2.44728	-1.80797	0.0706108	0.267692
mmu-miR-331-3p	10.1403	-0.468968	2.53929	-0.184685	0.853476	0.955893
mmu-miR-18a-3p	10.0806	5.91332	2.72731	2.16819	0.0301441	0.165137
mmu-let-7f-1-3p	10.064	0.361767	2.66241	0.135879	0.891917	0.973
mmu-miR-339-3p	9.9624	-3.07508	2.83407	-1.08504	0.277904	0.57403
mmu-miR-361-3p	9.87003	-0.684045	2.46683	-0.277297	0.781552	0.933417
mmu-miR-26b-3p	9.60081	5.85112	2.19832	2.66163	0.0077763	0.0728984
mmu-miR-871-5p	9.57386	-2.43927	2.87845	-0.847425	0.396759	0.682518
mmu-miR-29b-3p	9.16731	-2.26473	2.20928	-1.0251	0.305317	0.606231
mmu-miR-8114	9.14587	1.34296	2.0529	0.654179	0.512996	0.759878
mmu-miR-147-3p	9.09146	-7.52549	2.31599	-3.24937	0.00115661	0.0242889
mmu-miR-148a-5p	9.05382	0.480044	2.07524	0.23132	0.817066	0.94857
mmu-miR-15b-5p	8.86441	0.256361	2.05152	0.124961	0.900554	0.97399
mmu-miR-219a-1-3p	8.32215	-0.090687	2.5263	-0.0358971	0.971364	0.991028
mmu-miR-144-5p	8.16808	-7.42939	2.64835	-2.80529	0.00502717	0.0610115
mmu-miR-136-3p	8.10152	-7.36086	2.34827	-3.13459	0.00172096	0.0316871
mmu-miR-7046-3p	7.95184	-0.315049	2.29041	-0.137552	0.890595	0.973
mmu-miR-29a-5p	7.8766	-0.116504	2.55472	-0.0456035	0.963626	0.988865
mmu-miR-130a-5p	7.83664	0.168307	2.76096	0.0609597	0.951391	0.988865
mmu-miR-324-5p	7.79172	-1.43373	2.57033	-0.5578	0.576981	0.807215
mmu-miR-674-3p	7.60254	-2.7704	2.30116	-1.20392	0.228622	0.553968
mmu-miR-203-3p	7.52417	-1.8751	2.5125	-0.746309	0.455481	0.726463
mmu-miR-1191b-5p	7.46833	1.64757	2.24385	0.734262	0.462789	0.731471
mmu-let-7a-1-3p	7.46697	-3.51908	2.50821	-1.40303	0.160609	0.449705
mmu-let-7c-2-3p	7.46697	-3.51908	2.50821	-1.40303	0.160609	0.449705
mmu-miR-196b-3p	7.37386	0.678796	3.10614	0.218534	0.827013	0.951632
mmu-miR-669m-5p	7.31746	-7.20708	3.30742	-2.17907	0.0293266	0.165137
mmu-miR-450a-5p	7.27939	-7.26363	2.73651	-2.65434	0.00794634	0.0728984
mmu-miR-132-3p	7.16675	0.112068	2.57756	0.0434784	0.96532	0.988865
mmu-miR-1947-5p	7.09811	-0.114465	2.35558	-0.048593	0.961244	0.988865
mmu-miR-3102-3p	6.97607	-0.249776	2.20815	-0.113115	0.909939	0.975765
mmu-miR-330-3p	6.95286	5.37487	2.56172	2.09815	0.0358917	0.180894
mmu-miR-3060-3p	6.79634	-7.10596	2.91265	-2.43969	0.0147	0.108761
mmu-let-7e-3p	6.49217	1.20394	3.19543	0.37677	0.706345	0.876842
mmu-miR-409-3p	6.47678	-1.94016	2.24907	-0.862652	0.388329	0.674889
mmu-miR-744-3p	6.23637	-1.68796	2.66346	-0.633746	0.526246	0.76215
mmu-miR-381-3p	6.13584	0.692638	2.93247	0.236196	0.813281	0.94857
mmu-miR-326-3p	6.06648	-3.3695	2.78373	-1.21043	0.226115	0.553968
mmu-miR-362-3p	5.91823	5.16478	3.00546	1.71847	0.0857115	0.295881
mmu-miR-3473h-5p	5.82752	-1.73551	2.70766	-0.640963	0.521546	0.759878
mmu-miR-143-5p	5.77018	-6.86948	3.063	-2.24273	0.0249142	0.156892
mmu-miR-425-3p	5.73353	0.203351	2.91102	0.0698556	0.944309	0.988865
mmu-miR-345-5p	5.72923	2.34512	2.77544	0.844956	0.398135	0.682518
mmu-miR-34c-3p	5.71767	1.09996	2.87637	0.382414	0.702154	0.876842
mmu-miR-330-5p	5.54099	-6.85921	3.52662	-1.94498	0.0517775	0.217384
mmu-miR-7658-5p	5.21011	4.959	3.26009	1.52112	0.128229	0.414278
mmu-miR-187-3p	5.05876	3.76782	3.45416	1.09081	0.275358	0.573472
mmu-miR-3082-3p	4.72959	-1.51729	3.02861	-0.500985	0.616382	0.837411
mmu-miR-193b-3p	4.70658	-0.501939	2.60728	-0.192514	0.847339	0.955076
mmu-miR-410-3p	4.60895	-3.98921	2.93496	-1.35921	0.174081	NA
mmu-miR-128-1-5p	4.50364	0.413739	2.22003	0.186366	0.852158	NA
mmu-miR-615-5p	4.47433	1.14933	3.15721	0.364035	0.715832	NA
mmu-miR-1933-5p	4.36108	4.70231	3.91411	1.20137	0.229607	NA
mmu-miR-6945-3p	4.36108	4.70231	3.91411	1.20137	0.229607	NA
mmu-miR-139-5p	4.27964	2.24185	3.00363	0.746381	0.455437	NA
mmu-miR-101a-5p	4.205	3.06998	3.70755	0.828035	0.407651	NA
mmu-miR-30c-1-3p	4.17887	2.21639	3.03746	0.729685	0.465583	NA
mmu-miR-25-5p	4.13055	-1.39187	3.50355	-0.397275	0.691164	NA
mmu-miR-1306-3p	4.1188	4.61912	3.91454	1.17999	0.238004	NA
mmu-miR-350-3p	4.06526	-6.35086	3.9329	-1.6148	0.106353	NA
mmu-miR-1933-3p	4.0009	1.55278	3.62585	0.428252	0.668468	NA
mmu-miR-7017-5p	3.85374	4.52588	3.56645	1.26901	0.204436	NA
mmu-miR-449c-5p	3.7971	-6.32808	3.42945	-1.84522	0.0650063	NA
mmu-miR-3086-5p	3.76166	4.51144	3.48754	1.29359	0.195808	NA
mmu-miR-221-5p	3.76089	-0.750383	3.17466	-0.236367	0.813148	NA
mmu-miR-127-3p	3.70176	1.30802	2.68306	0.487511	0.625896	NA
mmu-miR-99a-3p	3.63424	4.43684	3.91558	1.13312	0.257163	NA
mmu-miR-148b-5p	3.62407	0.582945	3.72991	0.156289	0.875805	NA
mmu-miR-6540-5p	3.62295	-6.24938	3.93477	-1.58825	0.112231	NA
mmu-miR-3061-3p	3.55951	4.40586	3.18455	1.38351	0.166509	NA
mmu-miR-22-5p	3.4564	0.730526	3.21561	0.227181	0.820283	NA
mmu-miR-374b-3p	3.43165	-0.0210918	2.83377	-0.00744303	0.994061	NA
mmu-miR-500-3p	3.41684	-6.17716	3.61476	-1.70887	0.0874746	NA
mmu-miR-3068-3p	3.31442	-1.37487	3.31519	-0.414719	0.678348	NA
mmu-miR-429-3p	3.25221	-6.01777	3.93953	-1.52753	0.126628	NA
mmu-miR-5627-3p	3.25221	-6.01777	3.93953	-1.52753	0.126628	NA
mmu-miR-708-3p	3.19672	-6.07127	3.93836	-1.54157	0.123178	NA
mmu-miR-296-5p	3.18547	-1.18642	2.97023	-0.399437	0.689571	NA
mmu-miR-6960-5p	3.1517	2.60184	3.31526	0.784808	0.432566	NA
mmu-miR-3572-5p	3.14967	4.22815	3.91695	1.07945	0.280387	NA
mmu-miR-219a-5p	3.14801	-6.0567	3.93868	-1.53775	0.124109	NA
mmu-miR-3095-3p	3.02661	-0.0781846	3.81732	-0.0204815	0.983659	NA
mmu-miR-34b-3p	2.96412	-5.96995	3.76075	-1.58744	0.112414	NA
mmu-miR-541-5p	2.93129	4.15388	3.91748	1.06035	NA	NA
mmu-miR-30b-3p	2.91536	4.12565	3.87926	1.06352	0.287548	NA
mmu-miR-598-3p	2.89473	1.57227	3.4448	0.456419	0.648089	NA
mmu-miR-378d	2.84168	-3.60461	3.09387	-1.16508	0.243986	NA
mmu-miR-5615-5p	2.83321	-5.90777	3.94206	-1.49865	0.133964	NA
mmu-miR-185-3p	2.77582	-2.8319	3.49479	-0.810318	0.417757	NA
mmu-miR-1955-3p	2.77049	-5.86796	3.94302	-1.48819	0.136701	NA
mmu-miR-877-3p	2.76274	-1.51054	3.81857	-0.395578	0.692416	NA
mmu-miR-374c-3p	2.75243	-0.718806	3.0347	-0.236862	0.812764	NA
mmu-miR-33-5p	2.53789	-5.74801	3.94608	-1.45664	0.145216	NA
mmu-miR-702-5p	2.50669	2.09546	3.88763	0.539008	0.589881	NA
mmu-miR-674-5p	2.46368	-1.9586	3.66254	-0.534765	0.592812	NA
mmu-miR-677-3p	2.45539	3.86466	3.91984	0.985923	0.324171	NA
mmu-miR-141-3p	2.43915	-5.58411	3.95066	-1.41346	0.15752	NA
mmu-miR-1941-5p	2.43915	-5.58411	3.95066	-1.41346	0.15752	NA
mmu-miR-145a-3p	2.42573	-0.705351	3.82721	-0.184299	0.853779	NA
mmu-let-7f-2-3p	2.34426	-5.63112	3.9493	-1.42585	0.153911	NA
mmu-miR-7016-5p	2.34426	-5.63112	3.9493	-1.42585	0.153911	NA
mmu-miR-1934-3p	2.27803	-0.360069	3.83508	-0.0938883	0.925198	NA
mmu-miR-98-3p	2.26545	-5.5057	3.95303	-1.39278	0.163686	NA
mmu-miR-122-5p	2.20361	-5.55372	3.95157	-1.40545	0.159888	NA
mmu-miR-375-3p	2.16584	1.4624	3.85699	0.379156	0.704572	NA
mmu-miR-378a-5p	2.163	-2.80796	3.83519	-0.732158	0.464072	NA
mmu-miR-190b-5p	2.12257	3.68238	3.92158	0.939004	0.347729	NA
mmu-miR-1249-3p	2.09582	-1.10277	3.84203	-0.287029	0.77409	NA
mmu-miR-215-5p	2.06582	3.65241	3.92189	0.931289	0.351704	NA
mmu-miR-344b-3p	2.0462	-5.44966	3.9548	-1.37799	0.168208	NA
mmu-miR-383-5p	2.03766	3.62376	3.92219	0.923912	0.355532	NA
mmu-miR-1943-3p	2.00068	3.60663	3.92237	0.919503	0.357833	NA
mmu-miR-878-5p	1.95984	0.249851	3.84673	0.0649516	0.948213	NA
mmu-miR-7655-5p	1.92602	-1.51261	3.85658	-0.392217	0.694898	NA
mmu-miR-126a-3p	1.91803	-5.3474	3.95821	-1.35097	0.176706	NA
mmu-miR-190b-3p	1.91803	-5.3474	3.95821	-1.35097	0.176706	NA
mmu-miR-6923-5p	1.91803	-5.3474	3.95821	-1.35097	0.176706	NA
mmu-miR-6952-5p	1.91632	-1.8292	3.86537	-0.473227	0.636051	NA
mmu-miR-8103	1.88906	3.5267	3.92325	0.898924	0.368693	NA
mmu-miR-17-3p	1.8888	-5.33748	3.95855	-1.34834	0.177548	NA
mmu-miR-3112-3p	1.8888	-5.33748	3.95855	-1.34834	0.177548	NA
mmu-miR-335-5p	1.8888	-5.33748	3.95855	-1.34834	0.177548	NA
mmu-miR-374b-5p	1.86786	3.49883	3.92356	0.891749	0.372528	NA
mmu-miR-501-5p	1.86786	3.49883	3.92356	0.891749	0.372528	NA
mmu-miR-190a-5p	1.85258	-5.30352	3.95974	-1.33936	0.180453	NA
mmu-miR-3102-3p.2-3p	1.82612	3.47289	3.92386	0.885068	0.37612	NA
mmu-miR-212-3p	1.78811	-1.35359	3.86429	-0.350281	0.726128	NA
mmu-miR-702-3p	1.78295	3.43206	3.92435	0.874555	0.381816	NA
mmu-miR-1199-5p	1.74672	0.563517	3.85589	0.146144	0.883807	NA
mmu-miR-3110-5p	1.7314	-5.21574	3.96293	-1.31613	0.188129	NA
mmu-miR-7224-3p	1.7314	-5.21574	3.96293	-1.31613	0.188129	NA
mmu-miR-3098-3p	1.70492	-5.18129	3.96423	-1.30701	0.191209	NA
mmu-miR-497a-5p	1.70492	-5.18129	3.96423	-1.30701	0.191209	NA
mmu-miR-6923-3p	1.70492	-5.18129	3.96423	-1.30701	0.191209	NA
mmu-miR-344-3p	1.69805	3.36205	3.92521	0.856527	0.391706	NA
mmu-miR-760-3p	1.59875	1.07346	3.87038	0.277353	0.781509	NA
mmu-miR-6516-5p	1.574	-5.08273	3.96813	-1.28089	0.200233	NA
mmu-miR-7226-3p	1.574	-5.08273	3.96813	-1.28089	0.200233	NA
mmu-miR-1938	1.56336	3.25751	3.92658	0.829606	0.406761	NA
mmu-miR-7041-5p	1.56336	3.25751	3.92658	0.829606	0.406761	NA
mmu-miR-1948-3p	1.4918	-4.9934	3.97187	-1.25719	0.208685	NA
mmu-miR-7237-3p	1.4918	-4.9934	3.97187	-1.25719	0.208685	NA
mmu-miR-8094	1.4918	-4.9934	3.97187	-1.25719	0.208685	NA
mmu-miR-6948-5p	1.46565	3.16587	3.92786	0.806005	0.42024	NA
mmu-miR-29c-3p	1.44334	3.12896	3.9284	0.796499	0.425742	NA
mmu-miR-7093-3p	1.44141	-1.74136	3.89718	-0.446827	0.655	NA
mmu-miR-7014-5p	1.4166	-4.93605	3.97439	-1.24196	0.21425	NA
mmu-miR-7236-3p	1.40051	3.10137	3.92881	0.789392	0.429883	NA
mmu-miR-449a-5p	1.36794	3.068	3.92931	0.780798	0.434921	NA
mmu-miR-6993-5p	1.36794	3.068	3.92931	0.780798	0.434921	NA
mmu-miR-455-5p	1.33537	3.03384	3.92985	0.772	0.440114	NA
mmu-miR-3075-5p	1.3028	2.99885	3.9304	0.762989	0.44547	NA
mmu-miR-129-1-3p	1.27869	-4.77702	3.98188	-1.19969	0.230259	NA
mmu-miR-129-2-3p	1.27869	-4.77702	3.98188	-1.19969	0.230259	NA
mmu-miR-191-3p	1.25852	2.94296	3.93132	0.748594	0.454102	NA
mmu-miR-1945	1.23766	2.92622	3.9316	0.744281	0.456707	NA
mmu-miR-1981-3p	1.10373	2.74467	3.93486	0.697527	0.485473	NA
mmu-miR-16-1-3p	1.1018	-4.60171	3.98911	-1.15357	0.248678	NA
mmu-miR-3103-3p	1.1018	-4.60171	3.98911	-1.15357	0.248678	NA
mmu-let-7a-2-3p	1.06557	-4.54907	3.99022	-1.14005	0.254264	NA
mmu-miR-204-5p	1.06557	-4.54907	3.99022	-1.14005	0.254264	NA
mmu-miR-450a-1-3p	1.06557	-4.54907	3.99022	-1.14005	0.254264	NA
mmu-miR-450b-3p	1.06557	-4.54907	3.99022	-1.14005	0.254264	NA
mmu-miR-467d-5p	1.06557	-4.54907	3.99022	-1.14005	0.254264	NA
mmu-miR-1298-5p	1.01883	2.63013	3.93714	0.668031	0.504114	NA
mmu-miR-6933-5p	1.01883	2.63013	3.93714	0.668031	0.504114	NA
mmu-miR-6935-5p	1.00986	-4.49172	3.99148	-1.12533	0.260451	NA
mmu-miR-676-3p	0.977097	2.59234	3.93792	0.6583	0.510345	NA
mmu-miR-127-5p	0.944402	-4.43157	3.99285	-1.10988	0.267052	NA
mmu-miR-7675-3p	0.944402	-4.43157	3.99285	-1.10988	0.267052	NA
mmu-miR-3057-3p	0.933929	2.50569	3.93981	0.635993	0.524781	NA
mmu-miR-3066-3p	0.879388	2.44404	3.94121	0.620123	0.535177	NA
mmu-miR-193a-5p	0.85246	-4.30144	3.996	-1.07644	0.281732	NA
mmu-miR-5132-5p	0.85246	-4.30144	3.996	-1.07644	0.281732	NA
mmu-miR-664-3p	0.85246	-4.30144	3.996	-1.07644	0.281732	NA
mmu-miR-7075-3p	0.85246	-4.30144	3.996	-1.07644	0.281732	NA
mmu-miR-1960	0.849026	2.36947	3.94299	0.600931	0.547886	NA
mmu-miR-6952-3p	0.849026	2.36947	3.94299	0.600931	0.547886	NA
mmu-miR-6988-3p	0.849026	2.36947	3.94299	0.600931	0.547886	NA
mmu-miR-12201-3p	0.814248	2.33592	3.94382	0.592299	0.55365	NA
mmu-miR-338-3p	0.813052	-3.05812	4.04445	-0.756127	0.449573	NA
mmu-miR-6236	0.813052	-3.05812	4.04445	-0.756127	0.449573	NA
mmu-miR-700-3p	0.813052	-3.05812	4.04445	-0.756127	0.449573	NA
mmu-miR-7677-3p	0.813052	-3.05812	4.04445	-0.756127	0.449573	NA
mmu-miR-182-3p	0.787002	-4.23268	3.99778	-1.05876	0.28971	NA
mmu-miR-452-5p	0.764123	2.21899	3.94687	0.562217	0.573968	NA
mmu-miR-6998-5p	0.764123	2.21899	3.94687	0.562217	0.573968	NA
mmu-miR-188-3p	0.679221	2.05091	3.95166	0.519	0.603761	NA
mmu-miR-3074-5p	0.679221	2.05091	3.95166	0.519	0.603761	NA
mmu-miR-463-5p	0.679221	2.05091	3.95166	0.519	0.603761	NA
mmu-miR-505-3p	0.679221	2.05091	3.95166	0.519	0.603761	NA
mmu-miR-200c-3p	0.668512	-2.20515	3.98281	-0.553667	0.579807	NA
mmu-miR-3064-5p	0.639345	-3.98778	4.00482	-0.995745	0.319374	NA
mmu-miR-181b-1-3p	0.629601	-3.99308	4.00466	-0.99711	0.318711	NA
mmu-miR-369-3p	0.629601	-3.99308	4.00466	-0.99711	0.318711	NA
mmu-miR-7662-5p	0.629601	-3.99308	4.00466	-0.99711	0.318711	NA
mmu-miR-7a-1-3p	0.629601	-3.99308	4.00466	-0.99711	0.318711	NA
mmu-miR-7648-3p	0.594318	1.86057	3.95777	0.470105	0.63828	NA
mmu-miR-8118	0.594318	1.86057	3.95777	0.470105	0.63828	NA
mmu-miR-1912-5p	0.553689	1.79732	3.95997	0.453871	0.649921	NA
mmu-miR-23b-5p	0.488549	1.62378	3.9665	0.409373	0.682266	NA
mmu-miR-7118-5p	0.455979	1.52841	3.9704	0.384951	0.700274	NA
mmu-miR-3970	0.432273	-1.55674	3.97828	-0.391309	0.695569	NA
mmu-miR-223-3p	0.42623	-3.55862	4.02023	-0.885179	0.37606	NA
mmu-miR-16-2-3p	0.424513	1.38184	3.97689	0.347468	0.728239	NA
mmu-miR-185-5p	0.424513	1.38184	3.97689	0.347468	0.728239	NA
mmu-miR-195a-3p	0.424513	1.38184	3.97689	0.347468	0.728239	NA
mmu-miR-6896-5p	0.424513	1.38184	3.97689	0.347468	0.728239	NA
mmu-miR-7090-3p	0.424513	1.38184	3.97689	0.347468	0.728239	NA
mmu-miR-1231-5p	0.33961	1.07799	3.99064	0.270129	0.787061	NA
mmu-miR-153-3p	0.33961	1.07799	3.99064	0.270129	0.787061	NA
mmu-miR-700-5p	0.33961	1.07799	3.99064	0.270129	0.787061	NA
mmu-miR-93-3p	0.33961	1.07799	3.99064	0.270129	0.787061	NA
mmu-miR-12185-3p	0.314801	-3.28197	4.03267	-0.813845	0.415734	NA
mmu-miR-194-5p	0.314801	-3.28197	4.03267	-0.813845	0.415734	NA
mmu-miR-218-1-3p	0.314801	-3.28197	4.03267	-0.813845	0.415734	NA
mmu-miR-26a-2-3p	0.314801	-3.28197	4.03267	-0.813845	0.415734	NA
mmu-miR-3061-5p	0.293129	0.963587	3.99321	0.241306	0.809318	NA
mmu-miR-1929-5p	0.254708	0.754484	3.99841	0.188696	0.850331	NA
mmu-miR-500-5p	0.254708	0.754484	3.99841	0.188696	0.850331	NA
mmu-miR-503-5p	0.213115	-2.87273	4.05553	-0.708349	0.478728	NA
mmu-let-7j	0.18997	-1.83614	4.04163	-0.454306	0.649609	NA
mmu-miR-1306-5p	0.169805	0.308532	4.01217	0.0768991	0.938704	NA
mmu-miR-6956-3p	0.169805	0.308532	4.01217	0.0768991	0.938704	NA
mmu-miR-376a-5p	0.1574	-2.66013	4.06729	-0.654031	0.513092	NA
mmu-miR-12189-3p	0.0849026	-0.428891	4.04361	-0.106066	0.91553	NA
mmu-miR-12191-3p	0.0849026	-0.428891	4.04361	-0.106066	0.91553	NA
mmu-miR-3066-5p	0.0849026	-0.428891	4.04361	-0.106066	0.91553	NA
mmu-miR-7030-3p	0.0849026	-0.428891	4.04361	-0.106066	0.91553	NA
mmu-miR-1a-3p	0.0651398	-0.520537	4.04531	-0.128677	0.897614	NA
mmu-miR-6239	0.0325699	-0.958358	4.0549	-0.236346	0.813164	NA
mmu-miR-6516-3p	0.0325699	-0.958358	4.0549	-0.236346	0.813164	NA
mmu-let-7c-1-3p	0	NA	NA	NA	NA	NA
mmu-let-7g-3p	0	NA	NA	NA	NA	NA
mmu-let-7i-3p	0	NA	NA	NA	NA	NA
mmu-let-7k	0	NA	NA	NA	NA	NA
mmu-miR-100-3p	0	NA	NA	NA	NA	NA
mmu-miR-101b-5p	0	NA	NA	NA	NA	NA
mmu-miR-101c	0	NA	NA	NA	NA	NA
mmu-miR-103-1-5p	0	NA	NA	NA	NA	NA
mmu-miR-103-2-5p	0	NA	NA	NA	NA	NA
mmu-miR-105	0	NA	NA	NA	NA	NA
mmu-miR-106a-3p	0	NA	NA	NA	NA	NA
mmu-miR-106a-5p	0	NA	NA	NA	NA	NA
mmu-miR-107-5p	0	NA	NA	NA	NA	NA
mmu-miR-10a-3p	0	NA	NA	NA	NA	NA
mmu-miR-10b-3p	0	NA	NA	NA	NA	NA
mmu-miR-1187	0	NA	NA	NA	NA	NA
mmu-miR-1188-3p	0	NA	NA	NA	NA	NA
mmu-miR-1188-5p	0	NA	NA	NA	NA	NA
mmu-miR-1190	0	NA	NA	NA	NA	NA
mmu-miR-1191a	0	NA	NA	NA	NA	NA
mmu-miR-1191b-3p	0	NA	NA	NA	NA	NA
mmu-miR-1192	0	NA	NA	NA	NA	NA
mmu-miR-1193-3p	0	NA	NA	NA	NA	NA
mmu-miR-1193-5p	0	NA	NA	NA	NA	NA
mmu-miR-1195	0	NA	NA	NA	NA	NA
mmu-miR-1197-3p	0	NA	NA	NA	NA	NA
mmu-miR-1197-5p	0	NA	NA	NA	NA	NA
mmu-miR-1198-3p	0	NA	NA	NA	NA	NA
mmu-miR-1199-3p	0	NA	NA	NA	NA	NA
mmu-miR-12178-3p	0	NA	NA	NA	NA	NA
mmu-miR-12178-5p	0	NA	NA	NA	NA	NA
mmu-miR-12179-5p	0	NA	NA	NA	NA	NA
mmu-miR-12180-3p	0	NA	NA	NA	NA	NA
mmu-miR-12181-3p	0	NA	NA	NA	NA	NA
mmu-miR-12181-5p	0	NA	NA	NA	NA	NA
mmu-miR-12182-3p	0	NA	NA	NA	NA	NA
mmu-miR-12182-5p	0	NA	NA	NA	NA	NA
mmu-miR-12183-5p	0	NA	NA	NA	NA	NA
mmu-miR-12184-3p	0	NA	NA	NA	NA	NA
mmu-miR-12184-5p	0	NA	NA	NA	NA	NA
mmu-miR-12185-5p	0	NA	NA	NA	NA	NA
mmu-miR-12186-3p	0	NA	NA	NA	NA	NA
mmu-miR-12186-5p	0	NA	NA	NA	NA	NA
mmu-miR-12187-3p	0	NA	NA	NA	NA	NA
mmu-miR-12187-5p	0	NA	NA	NA	NA	NA
mmu-miR-12188-3p	0	NA	NA	NA	NA	NA
mmu-miR-12188-5p	0	NA	NA	NA	NA	NA
mmu-miR-12190-3p	0	NA	NA	NA	NA	NA
mmu-miR-12191-5p	0	NA	NA	NA	NA	NA
mmu-miR-12192-5p	0	NA	NA	NA	NA	NA
mmu-miR-12193-3p	0	NA	NA	NA	NA	NA
mmu-miR-12193-5p	0	NA	NA	NA	NA	NA
mmu-miR-12194-3p	0	NA	NA	NA	NA	NA
mmu-miR-12195-3p	0	NA	NA	NA	NA	NA
mmu-miR-12195-5p	0	NA	NA	NA	NA	NA
mmu-miR-12196-3p	0	NA	NA	NA	NA	NA
mmu-miR-12196-5p	0	NA	NA	NA	NA	NA
mmu-miR-12197-3p	0	NA	NA	NA	NA	NA
mmu-miR-12198-3p	0	NA	NA	NA	NA	NA
mmu-miR-12199-3p	0	NA	NA	NA	NA	NA
mmu-miR-122-3p	0	NA	NA	NA	NA	NA
mmu-miR-12200-3p	0	NA	NA	NA	NA	NA
mmu-miR-12200-5p	0	NA	NA	NA	NA	NA
mmu-miR-12201-5p	0	NA	NA	NA	NA	NA
mmu-miR-12202-3p	0	NA	NA	NA	NA	NA
mmu-miR-12202-5p	0	NA	NA	NA	NA	NA
mmu-miR-12203-3p	0	NA	NA	NA	NA	NA
mmu-miR-12203-5p	0	NA	NA	NA	NA	NA
mmu-miR-12204-5p	0	NA	NA	NA	NA	NA
mmu-miR-12205-3p	0	NA	NA	NA	NA	NA
mmu-miR-12205-5p	0	NA	NA	NA	NA	NA
mmu-miR-12206-5p	0	NA	NA	NA	NA	NA
mmu-miR-1224-3p	0	NA	NA	NA	NA	NA
mmu-miR-1224-5p	0	NA	NA	NA	NA	NA
mmu-miR-122b-3p	0	NA	NA	NA	NA	NA
mmu-miR-122b-5p	0	NA	NA	NA	NA	NA
mmu-miR-1231-3p	0	NA	NA	NA	NA	NA
mmu-miR-124-3p	0	NA	NA	NA	NA	NA
mmu-miR-124-5p	0	NA	NA	NA	NA	NA
mmu-miR-1247-3p	0	NA	NA	NA	NA	NA
mmu-miR-1247-5p	0	NA	NA	NA	NA	NA
mmu-miR-1249-5p	0	NA	NA	NA	NA	NA
mmu-miR-124b-3p	0	NA	NA	NA	NA	NA
mmu-miR-1251-3p	0	NA	NA	NA	NA	NA
mmu-miR-1251-5p	0	NA	NA	NA	NA	NA
mmu-miR-1258-3p	0	NA	NA	NA	NA	NA
mmu-miR-1258-5p	0	NA	NA	NA	NA	NA
mmu-miR-1264-3p	0	NA	NA	NA	NA	NA
mmu-miR-1264-5p	0	NA	NA	NA	NA	NA
mmu-miR-126b-3p	0	NA	NA	NA	NA	NA
mmu-miR-126b-5p	0	NA	NA	NA	NA	NA
mmu-miR-1271-3p	0	NA	NA	NA	NA	NA
mmu-miR-1271-5p	0	NA	NA	NA	NA	NA
mmu-miR-128-2-5p	0	NA	NA	NA	NA	NA
mmu-miR-1291	0	NA	NA	NA	NA	NA
mmu-miR-1298-3p	0	NA	NA	NA	NA	NA
mmu-miR-129b-3p	0	NA	NA	NA	NA	NA
mmu-miR-129b-5p	0	NA	NA	NA	NA	NA
mmu-miR-130b-5p	0	NA	NA	NA	NA	NA
mmu-miR-130c	0	NA	NA	NA	NA	NA
mmu-miR-132-5p	0	NA	NA	NA	NA	NA
mmu-miR-133a-5p	0	NA	NA	NA	NA	NA
mmu-miR-133b-5p	0	NA	NA	NA	NA	NA
mmu-miR-133c	0	NA	NA	NA	NA	NA
mmu-miR-134-3p	0	NA	NA	NA	NA	NA
mmu-miR-134-5p	0	NA	NA	NA	NA	NA
mmu-miR-135a-1-3p	0	NA	NA	NA	NA	NA
mmu-miR-135a-2-3p	0	NA	NA	NA	NA	NA
mmu-miR-135a-5p	0	NA	NA	NA	NA	NA
mmu-miR-135b-3p	0	NA	NA	NA	NA	NA
mmu-miR-135b-5p	0	NA	NA	NA	NA	NA
mmu-miR-136-5p	0	NA	NA	NA	NA	NA
mmu-miR-137-3p	0	NA	NA	NA	NA	NA
mmu-miR-137-5p	0	NA	NA	NA	NA	NA
mmu-miR-138-1-3p	0	NA	NA	NA	NA	NA
mmu-miR-138-2-3p	0	NA	NA	NA	NA	NA
mmu-miR-139-3p	0	NA	NA	NA	NA	NA
mmu-miR-141-5p	0	NA	NA	NA	NA	NA
mmu-miR-142b	0	NA	NA	NA	NA	NA
mmu-miR-145b	0	NA	NA	NA	NA	NA
mmu-miR-146a-3p	0	NA	NA	NA	NA	NA
mmu-miR-146b-3p	0	NA	NA	NA	NA	NA
mmu-miR-147-5p	0	NA	NA	NA	NA	NA
mmu-miR-149-3p	0	NA	NA	NA	NA	NA
mmu-miR-150-3p	0	NA	NA	NA	NA	NA
mmu-miR-150-5p	0	NA	NA	NA	NA	NA
mmu-miR-153-5p	0	NA	NA	NA	NA	NA
mmu-miR-154-3p	0	NA	NA	NA	NA	NA
mmu-miR-154-5p	0	NA	NA	NA	NA	NA
mmu-miR-155-3p	0	NA	NA	NA	NA	NA
mmu-miR-15a-3p	0	NA	NA	NA	NA	NA
mmu-miR-15b-3p	0	NA	NA	NA	NA	NA
mmu-miR-1668	0	NA	NA	NA	NA	NA
mmu-miR-181b-2-3p	0	NA	NA	NA	NA	NA
mmu-miR-181d-3p	0	NA	NA	NA	NA	NA
mmu-miR-1839-3p	0	NA	NA	NA	NA	NA
mmu-miR-184-5p	0	NA	NA	NA	NA	NA
mmu-miR-186-3p	0	NA	NA	NA	NA	NA
mmu-miR-187-5p	0	NA	NA	NA	NA	NA
mmu-miR-1892	0	NA	NA	NA	NA	NA
mmu-miR-1893	0	NA	NA	NA	NA	NA
mmu-miR-1894-3p	0	NA	NA	NA	NA	NA
mmu-miR-1894-5p	0	NA	NA	NA	NA	NA
mmu-miR-1895	0	NA	NA	NA	NA	NA
mmu-miR-1896	0	NA	NA	NA	NA	NA
mmu-miR-1897-3p	0	NA	NA	NA	NA	NA
mmu-miR-1897-5p	0	NA	NA	NA	NA	NA
mmu-miR-1898	0	NA	NA	NA	NA	NA
mmu-miR-1899	0	NA	NA	NA	NA	NA
mmu-miR-18b-3p	0	NA	NA	NA	NA	NA
mmu-miR-18b-5p	0	NA	NA	NA	NA	NA
mmu-miR-1900	0	NA	NA	NA	NA	NA
mmu-miR-1901	0	NA	NA	NA	NA	NA
mmu-miR-1902	0	NA	NA	NA	NA	NA
mmu-miR-1903	0	NA	NA	NA	NA	NA
mmu-miR-1904	0	NA	NA	NA	NA	NA
mmu-miR-1905	0	NA	NA	NA	NA	NA
mmu-miR-1906	0	NA	NA	NA	NA	NA
mmu-miR-1907	0	NA	NA	NA	NA	NA
mmu-miR-190a-3p	0	NA	NA	NA	NA	NA
mmu-miR-1911-3p	0	NA	NA	NA	NA	NA
mmu-miR-1911-5p	0	NA	NA	NA	NA	NA
mmu-miR-1912-3p	0	NA	NA	NA	NA	NA
mmu-miR-192-3p	0	NA	NA	NA	NA	NA
mmu-miR-1927	0	NA	NA	NA	NA	NA
mmu-miR-1928	0	NA	NA	NA	NA	NA
mmu-miR-1929-3p	0	NA	NA	NA	NA	NA
mmu-miR-1930-3p	0	NA	NA	NA	NA	NA
mmu-miR-1930-5p	0	NA	NA	NA	NA	NA
mmu-miR-1931	0	NA	NA	NA	NA	NA
mmu-miR-1932	0	NA	NA	NA	NA	NA
mmu-miR-1936	0	NA	NA	NA	NA	NA
mmu-miR-193b-5p	0	NA	NA	NA	NA	NA
mmu-miR-194-1-3p	0	NA	NA	NA	NA	NA
mmu-miR-194-2-3p	0	NA	NA	NA	NA	NA
mmu-miR-1941-3p	0	NA	NA	NA	NA	NA
mmu-miR-1942	0	NA	NA	NA	NA	NA
mmu-miR-1946a	0	NA	NA	NA	NA	NA
mmu-miR-1946b	0	NA	NA	NA	NA	NA
mmu-miR-1947-3p	0	NA	NA	NA	NA	NA
mmu-miR-1948-5p	0	NA	NA	NA	NA	NA
mmu-miR-1949	0	NA	NA	NA	NA	NA
mmu-miR-1950	0	NA	NA	NA	NA	NA
mmu-miR-1951	0	NA	NA	NA	NA	NA
mmu-miR-1952	0	NA	NA	NA	NA	NA
mmu-miR-1953	0	NA	NA	NA	NA	NA
mmu-miR-1954	0	NA	NA	NA	NA	NA
mmu-miR-1955-5p	0	NA	NA	NA	NA	NA
mmu-miR-1956	0	NA	NA	NA	NA	NA
mmu-miR-1958	0	NA	NA	NA	NA	NA
mmu-miR-195a-5p	0	NA	NA	NA	NA	NA
mmu-miR-195b	0	NA	NA	NA	NA	NA
mmu-miR-1961	0	NA	NA	NA	NA	NA
mmu-miR-1962	0	NA	NA	NA	NA	NA
mmu-miR-1963	0	NA	NA	NA	NA	NA
mmu-miR-1964-5p	0	NA	NA	NA	NA	NA
mmu-miR-1966-3p	0	NA	NA	NA	NA	NA
mmu-miR-1966-5p	0	NA	NA	NA	NA	NA
mmu-miR-1967	0	NA	NA	NA	NA	NA
mmu-miR-1968-3p	0	NA	NA	NA	NA	NA
mmu-miR-1968-5p	0	NA	NA	NA	NA	NA
mmu-miR-1969	0	NA	NA	NA	NA	NA
mmu-miR-196a-1-3p	0	NA	NA	NA	NA	NA
mmu-miR-1970	0	NA	NA	NA	NA	NA
mmu-miR-1970b-5p	0	NA	NA	NA	NA	NA
mmu-miR-1970c-3p	0	NA	NA	NA	NA	NA
mmu-miR-1970c-5p	0	NA	NA	NA	NA	NA
mmu-miR-1971	0	NA	NA	NA	NA	NA
mmu-miR-1982-3p	0	NA	NA	NA	NA	NA
mmu-miR-1982-5p	0	NA	NA	NA	NA	NA
mmu-miR-199b-5p	0	NA	NA	NA	NA	NA
mmu-miR-19a-5p	0	NA	NA	NA	NA	NA
mmu-miR-19b-1-5p	0	NA	NA	NA	NA	NA
mmu-miR-19b-2-5p	0	NA	NA	NA	NA	NA
mmu-miR-1a-1-5p	0	NA	NA	NA	NA	NA
mmu-miR-1a-2-5p	0	NA	NA	NA	NA	NA
mmu-miR-1b-3p	0	NA	NA	NA	NA	NA
mmu-miR-1b-5p	0	NA	NA	NA	NA	NA
mmu-miR-200a-3p	0	NA	NA	NA	NA	NA
mmu-miR-200a-5p	0	NA	NA	NA	NA	NA
mmu-miR-200b-3p	0	NA	NA	NA	NA	NA
mmu-miR-200b-5p	0	NA	NA	NA	NA	NA
mmu-miR-200c-5p	0	NA	NA	NA	NA	NA
mmu-miR-201-3p	0	NA	NA	NA	NA	NA
mmu-miR-201-5p	0	NA	NA	NA	NA	NA
mmu-miR-202-3p	0	NA	NA	NA	NA	NA
mmu-miR-202-5p	0	NA	NA	NA	NA	NA
mmu-miR-203-5p	0	NA	NA	NA	NA	NA
mmu-miR-203b-3p	0	NA	NA	NA	NA	NA
mmu-miR-203b-5p	0	NA	NA	NA	NA	NA
mmu-miR-204-3p	0	NA	NA	NA	NA	NA
mmu-miR-205-3p	0	NA	NA	NA	NA	NA
mmu-miR-206-5p	0	NA	NA	NA	NA	NA
mmu-miR-207	0	NA	NA	NA	NA	NA
mmu-miR-208a-5p	0	NA	NA	NA	NA	NA
mmu-miR-208b-3p	0	NA	NA	NA	NA	NA
mmu-miR-208b-5p	0	NA	NA	NA	NA	NA
mmu-miR-20a-3p	0	NA	NA	NA	NA	NA
mmu-miR-20b-3p	0	NA	NA	NA	NA	NA
mmu-miR-20b-5p	0	NA	NA	NA	NA	NA
mmu-miR-211-3p	0	NA	NA	NA	NA	NA
mmu-miR-211-5p	0	NA	NA	NA	NA	NA
mmu-miR-212-5p	0	NA	NA	NA	NA	NA
mmu-miR-2136	0	NA	NA	NA	NA	NA
mmu-miR-2137	0	NA	NA	NA	NA	NA
mmu-miR-2139	0	NA	NA	NA	NA	NA
mmu-miR-215-3p	0	NA	NA	NA	NA	NA
mmu-miR-216a-3p	0	NA	NA	NA	NA	NA
mmu-miR-216a-5p	0	NA	NA	NA	NA	NA
mmu-miR-216b-3p	0	NA	NA	NA	NA	NA
mmu-miR-216b-5p	0	NA	NA	NA	NA	NA
mmu-miR-216c-3p	0	NA	NA	NA	NA	NA
mmu-miR-216c-5p	0	NA	NA	NA	NA	NA
mmu-miR-217-3p	0	NA	NA	NA	NA	NA
mmu-miR-217-5p	0	NA	NA	NA	NA	NA
mmu-miR-218-2-3p	0	NA	NA	NA	NA	NA
mmu-miR-219a-2-3p	0	NA	NA	NA	NA	NA
mmu-miR-219b-3p	0	NA	NA	NA	NA	NA
mmu-miR-219b-5p	0	NA	NA	NA	NA	NA
mmu-miR-219c-3p	0	NA	NA	NA	NA	NA
mmu-miR-219c-5p	0	NA	NA	NA	NA	NA
mmu-miR-21b	0	NA	NA	NA	NA	NA
mmu-miR-21c	0	NA	NA	NA	NA	NA
mmu-miR-223-5p	0	NA	NA	NA	NA	NA
mmu-miR-224-3p	0	NA	NA	NA	NA	NA
mmu-miR-23a-5p	0	NA	NA	NA	NA	NA
mmu-miR-24-1-5p	0	NA	NA	NA	NA	NA
mmu-miR-26a-1-3p	0	NA	NA	NA	NA	NA
mmu-miR-2861	0	NA	NA	NA	NA	NA
mmu-miR-28b	0	NA	NA	NA	NA	NA
mmu-miR-28c	0	NA	NA	NA	NA	NA
mmu-miR-290a-3p	0	NA	NA	NA	NA	NA
mmu-miR-290a-5p	0	NA	NA	NA	NA	NA
mmu-miR-290b-3p	0	NA	NA	NA	NA	NA
mmu-miR-290b-5p	0	NA	NA	NA	NA	NA
mmu-miR-291a-3p	0	NA	NA	NA	NA	NA
mmu-miR-291a-5p	0	NA	NA	NA	NA	NA
mmu-miR-291b-3p	0	NA	NA	NA	NA	NA
mmu-miR-291b-5p	0	NA	NA	NA	NA	NA
mmu-miR-292a-3p	0	NA	NA	NA	NA	NA
mmu-miR-292a-5p	0	NA	NA	NA	NA	NA
mmu-miR-292b-3p	0	NA	NA	NA	NA	NA
mmu-miR-292b-5p	0	NA	NA	NA	NA	NA
mmu-miR-293-3p	0	NA	NA	NA	NA	NA
mmu-miR-293-5p	0	NA	NA	NA	NA	NA
mmu-miR-294-3p	0	NA	NA	NA	NA	NA
mmu-miR-294-5p	0	NA	NA	NA	NA	NA
mmu-miR-295-3p	0	NA	NA	NA	NA	NA
mmu-miR-295-5p	0	NA	NA	NA	NA	NA
mmu-miR-297a-3p	0	NA	NA	NA	NA	NA
mmu-miR-297a-5p	0	NA	NA	NA	NA	NA
mmu-miR-297b-3p	0	NA	NA	NA	NA	NA
mmu-miR-297b-5p	0	NA	NA	NA	NA	NA
mmu-miR-297c-3p	0	NA	NA	NA	NA	NA
mmu-miR-297c-5p	0	NA	NA	NA	NA	NA
mmu-miR-298-3p	0	NA	NA	NA	NA	NA
mmu-miR-299a-3p	0	NA	NA	NA	NA	NA
mmu-miR-299a-5p	0	NA	NA	NA	NA	NA
mmu-miR-299b-3p	0	NA	NA	NA	NA	NA
mmu-miR-299b-5p	0	NA	NA	NA	NA	NA
mmu-miR-29b-1-5p	0	NA	NA	NA	NA	NA
mmu-miR-29b-2-5p	0	NA	NA	NA	NA	NA
mmu-miR-29c-5p	0	NA	NA	NA	NA	NA
mmu-miR-300-3p	0	NA	NA	NA	NA	NA
mmu-miR-300-5p	0	NA	NA	NA	NA	NA
mmu-miR-301a-5p	0	NA	NA	NA	NA	NA
mmu-miR-301b-5p	0	NA	NA	NA	NA	NA
mmu-miR-302a-3p	0	NA	NA	NA	NA	NA
mmu-miR-302a-5p	0	NA	NA	NA	NA	NA
mmu-miR-302b-3p	0	NA	NA	NA	NA	NA
mmu-miR-302b-5p	0	NA	NA	NA	NA	NA
mmu-miR-302c-3p	0	NA	NA	NA	NA	NA
mmu-miR-302c-5p	0	NA	NA	NA	NA	NA
mmu-miR-302d-3p	0	NA	NA	NA	NA	NA
mmu-miR-302d-5p	0	NA	NA	NA	NA	NA
mmu-miR-3058-3p	0	NA	NA	NA	NA	NA
mmu-miR-3058-5p	0	NA	NA	NA	NA	NA
mmu-miR-3059-3p	0	NA	NA	NA	NA	NA
mmu-miR-3059-5p	0	NA	NA	NA	NA	NA
mmu-miR-3060-5p	0	NA	NA	NA	NA	NA
mmu-miR-3062-3p	0	NA	NA	NA	NA	NA
mmu-miR-3062-5p	0	NA	NA	NA	NA	NA
mmu-miR-3063-3p	0	NA	NA	NA	NA	NA
mmu-miR-3063-5p	0	NA	NA	NA	NA	NA
mmu-miR-3064-3p	0	NA	NA	NA	NA	NA
mmu-miR-3065-3p	0	NA	NA	NA	NA	NA
mmu-miR-3065-5p	0	NA	NA	NA	NA	NA
mmu-miR-3067-3p	0	NA	NA	NA	NA	NA
mmu-miR-3067-5p	0	NA	NA	NA	NA	NA
mmu-miR-3068-5p	0	NA	NA	NA	NA	NA
mmu-miR-3069-3p	0	NA	NA	NA	NA	NA
mmu-miR-3069-5p	0	NA	NA	NA	NA	NA
mmu-miR-3070-2-3p	0	NA	NA	NA	NA	NA
mmu-miR-3070-3p	0	NA	NA	NA	NA	NA
mmu-miR-3070-5p	0	NA	NA	NA	NA	NA
mmu-miR-3071-3p	0	NA	NA	NA	NA	NA
mmu-miR-3071-5p	0	NA	NA	NA	NA	NA
mmu-miR-3072-3p	0	NA	NA	NA	NA	NA
mmu-miR-3072-5p	0	NA	NA	NA	NA	NA
mmu-miR-3073a-3p	0	NA	NA	NA	NA	NA
mmu-miR-3073a-5p	0	NA	NA	NA	NA	NA
mmu-miR-3073b-3p	0	NA	NA	NA	NA	NA
mmu-miR-3073b-5p	0	NA	NA	NA	NA	NA
mmu-miR-3074-1-3p	0	NA	NA	NA	NA	NA
mmu-miR-3074-2-3p	0	NA	NA	NA	NA	NA
mmu-miR-3075-3p	0	NA	NA	NA	NA	NA
mmu-miR-3076-3p	0	NA	NA	NA	NA	NA
mmu-miR-3076-5p	0	NA	NA	NA	NA	NA
mmu-miR-3077-3p	0	NA	NA	NA	NA	NA
mmu-miR-3077-5p	0	NA	NA	NA	NA	NA
mmu-miR-3078-3p	0	NA	NA	NA	NA	NA
mmu-miR-3078-5p	0	NA	NA	NA	NA	NA
mmu-miR-3079-3p	0	NA	NA	NA	NA	NA
mmu-miR-3079-5p	0	NA	NA	NA	NA	NA
mmu-miR-3080-3p	0	NA	NA	NA	NA	NA
mmu-miR-3080-5p	0	NA	NA	NA	NA	NA
mmu-miR-3081-3p	0	NA	NA	NA	NA	NA
mmu-miR-3081-5p	0	NA	NA	NA	NA	NA
mmu-miR-3082-5p	0	NA	NA	NA	NA	NA
mmu-miR-3083-3p	0	NA	NA	NA	NA	NA
mmu-miR-3083-5p	0	NA	NA	NA	NA	NA
mmu-miR-3083b-3p	0	NA	NA	NA	NA	NA
mmu-miR-3083b-5p	0	NA	NA	NA	NA	NA
mmu-miR-3084-3p	0	NA	NA	NA	NA	NA
mmu-miR-3084-5p	0	NA	NA	NA	NA	NA
mmu-miR-3085-3p	0	NA	NA	NA	NA	NA
mmu-miR-3085-5p	0	NA	NA	NA	NA	NA
mmu-miR-3086-3p	0	NA	NA	NA	NA	NA
mmu-miR-3087-3p	0	NA	NA	NA	NA	NA
mmu-miR-3087-5p	0	NA	NA	NA	NA	NA
mmu-miR-3088-3p	0	NA	NA	NA	NA	NA
mmu-miR-3088-5p	0	NA	NA	NA	NA	NA
mmu-miR-3089-3p	0	NA	NA	NA	NA	NA
mmu-miR-3089-5p	0	NA	NA	NA	NA	NA
mmu-miR-3090-3p	0	NA	NA	NA	NA	NA
mmu-miR-3090-5p	0	NA	NA	NA	NA	NA
mmu-miR-3091-3p	0	NA	NA	NA	NA	NA
mmu-miR-3091-5p	0	NA	NA	NA	NA	NA
mmu-miR-3092-3p	0	NA	NA	NA	NA	NA
mmu-miR-3092-5p	0	NA	NA	NA	NA	NA
mmu-miR-3093-3p	0	NA	NA	NA	NA	NA
mmu-miR-3093-5p	0	NA	NA	NA	NA	NA
mmu-miR-3094-3p	0	NA	NA	NA	NA	NA
mmu-miR-3094-5p	0	NA	NA	NA	NA	NA
mmu-miR-3095-5p	0	NA	NA	NA	NA	NA
mmu-miR-3097-3p	0	NA	NA	NA	NA	NA
mmu-miR-3097-5p	0	NA	NA	NA	NA	NA
mmu-miR-3098-5p	0	NA	NA	NA	NA	NA
mmu-miR-3099-5p	0	NA	NA	NA	NA	NA
mmu-miR-30f	0	NA	NA	NA	NA	NA
mmu-miR-3100-3p	0	NA	NA	NA	NA	NA
mmu-miR-3100-5p	0	NA	NA	NA	NA	NA
mmu-miR-3101-3p	0	NA	NA	NA	NA	NA
mmu-miR-3101-5p	0	NA	NA	NA	NA	NA
mmu-miR-3102-5p	0	NA	NA	NA	NA	NA
mmu-miR-3103-5p	0	NA	NA	NA	NA	NA
mmu-miR-3104-3p	0	NA	NA	NA	NA	NA
mmu-miR-3104-5p	0	NA	NA	NA	NA	NA
mmu-miR-3105-3p	0	NA	NA	NA	NA	NA
mmu-miR-3105-5p	0	NA	NA	NA	NA	NA
mmu-miR-3106-3p	0	NA	NA	NA	NA	NA
mmu-miR-3106-5p	0	NA	NA	NA	NA	NA
mmu-miR-3108-3p	0	NA	NA	NA	NA	NA
mmu-miR-3108-5p	0	NA	NA	NA	NA	NA
mmu-miR-3109-3p	0	NA	NA	NA	NA	NA
mmu-miR-3109-5p	0	NA	NA	NA	NA	NA
mmu-miR-3110-3p	0	NA	NA	NA	NA	NA
mmu-miR-3112-5p	0	NA	NA	NA	NA	NA
mmu-miR-3113-3p	0	NA	NA	NA	NA	NA
mmu-miR-3113-5p	0	NA	NA	NA	NA	NA
mmu-miR-3154	0	NA	NA	NA	NA	NA
mmu-miR-32-3p	0	NA	NA	NA	NA	NA
mmu-miR-32-5p	0	NA	NA	NA	NA	NA
mmu-miR-320-5p	0	NA	NA	NA	NA	NA
mmu-miR-323-3p	0	NA	NA	NA	NA	NA
mmu-miR-323-5p	0	NA	NA	NA	NA	NA
mmu-miR-325-3p	0	NA	NA	NA	NA	NA
mmu-miR-325-5p	0	NA	NA	NA	NA	NA
mmu-miR-326-5p	0	NA	NA	NA	NA	NA
mmu-miR-327	0	NA	NA	NA	NA	NA
mmu-miR-328-5p	0	NA	NA	NA	NA	NA
mmu-miR-329-3p	0	NA	NA	NA	NA	NA
mmu-miR-329-5p	0	NA	NA	NA	NA	NA
mmu-miR-33-3p	0	NA	NA	NA	NA	NA
mmu-miR-331-5p	0	NA	NA	NA	NA	NA
mmu-miR-337-3p	0	NA	NA	NA	NA	NA
mmu-miR-337-5p	0	NA	NA	NA	NA	NA
mmu-miR-338-5p	0	NA	NA	NA	NA	NA
mmu-miR-340-3p	0	NA	NA	NA	NA	NA
mmu-miR-340-5p	0	NA	NA	NA	NA	NA
mmu-miR-341-3p	0	NA	NA	NA	NA	NA
mmu-miR-341-5p	0	NA	NA	NA	NA	NA
mmu-miR-342-5p	0	NA	NA	NA	NA	NA
mmu-miR-343	0	NA	NA	NA	NA	NA
mmu-miR-344-5p	0	NA	NA	NA	NA	NA
mmu-miR-344b-5p	0	NA	NA	NA	NA	NA
mmu-miR-344c-3p	0	NA	NA	NA	NA	NA
mmu-miR-344c-5p	0	NA	NA	NA	NA	NA
mmu-miR-344d-1-5p	0	NA	NA	NA	NA	NA
mmu-miR-344d-2-5p	0	NA	NA	NA	NA	NA
mmu-miR-344d-3-5p	0	NA	NA	NA	NA	NA
mmu-miR-344e-3p	0	NA	NA	NA	NA	NA
mmu-miR-344e-5p	0	NA	NA	NA	NA	NA
mmu-miR-344f-3p	0	NA	NA	NA	NA	NA
mmu-miR-344f-5p	0	NA	NA	NA	NA	NA
mmu-miR-344g-3p	0	NA	NA	NA	NA	NA
mmu-miR-344g-5p	0	NA	NA	NA	NA	NA
mmu-miR-344h-3p	0	NA	NA	NA	NA	NA
mmu-miR-344h-5p	0	NA	NA	NA	NA	NA
mmu-miR-344i	0	NA	NA	NA	NA	NA
mmu-miR-346-3p	0	NA	NA	NA	NA	NA
mmu-miR-346-5p	0	NA	NA	NA	NA	NA
mmu-miR-3470a	0	NA	NA	NA	NA	NA
mmu-miR-3470b	0	NA	NA	NA	NA	NA
mmu-miR-3471	0	NA	NA	NA	NA	NA
mmu-miR-3472	0	NA	NA	NA	NA	NA
mmu-miR-3473a	0	NA	NA	NA	NA	NA
mmu-miR-3473b	0	NA	NA	NA	NA	NA
mmu-miR-3473c	0	NA	NA	NA	NA	NA
mmu-miR-3473e	0	NA	NA	NA	NA	NA
mmu-miR-3473f	0	NA	NA	NA	NA	NA
mmu-miR-3473g	0	NA	NA	NA	NA	NA
mmu-miR-3474	0	NA	NA	NA	NA	NA
mmu-miR-3475-3p	0	NA	NA	NA	NA	NA
mmu-miR-3475-5p	0	NA	NA	NA	NA	NA
mmu-miR-34a-3p	0	NA	NA	NA	NA	NA
mmu-miR-351-3p	0	NA	NA	NA	NA	NA
mmu-miR-3544-3p	0	NA	NA	NA	NA	NA
mmu-miR-3544-5p	0	NA	NA	NA	NA	NA
mmu-miR-3547-3p	0	NA	NA	NA	NA	NA
mmu-miR-3547-5p	0	NA	NA	NA	NA	NA
mmu-miR-3552	0	NA	NA	NA	NA	NA
mmu-miR-3569-3p	0	NA	NA	NA	NA	NA
mmu-miR-3569-5p	0	NA	NA	NA	NA	NA
mmu-miR-3572-3p	0	NA	NA	NA	NA	NA
mmu-miR-3618-3p	0	NA	NA	NA	NA	NA
mmu-miR-3618-5p	0	NA	NA	NA	NA	NA
mmu-miR-362-5p	0	NA	NA	NA	NA	NA
mmu-miR-3620-3p	0	NA	NA	NA	NA	NA
mmu-miR-3620-5p	0	NA	NA	NA	NA	NA
mmu-miR-363-3p	0	NA	NA	NA	NA	NA
mmu-miR-363-5p	0	NA	NA	NA	NA	NA
mmu-miR-365-1-5p	0	NA	NA	NA	NA	NA
mmu-miR-367-3p	0	NA	NA	NA	NA	NA
mmu-miR-367-5p	0	NA	NA	NA	NA	NA
mmu-miR-369-5p	0	NA	NA	NA	NA	NA
mmu-miR-370-3p	0	NA	NA	NA	NA	NA
mmu-miR-370-5p	0	NA	NA	NA	NA	NA
mmu-miR-374c-5p	0	NA	NA	NA	NA	NA
mmu-miR-375-5p	0	NA	NA	NA	NA	NA
mmu-miR-376a-3p	0	NA	NA	NA	NA	NA
mmu-miR-376b-3p	0	NA	NA	NA	NA	NA
mmu-miR-376b-5p	0	NA	NA	NA	NA	NA
mmu-miR-376c-3p	0	NA	NA	NA	NA	NA
mmu-miR-376c-5p	0	NA	NA	NA	NA	NA
mmu-miR-377-3p	0	NA	NA	NA	NA	NA
mmu-miR-377-5p	0	NA	NA	NA	NA	NA
mmu-miR-379-3p	0	NA	NA	NA	NA	NA
mmu-miR-379-5p	0	NA	NA	NA	NA	NA
mmu-miR-380-3p	0	NA	NA	NA	NA	NA
mmu-miR-380-5p	0	NA	NA	NA	NA	NA
mmu-miR-381-5p	0	NA	NA	NA	NA	NA
mmu-miR-382-3p	0	NA	NA	NA	NA	NA
mmu-miR-382-5p	0	NA	NA	NA	NA	NA
mmu-miR-383-3p	0	NA	NA	NA	NA	NA
mmu-miR-384-3p	0	NA	NA	NA	NA	NA
mmu-miR-384-5p	0	NA	NA	NA	NA	NA
mmu-miR-3960	0	NA	NA	NA	NA	NA
mmu-miR-3961	0	NA	NA	NA	NA	NA
mmu-miR-3962	0	NA	NA	NA	NA	NA
mmu-miR-3963	0	NA	NA	NA	NA	NA
mmu-miR-3964	0	NA	NA	NA	NA	NA
mmu-miR-3965	0	NA	NA	NA	NA	NA
mmu-miR-3966	0	NA	NA	NA	NA	NA
mmu-miR-3967	0	NA	NA	NA	NA	NA
mmu-miR-3968	0	NA	NA	NA	NA	NA
mmu-miR-3969	0	NA	NA	NA	NA	NA
mmu-miR-3971	0	NA	NA	NA	NA	NA
mmu-miR-409-5p	0	NA	NA	NA	NA	NA
mmu-miR-410-5p	0	NA	NA	NA	NA	NA
mmu-miR-411-3p	0	NA	NA	NA	NA	NA
mmu-miR-412-3p	0	NA	NA	NA	NA	NA
mmu-miR-412-5p	0	NA	NA	NA	NA	NA
mmu-miR-421-5p	0	NA	NA	NA	NA	NA
mmu-miR-429-5p	0	NA	NA	NA	NA	NA
mmu-miR-431-3p	0	NA	NA	NA	NA	NA
mmu-miR-431-5p	0	NA	NA	NA	NA	NA
mmu-miR-432	0	NA	NA	NA	NA	NA
mmu-miR-433-3p	0	NA	NA	NA	NA	NA
mmu-miR-433-5p	0	NA	NA	NA	NA	NA
mmu-miR-434-3p	0	NA	NA	NA	NA	NA
mmu-miR-434-5p	0	NA	NA	NA	NA	NA
mmu-miR-448-3p	0	NA	NA	NA	NA	NA
mmu-miR-448-5p	0	NA	NA	NA	NA	NA
mmu-miR-449a-3p	0	NA	NA	NA	NA	NA
mmu-miR-449b	0	NA	NA	NA	NA	NA
mmu-miR-449c-3p	0	NA	NA	NA	NA	NA
mmu-miR-450a-2-3p	0	NA	NA	NA	NA	NA
mmu-miR-451b	0	NA	NA	NA	NA	NA
mmu-miR-452-3p	0	NA	NA	NA	NA	NA
mmu-miR-453	0	NA	NA	NA	NA	NA
mmu-miR-455-3p	0	NA	NA	NA	NA	NA
mmu-miR-463-3p	0	NA	NA	NA	NA	NA
mmu-miR-465a-3p	0	NA	NA	NA	NA	NA
mmu-miR-465a-5p	0	NA	NA	NA	NA	NA
mmu-miR-465b-3p	0	NA	NA	NA	NA	NA
mmu-miR-465b-5p	0	NA	NA	NA	NA	NA
mmu-miR-465c-3p	0	NA	NA	NA	NA	NA
mmu-miR-465d-3p	0	NA	NA	NA	NA	NA
mmu-miR-465d-5p	0	NA	NA	NA	NA	NA
mmu-miR-466a-3p	0	NA	NA	NA	NA	NA
mmu-miR-466a-5p	0	NA	NA	NA	NA	NA
mmu-miR-466b-3p	0	NA	NA	NA	NA	NA
mmu-miR-466b-5p	0	NA	NA	NA	NA	NA
mmu-miR-466c-3p	0	NA	NA	NA	NA	NA
mmu-miR-466c-5p	0	NA	NA	NA	NA	NA
mmu-miR-466d-3p	0	NA	NA	NA	NA	NA
mmu-miR-466d-5p	0	NA	NA	NA	NA	NA
mmu-miR-466e-3p	0	NA	NA	NA	NA	NA
mmu-miR-466e-5p	0	NA	NA	NA	NA	NA
mmu-miR-466f	0	NA	NA	NA	NA	NA
mmu-miR-466f-3p	0	NA	NA	NA	NA	NA
mmu-miR-466f-5p	0	NA	NA	NA	NA	NA
mmu-miR-466g	0	NA	NA	NA	NA	NA
mmu-miR-466h-3p	0	NA	NA	NA	NA	NA
mmu-miR-466h-5p	0	NA	NA	NA	NA	NA
mmu-miR-466i-3p	0	NA	NA	NA	NA	NA
mmu-miR-466i-5p	0	NA	NA	NA	NA	NA
mmu-miR-466j	0	NA	NA	NA	NA	NA
mmu-miR-466k	0	NA	NA	NA	NA	NA
mmu-miR-466l-3p	0	NA	NA	NA	NA	NA
mmu-miR-466l-5p	0	NA	NA	NA	NA	NA
mmu-miR-466m-3p	0	NA	NA	NA	NA	NA
mmu-miR-466m-5p	0	NA	NA	NA	NA	NA
mmu-miR-466n-3p	0	NA	NA	NA	NA	NA
mmu-miR-466n-5p	0	NA	NA	NA	NA	NA
mmu-miR-466o-3p	0	NA	NA	NA	NA	NA
mmu-miR-466o-5p	0	NA	NA	NA	NA	NA
mmu-miR-466p-3p	0	NA	NA	NA	NA	NA
mmu-miR-466p-5p	0	NA	NA	NA	NA	NA
mmu-miR-466q	0	NA	NA	NA	NA	NA
mmu-miR-467a-3p	0	NA	NA	NA	NA	NA
mmu-miR-467a-5p	0	NA	NA	NA	NA	NA
mmu-miR-467b-3p	0	NA	NA	NA	NA	NA
mmu-miR-467b-5p	0	NA	NA	NA	NA	NA
mmu-miR-467c-3p	0	NA	NA	NA	NA	NA
mmu-miR-467c-5p	0	NA	NA	NA	NA	NA
mmu-miR-467d-3p	0	NA	NA	NA	NA	NA
mmu-miR-467e-3p	0	NA	NA	NA	NA	NA
mmu-miR-467e-5p	0	NA	NA	NA	NA	NA
mmu-miR-467f	0	NA	NA	NA	NA	NA
mmu-miR-467g	0	NA	NA	NA	NA	NA
mmu-miR-467h	0	NA	NA	NA	NA	NA
mmu-miR-468-3p	0	NA	NA	NA	NA	NA
mmu-miR-468-5p	0	NA	NA	NA	NA	NA
mmu-miR-470-3p	0	NA	NA	NA	NA	NA
mmu-miR-471-3p	0	NA	NA	NA	NA	NA
mmu-miR-471-5p	0	NA	NA	NA	NA	NA
mmu-miR-483-3p	0	NA	NA	NA	NA	NA
mmu-miR-483-5p	0	NA	NA	NA	NA	NA
mmu-miR-485-3p	0	NA	NA	NA	NA	NA
mmu-miR-485-5p	0	NA	NA	NA	NA	NA
mmu-miR-487b-3p	0	NA	NA	NA	NA	NA
mmu-miR-487b-5p	0	NA	NA	NA	NA	NA
mmu-miR-488-3p	0	NA	NA	NA	NA	NA
mmu-miR-488-5p	0	NA	NA	NA	NA	NA
mmu-miR-489-3p	0	NA	NA	NA	NA	NA
mmu-miR-489-5p	0	NA	NA	NA	NA	NA
mmu-miR-490-3p	0	NA	NA	NA	NA	NA
mmu-miR-490-5p	0	NA	NA	NA	NA	NA
mmu-miR-491-3p	0	NA	NA	NA	NA	NA
mmu-miR-491-5p	0	NA	NA	NA	NA	NA
mmu-miR-493-3p	0	NA	NA	NA	NA	NA
mmu-miR-493-5p	0	NA	NA	NA	NA	NA
mmu-miR-494-3p	0	NA	NA	NA	NA	NA
mmu-miR-494-5p	0	NA	NA	NA	NA	NA
mmu-miR-495-3p	0	NA	NA	NA	NA	NA
mmu-miR-495-5p	0	NA	NA	NA	NA	NA
mmu-miR-496a-3p	0	NA	NA	NA	NA	NA
mmu-miR-496a-5p	0	NA	NA	NA	NA	NA
mmu-miR-496b	0	NA	NA	NA	NA	NA
mmu-miR-497a-3p	0	NA	NA	NA	NA	NA
mmu-miR-497b	0	NA	NA	NA	NA	NA
mmu-miR-499-3p	0	NA	NA	NA	NA	NA
mmu-miR-499-5p	0	NA	NA	NA	NA	NA
mmu-miR-503-3p	0	NA	NA	NA	NA	NA
mmu-miR-504-3p	0	NA	NA	NA	NA	NA
mmu-miR-504-5p	0	NA	NA	NA	NA	NA
mmu-miR-5046	0	NA	NA	NA	NA	NA
mmu-miR-505-5p	0	NA	NA	NA	NA	NA
mmu-miR-509-3p	0	NA	NA	NA	NA	NA
mmu-miR-509-5p	0	NA	NA	NA	NA	NA
mmu-miR-5098	0	NA	NA	NA	NA	NA
mmu-miR-5100	0	NA	NA	NA	NA	NA
mmu-miR-5101	0	NA	NA	NA	NA	NA
mmu-miR-5103	0	NA	NA	NA	NA	NA
mmu-miR-5104	0	NA	NA	NA	NA	NA
mmu-miR-5104b-5p	0	NA	NA	NA	NA	NA
mmu-miR-5106	0	NA	NA	NA	NA	NA
mmu-miR-5107-3p	0	NA	NA	NA	NA	NA
mmu-miR-5107-5p	0	NA	NA	NA	NA	NA
mmu-miR-5108	0	NA	NA	NA	NA	NA
mmu-miR-511-3p	0	NA	NA	NA	NA	NA
mmu-miR-511-5p	0	NA	NA	NA	NA	NA
mmu-miR-5110	0	NA	NA	NA	NA	NA
mmu-miR-5112	0	NA	NA	NA	NA	NA
mmu-miR-5113	0	NA	NA	NA	NA	NA
mmu-miR-5116	0	NA	NA	NA	NA	NA
mmu-miR-5118	0	NA	NA	NA	NA	NA
mmu-miR-5120	0	NA	NA	NA	NA	NA
mmu-miR-5122	0	NA	NA	NA	NA	NA
mmu-miR-5123	0	NA	NA	NA	NA	NA
mmu-miR-5124a	0	NA	NA	NA	NA	NA
mmu-miR-5124b	0	NA	NA	NA	NA	NA
mmu-miR-5125	0	NA	NA	NA	NA	NA
mmu-miR-5127	0	NA	NA	NA	NA	NA
mmu-miR-5128	0	NA	NA	NA	NA	NA
mmu-miR-5129-3p	0	NA	NA	NA	NA	NA
mmu-miR-5129-5p	0	NA	NA	NA	NA	NA
mmu-miR-5130	0	NA	NA	NA	NA	NA
mmu-miR-5131	0	NA	NA	NA	NA	NA
mmu-miR-5132-3p	0	NA	NA	NA	NA	NA
mmu-miR-5133	0	NA	NA	NA	NA	NA
mmu-miR-5134-3p	0	NA	NA	NA	NA	NA
mmu-miR-5134-5p	0	NA	NA	NA	NA	NA
mmu-miR-5135	0	NA	NA	NA	NA	NA
mmu-miR-5136	0	NA	NA	NA	NA	NA
mmu-miR-539-3p	0	NA	NA	NA	NA	NA
mmu-miR-539-5p	0	NA	NA	NA	NA	NA
mmu-miR-540-3p	0	NA	NA	NA	NA	NA
mmu-miR-540-5p	0	NA	NA	NA	NA	NA
mmu-miR-541-3p	0	NA	NA	NA	NA	NA
mmu-miR-542-5p	0	NA	NA	NA	NA	NA
mmu-miR-543-3p	0	NA	NA	NA	NA	NA
mmu-miR-543-5p	0	NA	NA	NA	NA	NA
mmu-miR-544-3p	0	NA	NA	NA	NA	NA
mmu-miR-544-5p	0	NA	NA	NA	NA	NA
mmu-miR-546	0	NA	NA	NA	NA	NA
mmu-miR-547-3p	0	NA	NA	NA	NA	NA
mmu-miR-547-5p	0	NA	NA	NA	NA	NA
mmu-miR-551b-3p	0	NA	NA	NA	NA	NA
mmu-miR-551b-5p	0	NA	NA	NA	NA	NA
mmu-miR-5615-3p	0	NA	NA	NA	NA	NA
mmu-miR-5616-3p	0	NA	NA	NA	NA	NA
mmu-miR-5616-5p	0	NA	NA	NA	NA	NA
mmu-miR-5617-3p	0	NA	NA	NA	NA	NA
mmu-miR-5617-5p	0	NA	NA	NA	NA	NA
mmu-miR-5618-3p	0	NA	NA	NA	NA	NA
mmu-miR-5618-5p	0	NA	NA	NA	NA	NA
mmu-miR-5619-3p	0	NA	NA	NA	NA	NA
mmu-miR-5619-5p	0	NA	NA	NA	NA	NA
mmu-miR-5620-3p	0	NA	NA	NA	NA	NA
mmu-miR-5620-5p	0	NA	NA	NA	NA	NA
mmu-miR-5621-3p	0	NA	NA	NA	NA	NA
mmu-miR-5621-5p	0	NA	NA	NA	NA	NA
mmu-miR-5622-3p	0	NA	NA	NA	NA	NA
mmu-miR-5622-5p	0	NA	NA	NA	NA	NA
mmu-miR-5623-3p	0	NA	NA	NA	NA	NA
mmu-miR-5623-5p	0	NA	NA	NA	NA	NA
mmu-miR-5624-3p	0	NA	NA	NA	NA	NA
mmu-miR-5624-5p	0	NA	NA	NA	NA	NA
mmu-miR-5625-3p	0	NA	NA	NA	NA	NA
mmu-miR-5625-5p	0	NA	NA	NA	NA	NA
mmu-miR-5626-3p	0	NA	NA	NA	NA	NA
mmu-miR-5626-5p	0	NA	NA	NA	NA	NA
mmu-miR-5627-5p	0	NA	NA	NA	NA	NA
mmu-miR-568	0	NA	NA	NA	NA	NA
mmu-miR-5709-3p	0	NA	NA	NA	NA	NA
mmu-miR-5709-5p	0	NA	NA	NA	NA	NA
mmu-miR-5710	0	NA	NA	NA	NA	NA
mmu-miR-574-5p	0	NA	NA	NA	NA	NA
mmu-miR-582-5p	0	NA	NA	NA	NA	NA
mmu-miR-592-3p	0	NA	NA	NA	NA	NA
mmu-miR-592-5p	0	NA	NA	NA	NA	NA
mmu-miR-598-5p	0	NA	NA	NA	NA	NA
mmu-miR-599	0	NA	NA	NA	NA	NA
mmu-miR-6237	0	NA	NA	NA	NA	NA
mmu-miR-6238	0	NA	NA	NA	NA	NA
mmu-miR-6241	0	NA	NA	NA	NA	NA
mmu-miR-6244	0	NA	NA	NA	NA	NA
mmu-miR-6335	0	NA	NA	NA	NA	NA
mmu-miR-6336	0	NA	NA	NA	NA	NA
mmu-miR-6337	0	NA	NA	NA	NA	NA
mmu-miR-6338	0	NA	NA	NA	NA	NA
mmu-miR-6339	0	NA	NA	NA	NA	NA
mmu-miR-6340	0	NA	NA	NA	NA	NA
mmu-miR-6341	0	NA	NA	NA	NA	NA
mmu-miR-6342	0	NA	NA	NA	NA	NA
mmu-miR-6343	0	NA	NA	NA	NA	NA
mmu-miR-6344	0	NA	NA	NA	NA	NA
mmu-miR-6345	0	NA	NA	NA	NA	NA
mmu-miR-6346	0	NA	NA	NA	NA	NA
mmu-miR-6347	0	NA	NA	NA	NA	NA
mmu-miR-6348	0	NA	NA	NA	NA	NA
mmu-miR-6349	0	NA	NA	NA	NA	NA
mmu-miR-6350	0	NA	NA	NA	NA	NA
mmu-miR-6351	0	NA	NA	NA	NA	NA
mmu-miR-6352	0	NA	NA	NA	NA	NA
mmu-miR-6353	0	NA	NA	NA	NA	NA
mmu-miR-6354	0	NA	NA	NA	NA	NA
mmu-miR-6355	0	NA	NA	NA	NA	NA
mmu-miR-6356	0	NA	NA	NA	NA	NA
mmu-miR-6357	0	NA	NA	NA	NA	NA
mmu-miR-6358	0	NA	NA	NA	NA	NA
mmu-miR-6359	0	NA	NA	NA	NA	NA
mmu-miR-6360	0	NA	NA	NA	NA	NA
mmu-miR-6361	0	NA	NA	NA	NA	NA
mmu-miR-6362	0	NA	NA	NA	NA	NA
mmu-miR-6363	0	NA	NA	NA	NA	NA
mmu-miR-6364	0	NA	NA	NA	NA	NA
mmu-miR-6365	0	NA	NA	NA	NA	NA
mmu-miR-6366	0	NA	NA	NA	NA	NA
mmu-miR-6367	0	NA	NA	NA	NA	NA
mmu-miR-6368	0	NA	NA	NA	NA	NA
mmu-miR-6369	0	NA	NA	NA	NA	NA
mmu-miR-6370	0	NA	NA	NA	NA	NA
mmu-miR-6371	0	NA	NA	NA	NA	NA
mmu-miR-6372	0	NA	NA	NA	NA	NA
mmu-miR-6373	0	NA	NA	NA	NA	NA
mmu-miR-6374	0	NA	NA	NA	NA	NA
mmu-miR-6375	0	NA	NA	NA	NA	NA
mmu-miR-6376	0	NA	NA	NA	NA	NA
mmu-miR-6377	0	NA	NA	NA	NA	NA
mmu-miR-6378	0	NA	NA	NA	NA	NA
mmu-miR-6379	0	NA	NA	NA	NA	NA
mmu-miR-6380	0	NA	NA	NA	NA	NA
mmu-miR-6381	0	NA	NA	NA	NA	NA
mmu-miR-6382	0	NA	NA	NA	NA	NA
mmu-miR-6383	0	NA	NA	NA	NA	NA
mmu-miR-6384	0	NA	NA	NA	NA	NA
mmu-miR-6385	0	NA	NA	NA	NA	NA
mmu-miR-6386	0	NA	NA	NA	NA	NA
mmu-miR-6387	0	NA	NA	NA	NA	NA
mmu-miR-6388	0	NA	NA	NA	NA	NA
mmu-miR-6389	0	NA	NA	NA	NA	NA
mmu-miR-6390	0	NA	NA	NA	NA	NA
mmu-miR-6391	0	NA	NA	NA	NA	NA
mmu-miR-6392-3p	0	NA	NA	NA	NA	NA
mmu-miR-6392-5p	0	NA	NA	NA	NA	NA
mmu-miR-6393	0	NA	NA	NA	NA	NA
mmu-miR-6394	0	NA	NA	NA	NA	NA
mmu-miR-6395	0	NA	NA	NA	NA	NA
mmu-miR-6396	0	NA	NA	NA	NA	NA
mmu-miR-6397	0	NA	NA	NA	NA	NA
mmu-miR-6398	0	NA	NA	NA	NA	NA
mmu-miR-6399	0	NA	NA	NA	NA	NA
mmu-miR-6400	0	NA	NA	NA	NA	NA
mmu-miR-6401	0	NA	NA	NA	NA	NA
mmu-miR-6402	0	NA	NA	NA	NA	NA
mmu-miR-6403	0	NA	NA	NA	NA	NA
mmu-miR-6404	0	NA	NA	NA	NA	NA
mmu-miR-6405	0	NA	NA	NA	NA	NA
mmu-miR-6406	0	NA	NA	NA	NA	NA
mmu-miR-6407	0	NA	NA	NA	NA	NA
mmu-miR-6408	0	NA	NA	NA	NA	NA
mmu-miR-6409	0	NA	NA	NA	NA	NA
mmu-miR-6410	0	NA	NA	NA	NA	NA
mmu-miR-6411	0	NA	NA	NA	NA	NA
mmu-miR-6412	0	NA	NA	NA	NA	NA
mmu-miR-6413	0	NA	NA	NA	NA	NA
mmu-miR-6414	0	NA	NA	NA	NA	NA
mmu-miR-6415	0	NA	NA	NA	NA	NA
mmu-miR-6416-3p	0	NA	NA	NA	NA	NA
mmu-miR-6416-5p	0	NA	NA	NA	NA	NA
mmu-miR-6417	0	NA	NA	NA	NA	NA
mmu-miR-6418-3p	0	NA	NA	NA	NA	NA
mmu-miR-6418-5p	0	NA	NA	NA	NA	NA
mmu-miR-6419	0	NA	NA	NA	NA	NA
mmu-miR-6420	0	NA	NA	NA	NA	NA
mmu-miR-6481	0	NA	NA	NA	NA	NA
mmu-miR-652-5p	0	NA	NA	NA	NA	NA
mmu-miR-653-3p	0	NA	NA	NA	NA	NA
mmu-miR-653-5p	0	NA	NA	NA	NA	NA
mmu-miR-6537-3p	0	NA	NA	NA	NA	NA
mmu-miR-6537-5p	0	NA	NA	NA	NA	NA
mmu-miR-654-3p	0	NA	NA	NA	NA	NA
mmu-miR-654-5p	0	NA	NA	NA	NA	NA
mmu-miR-6541	0	NA	NA	NA	NA	NA
mmu-miR-6546-3p	0	NA	NA	NA	NA	NA
mmu-miR-6546-5p	0	NA	NA	NA	NA	NA
mmu-miR-665-3p	0	NA	NA	NA	NA	NA
mmu-miR-665-5p	0	NA	NA	NA	NA	NA
mmu-miR-666-3p	0	NA	NA	NA	NA	NA
mmu-miR-666-5p	0	NA	NA	NA	NA	NA
mmu-miR-667-3p	0	NA	NA	NA	NA	NA
mmu-miR-667-5p	0	NA	NA	NA	NA	NA
mmu-miR-668-3p	0	NA	NA	NA	NA	NA
mmu-miR-668-5p	0	NA	NA	NA	NA	NA
mmu-miR-669a-3-3p	0	NA	NA	NA	NA	NA
mmu-miR-669a-3p	0	NA	NA	NA	NA	NA
mmu-miR-669a-5p	0	NA	NA	NA	NA	NA
mmu-miR-669b-3p	0	NA	NA	NA	NA	NA
mmu-miR-669b-5p	0	NA	NA	NA	NA	NA
mmu-miR-669c-3p	0	NA	NA	NA	NA	NA
mmu-miR-669c-5p	0	NA	NA	NA	NA	NA
mmu-miR-669d-2-3p	0	NA	NA	NA	NA	NA
mmu-miR-669d-3p	0	NA	NA	NA	NA	NA
mmu-miR-669d-5p	0	NA	NA	NA	NA	NA
mmu-miR-669e-3p	0	NA	NA	NA	NA	NA
mmu-miR-669e-5p	0	NA	NA	NA	NA	NA
mmu-miR-669f-3p	0	NA	NA	NA	NA	NA
mmu-miR-669f-5p	0	NA	NA	NA	NA	NA
mmu-miR-669g	0	NA	NA	NA	NA	NA
mmu-miR-669h-3p	0	NA	NA	NA	NA	NA
mmu-miR-669h-5p	0	NA	NA	NA	NA	NA
mmu-miR-669i	0	NA	NA	NA	NA	NA
mmu-miR-669j	0	NA	NA	NA	NA	NA
mmu-miR-669k-3p	0	NA	NA	NA	NA	NA
mmu-miR-669k-5p	0	NA	NA	NA	NA	NA
mmu-miR-669l-3p	0	NA	NA	NA	NA	NA
mmu-miR-669l-5p	0	NA	NA	NA	NA	NA
mmu-miR-669m-3p	0	NA	NA	NA	NA	NA
mmu-miR-669n	0	NA	NA	NA	NA	NA
mmu-miR-669o-3p	0	NA	NA	NA	NA	NA
mmu-miR-669o-5p	0	NA	NA	NA	NA	NA
mmu-miR-669p-3p	0	NA	NA	NA	NA	NA
mmu-miR-669p-5p	0	NA	NA	NA	NA	NA
mmu-miR-670-3p	0	NA	NA	NA	NA	NA
mmu-miR-670-5p	0	NA	NA	NA	NA	NA
mmu-miR-6715-3p	0	NA	NA	NA	NA	NA
mmu-miR-6715-5p	0	NA	NA	NA	NA	NA
mmu-miR-672-3p	0	NA	NA	NA	NA	NA
mmu-miR-672-5p	0	NA	NA	NA	NA	NA
mmu-miR-673-3p	0	NA	NA	NA	NA	NA
mmu-miR-673-5p	0	NA	NA	NA	NA	NA
mmu-miR-675-3p	0	NA	NA	NA	NA	NA
mmu-miR-675-5p	0	NA	NA	NA	NA	NA
mmu-miR-676-5p	0	NA	NA	NA	NA	NA
mmu-miR-6769b-3p	0	NA	NA	NA	NA	NA
mmu-miR-6769b-5p	0	NA	NA	NA	NA	NA
mmu-miR-678	0	NA	NA	NA	NA	NA
mmu-miR-679-3p	0	NA	NA	NA	NA	NA
mmu-miR-679-5p	0	NA	NA	NA	NA	NA
mmu-miR-680	0	NA	NA	NA	NA	NA
mmu-miR-681	0	NA	NA	NA	NA	NA
mmu-miR-682	0	NA	NA	NA	NA	NA
mmu-miR-683	0	NA	NA	NA	NA	NA
mmu-miR-684	0	NA	NA	NA	NA	NA
mmu-miR-686	0	NA	NA	NA	NA	NA
mmu-miR-687	0	NA	NA	NA	NA	NA
mmu-miR-688	0	NA	NA	NA	NA	NA
mmu-miR-6896-3p	0	NA	NA	NA	NA	NA
mmu-miR-6897-3p	0	NA	NA	NA	NA	NA
mmu-miR-6897-5p	0	NA	NA	NA	NA	NA
mmu-miR-6898-3p	0	NA	NA	NA	NA	NA
mmu-miR-6898-5p	0	NA	NA	NA	NA	NA
mmu-miR-6899-3p	0	NA	NA	NA	NA	NA
mmu-miR-6899-5p	0	NA	NA	NA	NA	NA
mmu-miR-690	0	NA	NA	NA	NA	NA
mmu-miR-6900-3p	0	NA	NA	NA	NA	NA
mmu-miR-6900-5p	0	NA	NA	NA	NA	NA
mmu-miR-6901-3p	0	NA	NA	NA	NA	NA
mmu-miR-6901-5p	0	NA	NA	NA	NA	NA
mmu-miR-6902-3p	0	NA	NA	NA	NA	NA
mmu-miR-6902-5p	0	NA	NA	NA	NA	NA
mmu-miR-6903-3p	0	NA	NA	NA	NA	NA
mmu-miR-6903-5p	0	NA	NA	NA	NA	NA
mmu-miR-6904-3p	0	NA	NA	NA	NA	NA
mmu-miR-6904-5p	0	NA	NA	NA	NA	NA
mmu-miR-6905-3p	0	NA	NA	NA	NA	NA
mmu-miR-6905-5p	0	NA	NA	NA	NA	NA
mmu-miR-6906-3p	0	NA	NA	NA	NA	NA
mmu-miR-6906-5p	0	NA	NA	NA	NA	NA
mmu-miR-6907-3p	0	NA	NA	NA	NA	NA
mmu-miR-6907-5p	0	NA	NA	NA	NA	NA
mmu-miR-6908-3p	0	NA	NA	NA	NA	NA
mmu-miR-6908-5p	0	NA	NA	NA	NA	NA
mmu-miR-6909-3p	0	NA	NA	NA	NA	NA
mmu-miR-6909-5p	0	NA	NA	NA	NA	NA
mmu-miR-691	0	NA	NA	NA	NA	NA
mmu-miR-6910-3p	0	NA	NA	NA	NA	NA
mmu-miR-6910-5p	0	NA	NA	NA	NA	NA
mmu-miR-6911-3p	0	NA	NA	NA	NA	NA
mmu-miR-6911-5p	0	NA	NA	NA	NA	NA
mmu-miR-6912-3p	0	NA	NA	NA	NA	NA
mmu-miR-6912-5p	0	NA	NA	NA	NA	NA
mmu-miR-6913-3p	0	NA	NA	NA	NA	NA
mmu-miR-6913-5p	0	NA	NA	NA	NA	NA
mmu-miR-6914-3p	0	NA	NA	NA	NA	NA
mmu-miR-6914-5p	0	NA	NA	NA	NA	NA
mmu-miR-6915-3p	0	NA	NA	NA	NA	NA
mmu-miR-6915-5p	0	NA	NA	NA	NA	NA
mmu-miR-6916-3p	0	NA	NA	NA	NA	NA
mmu-miR-6916-5p	0	NA	NA	NA	NA	NA
mmu-miR-6917-3p	0	NA	NA	NA	NA	NA
mmu-miR-6917-5p	0	NA	NA	NA	NA	NA
mmu-miR-6918-3p	0	NA	NA	NA	NA	NA
mmu-miR-6918-5p	0	NA	NA	NA	NA	NA
mmu-miR-6919-3p	0	NA	NA	NA	NA	NA
mmu-miR-6919-5p	0	NA	NA	NA	NA	NA
mmu-miR-692	0	NA	NA	NA	NA	NA
mmu-miR-6920-3p	0	NA	NA	NA	NA	NA
mmu-miR-6920-5p	0	NA	NA	NA	NA	NA
mmu-miR-6921-3p	0	NA	NA	NA	NA	NA
mmu-miR-6921-5p	0	NA	NA	NA	NA	NA
mmu-miR-6922-3p	0	NA	NA	NA	NA	NA
mmu-miR-6922-5p	0	NA	NA	NA	NA	NA
mmu-miR-6924-3p	0	NA	NA	NA	NA	NA
mmu-miR-6924-5p	0	NA	NA	NA	NA	NA
mmu-miR-6925-3p	0	NA	NA	NA	NA	NA
mmu-miR-6925-5p	0	NA	NA	NA	NA	NA
mmu-miR-6926-3p	0	NA	NA	NA	NA	NA
mmu-miR-6926-5p	0	NA	NA	NA	NA	NA
mmu-miR-6927-3p	0	NA	NA	NA	NA	NA
mmu-miR-6927-5p	0	NA	NA	NA	NA	NA
mmu-miR-6928-3p	0	NA	NA	NA	NA	NA
mmu-miR-6928-5p	0	NA	NA	NA	NA	NA
mmu-miR-6929-3p	0	NA	NA	NA	NA	NA
mmu-miR-6929-5p	0	NA	NA	NA	NA	NA
mmu-miR-693-3p	0	NA	NA	NA	NA	NA
mmu-miR-693-5p	0	NA	NA	NA	NA	NA
mmu-miR-6930-3p	0	NA	NA	NA	NA	NA
mmu-miR-6930-5p	0	NA	NA	NA	NA	NA
mmu-miR-6931-3p	0	NA	NA	NA	NA	NA
mmu-miR-6931-5p	0	NA	NA	NA	NA	NA
mmu-miR-6932-3p	0	NA	NA	NA	NA	NA
mmu-miR-6932-5p	0	NA	NA	NA	NA	NA
mmu-miR-6933-3p	0	NA	NA	NA	NA	NA
mmu-miR-6934-3p	0	NA	NA	NA	NA	NA
mmu-miR-6934-5p	0	NA	NA	NA	NA	NA
mmu-miR-6935-3p	0	NA	NA	NA	NA	NA
mmu-miR-6936-3p	0	NA	NA	NA	NA	NA
mmu-miR-6936-5p	0	NA	NA	NA	NA	NA
mmu-miR-6937-3p	0	NA	NA	NA	NA	NA
mmu-miR-6937-5p	0	NA	NA	NA	NA	NA
mmu-miR-6938-3p	0	NA	NA	NA	NA	NA
mmu-miR-6938-5p	0	NA	NA	NA	NA	NA
mmu-miR-6939-3p	0	NA	NA	NA	NA	NA
mmu-miR-6939-5p	0	NA	NA	NA	NA	NA
mmu-miR-694	0	NA	NA	NA	NA	NA
mmu-miR-6940-3p	0	NA	NA	NA	NA	NA
mmu-miR-6940-5p	0	NA	NA	NA	NA	NA
mmu-miR-6941-3p	0	NA	NA	NA	NA	NA
mmu-miR-6941-5p	0	NA	NA	NA	NA	NA
mmu-miR-6942-3p	0	NA	NA	NA	NA	NA
mmu-miR-6942-5p	0	NA	NA	NA	NA	NA
mmu-miR-6943-3p	0	NA	NA	NA	NA	NA
mmu-miR-6943-5p	0	NA	NA	NA	NA	NA
mmu-miR-6944-5p	0	NA	NA	NA	NA	NA
mmu-miR-6945-5p	0	NA	NA	NA	NA	NA
mmu-miR-6946-3p	0	NA	NA	NA	NA	NA
mmu-miR-6946-5p	0	NA	NA	NA	NA	NA
mmu-miR-6947-3p	0	NA	NA	NA	NA	NA
mmu-miR-6947-5p	0	NA	NA	NA	NA	NA
mmu-miR-6948-3p	0	NA	NA	NA	NA	NA
mmu-miR-6949-3p	0	NA	NA	NA	NA	NA
mmu-miR-6949-5p	0	NA	NA	NA	NA	NA
mmu-miR-695	0	NA	NA	NA	NA	NA
mmu-miR-6950-3p	0	NA	NA	NA	NA	NA
mmu-miR-6950-5p	0	NA	NA	NA	NA	NA
mmu-miR-6951-3p	0	NA	NA	NA	NA	NA
mmu-miR-6951-5p	0	NA	NA	NA	NA	NA
mmu-miR-6953-3p	0	NA	NA	NA	NA	NA
mmu-miR-6953-5p	0	NA	NA	NA	NA	NA
mmu-miR-6954-3p	0	NA	NA	NA	NA	NA
mmu-miR-6954-5p	0	NA	NA	NA	NA	NA
mmu-miR-6955-3p	0	NA	NA	NA	NA	NA
mmu-miR-6955-5p	0	NA	NA	NA	NA	NA
mmu-miR-6956-5p	0	NA	NA	NA	NA	NA
mmu-miR-6957-3p	0	NA	NA	NA	NA	NA
mmu-miR-6957-5p	0	NA	NA	NA	NA	NA
mmu-miR-6958-3p	0	NA	NA	NA	NA	NA
mmu-miR-6958-5p	0	NA	NA	NA	NA	NA
mmu-miR-6959-3p	0	NA	NA	NA	NA	NA
mmu-miR-6959-5p	0	NA	NA	NA	NA	NA
mmu-miR-6960-3p	0	NA	NA	NA	NA	NA
mmu-miR-6961-3p	0	NA	NA	NA	NA	NA
mmu-miR-6961-5p	0	NA	NA	NA	NA	NA
mmu-miR-6962-3p	0	NA	NA	NA	NA	NA
mmu-miR-6962-5p	0	NA	NA	NA	NA	NA
mmu-miR-6963-3p	0	NA	NA	NA	NA	NA
mmu-miR-6963-5p	0	NA	NA	NA	NA	NA
mmu-miR-6964-3p	0	NA	NA	NA	NA	NA
mmu-miR-6964-5p	0	NA	NA	NA	NA	NA
mmu-miR-6965-3p	0	NA	NA	NA	NA	NA
mmu-miR-6965-5p	0	NA	NA	NA	NA	NA
mmu-miR-6966-3p	0	NA	NA	NA	NA	NA
mmu-miR-6966-5p	0	NA	NA	NA	NA	NA
mmu-miR-6967-3p	0	NA	NA	NA	NA	NA
mmu-miR-6967-5p	0	NA	NA	NA	NA	NA
mmu-miR-6968-3p	0	NA	NA	NA	NA	NA
mmu-miR-6968-5p	0	NA	NA	NA	NA	NA
mmu-miR-6969-3p	0	NA	NA	NA	NA	NA
mmu-miR-6969-5p	0	NA	NA	NA	NA	NA
mmu-miR-697	0	NA	NA	NA	NA	NA
mmu-miR-6970-3p	0	NA	NA	NA	NA	NA
mmu-miR-6970-5p	0	NA	NA	NA	NA	NA
mmu-miR-6971-3p	0	NA	NA	NA	NA	NA
mmu-miR-6971-5p	0	NA	NA	NA	NA	NA
mmu-miR-6972-3p	0	NA	NA	NA	NA	NA
mmu-miR-6972-5p	0	NA	NA	NA	NA	NA
mmu-miR-6973a-3p	0	NA	NA	NA	NA	NA
mmu-miR-6973a-5p	0	NA	NA	NA	NA	NA
mmu-miR-6973b-3p	0	NA	NA	NA	NA	NA
mmu-miR-6973b-5p	0	NA	NA	NA	NA	NA
mmu-miR-6974-3p	0	NA	NA	NA	NA	NA
mmu-miR-6974-5p	0	NA	NA	NA	NA	NA
mmu-miR-6975-3p	0	NA	NA	NA	NA	NA
mmu-miR-6975-5p	0	NA	NA	NA	NA	NA
mmu-miR-6976-3p	0	NA	NA	NA	NA	NA
mmu-miR-6976-5p	0	NA	NA	NA	NA	NA
mmu-miR-6977-3p	0	NA	NA	NA	NA	NA
mmu-miR-6977-5p	0	NA	NA	NA	NA	NA
mmu-miR-6978-3p	0	NA	NA	NA	NA	NA
mmu-miR-6978-5p	0	NA	NA	NA	NA	NA
mmu-miR-6979-3p	0	NA	NA	NA	NA	NA
mmu-miR-6979-5p	0	NA	NA	NA	NA	NA
mmu-miR-698-3p	0	NA	NA	NA	NA	NA
mmu-miR-698-5p	0	NA	NA	NA	NA	NA
mmu-miR-6980-3p	0	NA	NA	NA	NA	NA
mmu-miR-6980-5p	0	NA	NA	NA	NA	NA
mmu-miR-6981-3p	0	NA	NA	NA	NA	NA
mmu-miR-6981-5p	0	NA	NA	NA	NA	NA
mmu-miR-6982-3p	0	NA	NA	NA	NA	NA
mmu-miR-6982-5p	0	NA	NA	NA	NA	NA
mmu-miR-6983-3p	0	NA	NA	NA	NA	NA
mmu-miR-6983-5p	0	NA	NA	NA	NA	NA
mmu-miR-6984-3p	0	NA	NA	NA	NA	NA
mmu-miR-6984-5p	0	NA	NA	NA	NA	NA
mmu-miR-6985-3p	0	NA	NA	NA	NA	NA
mmu-miR-6985-5p	0	NA	NA	NA	NA	NA
mmu-miR-6986-3p	0	NA	NA	NA	NA	NA
mmu-miR-6986-5p	0	NA	NA	NA	NA	NA
mmu-miR-6987-3p	0	NA	NA	NA	NA	NA
mmu-miR-6987-5p	0	NA	NA	NA	NA	NA
mmu-miR-6988-5p	0	NA	NA	NA	NA	NA
mmu-miR-6989-3p	0	NA	NA	NA	NA	NA
mmu-miR-6989-5p	0	NA	NA	NA	NA	NA
mmu-miR-6990-3p	0	NA	NA	NA	NA	NA
mmu-miR-6990-5p	0	NA	NA	NA	NA	NA
mmu-miR-6991-3p	0	NA	NA	NA	NA	NA
mmu-miR-6991-5p	0	NA	NA	NA	NA	NA
mmu-miR-6992-3p	0	NA	NA	NA	NA	NA
mmu-miR-6992-5p	0	NA	NA	NA	NA	NA
mmu-miR-6993-3p	0	NA	NA	NA	NA	NA
mmu-miR-6994-3p	0	NA	NA	NA	NA	NA
mmu-miR-6994-5p	0	NA	NA	NA	NA	NA
mmu-miR-6995-3p	0	NA	NA	NA	NA	NA
mmu-miR-6995-5p	0	NA	NA	NA	NA	NA
mmu-miR-6996-3p	0	NA	NA	NA	NA	NA
mmu-miR-6996-5p	0	NA	NA	NA	NA	NA
mmu-miR-6997-3p	0	NA	NA	NA	NA	NA
mmu-miR-6997-5p	0	NA	NA	NA	NA	NA
mmu-miR-6998-3p	0	NA	NA	NA	NA	NA
mmu-miR-6999-3p	0	NA	NA	NA	NA	NA
mmu-miR-6999-5p	0	NA	NA	NA	NA	NA
mmu-miR-7000-3p	0	NA	NA	NA	NA	NA
mmu-miR-7000-5p	0	NA	NA	NA	NA	NA
mmu-miR-7001-3p	0	NA	NA	NA	NA	NA
mmu-miR-7001-5p	0	NA	NA	NA	NA	NA
mmu-miR-7002-3p	0	NA	NA	NA	NA	NA
mmu-miR-7002-5p	0	NA	NA	NA	NA	NA
mmu-miR-7003-3p	0	NA	NA	NA	NA	NA
mmu-miR-7003-5p	0	NA	NA	NA	NA	NA
mmu-miR-7004-3p	0	NA	NA	NA	NA	NA
mmu-miR-7004-5p	0	NA	NA	NA	NA	NA
mmu-miR-7005-3p	0	NA	NA	NA	NA	NA
mmu-miR-7005-5p	0	NA	NA	NA	NA	NA
mmu-miR-7006-3p	0	NA	NA	NA	NA	NA
mmu-miR-7006-5p	0	NA	NA	NA	NA	NA
mmu-miR-7007-3p	0	NA	NA	NA	NA	NA
mmu-miR-7007-5p	0	NA	NA	NA	NA	NA
mmu-miR-7008-3p	0	NA	NA	NA	NA	NA
mmu-miR-7008-5p	0	NA	NA	NA	NA	NA
mmu-miR-7009-3p	0	NA	NA	NA	NA	NA
mmu-miR-7009-5p	0	NA	NA	NA	NA	NA
mmu-miR-701-3p	0	NA	NA	NA	NA	NA
mmu-miR-701-5p	0	NA	NA	NA	NA	NA
mmu-miR-7010-3p	0	NA	NA	NA	NA	NA
mmu-miR-7010-5p	0	NA	NA	NA	NA	NA
mmu-miR-7011-3p	0	NA	NA	NA	NA	NA
mmu-miR-7011-5p	0	NA	NA	NA	NA	NA
mmu-miR-7012-3p	0	NA	NA	NA	NA	NA
mmu-miR-7012-5p	0	NA	NA	NA	NA	NA
mmu-miR-7013-3p	0	NA	NA	NA	NA	NA
mmu-miR-7013-5p	0	NA	NA	NA	NA	NA
mmu-miR-7014-3p	0	NA	NA	NA	NA	NA
mmu-miR-7015-3p	0	NA	NA	NA	NA	NA
mmu-miR-7015-5p	0	NA	NA	NA	NA	NA
mmu-miR-7016-3p	0	NA	NA	NA	NA	NA
mmu-miR-7017-3p	0	NA	NA	NA	NA	NA
mmu-miR-7018-3p	0	NA	NA	NA	NA	NA
mmu-miR-7018-5p	0	NA	NA	NA	NA	NA
mmu-miR-7019-3p	0	NA	NA	NA	NA	NA
mmu-miR-7019-5p	0	NA	NA	NA	NA	NA
mmu-miR-7020-3p	0	NA	NA	NA	NA	NA
mmu-miR-7020-5p	0	NA	NA	NA	NA	NA
mmu-miR-7021-3p	0	NA	NA	NA	NA	NA
mmu-miR-7021-5p	0	NA	NA	NA	NA	NA
mmu-miR-7022-3p	0	NA	NA	NA	NA	NA
mmu-miR-7022-5p	0	NA	NA	NA	NA	NA
mmu-miR-7023-3p	0	NA	NA	NA	NA	NA
mmu-miR-7023-5p	0	NA	NA	NA	NA	NA
mmu-miR-7024-3p	0	NA	NA	NA	NA	NA
mmu-miR-7024-5p	0	NA	NA	NA	NA	NA
mmu-miR-7025-3p	0	NA	NA	NA	NA	NA
mmu-miR-7025-5p	0	NA	NA	NA	NA	NA
mmu-miR-7026-3p	0	NA	NA	NA	NA	NA
mmu-miR-7026-5p	0	NA	NA	NA	NA	NA
mmu-miR-7027-3p	0	NA	NA	NA	NA	NA
mmu-miR-7027-5p	0	NA	NA	NA	NA	NA
mmu-miR-7028-3p	0	NA	NA	NA	NA	NA
mmu-miR-7028-5p	0	NA	NA	NA	NA	NA
mmu-miR-7029-3p	0	NA	NA	NA	NA	NA
mmu-miR-7029-5p	0	NA	NA	NA	NA	NA
mmu-miR-703	0	NA	NA	NA	NA	NA
mmu-miR-7030-5p	0	NA	NA	NA	NA	NA
mmu-miR-7031-3p	0	NA	NA	NA	NA	NA
mmu-miR-7031-5p	0	NA	NA	NA	NA	NA
mmu-miR-7032-3p	0	NA	NA	NA	NA	NA
mmu-miR-7032-5p	0	NA	NA	NA	NA	NA
mmu-miR-7033-3p	0	NA	NA	NA	NA	NA
mmu-miR-7033-5p	0	NA	NA	NA	NA	NA
mmu-miR-7034-3p	0	NA	NA	NA	NA	NA
mmu-miR-7034-5p	0	NA	NA	NA	NA	NA
mmu-miR-7035-5p	0	NA	NA	NA	NA	NA
mmu-miR-7036a-3p	0	NA	NA	NA	NA	NA
mmu-miR-7036a-5p	0	NA	NA	NA	NA	NA
mmu-miR-7036b-3p	0	NA	NA	NA	NA	NA
mmu-miR-7036b-5p	0	NA	NA	NA	NA	NA
mmu-miR-7037-3p	0	NA	NA	NA	NA	NA
mmu-miR-7037-5p	0	NA	NA	NA	NA	NA
mmu-miR-7038-3p	0	NA	NA	NA	NA	NA
mmu-miR-7038-5p	0	NA	NA	NA	NA	NA
mmu-miR-7039-3p	0	NA	NA	NA	NA	NA
mmu-miR-7039-5p	0	NA	NA	NA	NA	NA
mmu-miR-704	0	NA	NA	NA	NA	NA
mmu-miR-7040-3p	0	NA	NA	NA	NA	NA
mmu-miR-7040-5p	0	NA	NA	NA	NA	NA
mmu-miR-7041-3p	0	NA	NA	NA	NA	NA
mmu-miR-7042-3p	0	NA	NA	NA	NA	NA
mmu-miR-7042-5p	0	NA	NA	NA	NA	NA
mmu-miR-7043-3p	0	NA	NA	NA	NA	NA
mmu-miR-7043-5p	0	NA	NA	NA	NA	NA
mmu-miR-7044-3p	0	NA	NA	NA	NA	NA
mmu-miR-7044-5p	0	NA	NA	NA	NA	NA
mmu-miR-7045-3p	0	NA	NA	NA	NA	NA
mmu-miR-7045-5p	0	NA	NA	NA	NA	NA
mmu-miR-7046-5p	0	NA	NA	NA	NA	NA
mmu-miR-7047-3p	0	NA	NA	NA	NA	NA
mmu-miR-7047-5p	0	NA	NA	NA	NA	NA
mmu-miR-7048-3p	0	NA	NA	NA	NA	NA
mmu-miR-7048-5p	0	NA	NA	NA	NA	NA
mmu-miR-7049-3p	0	NA	NA	NA	NA	NA
mmu-miR-7049-5p	0	NA	NA	NA	NA	NA
mmu-miR-705	0	NA	NA	NA	NA	NA
mmu-miR-7050-3p	0	NA	NA	NA	NA	NA
mmu-miR-7050-5p	0	NA	NA	NA	NA	NA
mmu-miR-7051-3p	0	NA	NA	NA	NA	NA
mmu-miR-7051-5p	0	NA	NA	NA	NA	NA
mmu-miR-7052-3p	0	NA	NA	NA	NA	NA
mmu-miR-7052-5p	0	NA	NA	NA	NA	NA
mmu-miR-7053-3p	0	NA	NA	NA	NA	NA
mmu-miR-7053-5p	0	NA	NA	NA	NA	NA
mmu-miR-7054-3p	0	NA	NA	NA	NA	NA
mmu-miR-7054-5p	0	NA	NA	NA	NA	NA
mmu-miR-7055-3p	0	NA	NA	NA	NA	NA
mmu-miR-7055-5p	0	NA	NA	NA	NA	NA
mmu-miR-7056-3p	0	NA	NA	NA	NA	NA
mmu-miR-7056-5p	0	NA	NA	NA	NA	NA
mmu-miR-7057-3p	0	NA	NA	NA	NA	NA
mmu-miR-7057-5p	0	NA	NA	NA	NA	NA
mmu-miR-7058-3p	0	NA	NA	NA	NA	NA
mmu-miR-7058-5p	0	NA	NA	NA	NA	NA
mmu-miR-7059-3p	0	NA	NA	NA	NA	NA
mmu-miR-7059-5p	0	NA	NA	NA	NA	NA
mmu-miR-706	0	NA	NA	NA	NA	NA
mmu-miR-7060-3p	0	NA	NA	NA	NA	NA
mmu-miR-7060-5p	0	NA	NA	NA	NA	NA
mmu-miR-7061-3p	0	NA	NA	NA	NA	NA
mmu-miR-7061-5p	0	NA	NA	NA	NA	NA
mmu-miR-7062-3p	0	NA	NA	NA	NA	NA
mmu-miR-7062-5p	0	NA	NA	NA	NA	NA
mmu-miR-7063-3p	0	NA	NA	NA	NA	NA
mmu-miR-7063-5p	0	NA	NA	NA	NA	NA
mmu-miR-7064-3p	0	NA	NA	NA	NA	NA
mmu-miR-7064-5p	0	NA	NA	NA	NA	NA
mmu-miR-7065-3p	0	NA	NA	NA	NA	NA
mmu-miR-7065-5p	0	NA	NA	NA	NA	NA
mmu-miR-7066-3p	0	NA	NA	NA	NA	NA
mmu-miR-7066-5p	0	NA	NA	NA	NA	NA
mmu-miR-7067-3p	0	NA	NA	NA	NA	NA
mmu-miR-7067-5p	0	NA	NA	NA	NA	NA
mmu-miR-7068-5p	0	NA	NA	NA	NA	NA
mmu-miR-7069-3p	0	NA	NA	NA	NA	NA
mmu-miR-7069-5p	0	NA	NA	NA	NA	NA
mmu-miR-707	0	NA	NA	NA	NA	NA
mmu-miR-7070-3p	0	NA	NA	NA	NA	NA
mmu-miR-7070-5p	0	NA	NA	NA	NA	NA
mmu-miR-7071-3p	0	NA	NA	NA	NA	NA
mmu-miR-7071-5p	0	NA	NA	NA	NA	NA
mmu-miR-7072-3p	0	NA	NA	NA	NA	NA
mmu-miR-7072-5p	0	NA	NA	NA	NA	NA
mmu-miR-7073-3p	0	NA	NA	NA	NA	NA
mmu-miR-7073-5p	0	NA	NA	NA	NA	NA
mmu-miR-7074-3p	0	NA	NA	NA	NA	NA
mmu-miR-7074-5p	0	NA	NA	NA	NA	NA
mmu-miR-7075-5p	0	NA	NA	NA	NA	NA
mmu-miR-7076-3p	0	NA	NA	NA	NA	NA
mmu-miR-7076-5p	0	NA	NA	NA	NA	NA
mmu-miR-7077-3p	0	NA	NA	NA	NA	NA
mmu-miR-7077-5p	0	NA	NA	NA	NA	NA
mmu-miR-7078-3p	0	NA	NA	NA	NA	NA
mmu-miR-7078-5p	0	NA	NA	NA	NA	NA
mmu-miR-7079-3p	0	NA	NA	NA	NA	NA
mmu-miR-7079-5p	0	NA	NA	NA	NA	NA
mmu-miR-708-5p	0	NA	NA	NA	NA	NA
mmu-miR-7080-3p	0	NA	NA	NA	NA	NA
mmu-miR-7080-5p	0	NA	NA	NA	NA	NA
mmu-miR-7081-3p	0	NA	NA	NA	NA	NA
mmu-miR-7081-5p	0	NA	NA	NA	NA	NA
mmu-miR-7082-3p	0	NA	NA	NA	NA	NA
mmu-miR-7082-5p	0	NA	NA	NA	NA	NA
mmu-miR-7083-3p	0	NA	NA	NA	NA	NA
mmu-miR-7083-5p	0	NA	NA	NA	NA	NA
mmu-miR-7084-3p	0	NA	NA	NA	NA	NA
mmu-miR-7084-5p	0	NA	NA	NA	NA	NA
mmu-miR-7085-3p	0	NA	NA	NA	NA	NA
mmu-miR-7085-5p	0	NA	NA	NA	NA	NA
mmu-miR-7086-3p	0	NA	NA	NA	NA	NA
mmu-miR-7086-5p	0	NA	NA	NA	NA	NA
mmu-miR-7087-3p	0	NA	NA	NA	NA	NA
mmu-miR-7087-5p	0	NA	NA	NA	NA	NA
mmu-miR-7088-3p	0	NA	NA	NA	NA	NA
mmu-miR-7088-5p	0	NA	NA	NA	NA	NA
mmu-miR-7089-3p	0	NA	NA	NA	NA	NA
mmu-miR-7089-5p	0	NA	NA	NA	NA	NA
mmu-miR-709	0	NA	NA	NA	NA	NA
mmu-miR-7090-5p	0	NA	NA	NA	NA	NA
mmu-miR-7091-3p	0	NA	NA	NA	NA	NA
mmu-miR-7091-5p	0	NA	NA	NA	NA	NA
mmu-miR-7092-3p	0	NA	NA	NA	NA	NA
mmu-miR-7092-5p	0	NA	NA	NA	NA	NA
mmu-miR-7093-5p	0	NA	NA	NA	NA	NA
mmu-miR-7094-1-5p	0	NA	NA	NA	NA	NA
mmu-miR-7094-3p	0	NA	NA	NA	NA	NA
mmu-miR-7094b-2-5p	0	NA	NA	NA	NA	NA
mmu-miR-710	0	NA	NA	NA	NA	NA
mmu-miR-711	0	NA	NA	NA	NA	NA
mmu-miR-7115-3p	0	NA	NA	NA	NA	NA
mmu-miR-7115-5p	0	NA	NA	NA	NA	NA
mmu-miR-7116-3p	0	NA	NA	NA	NA	NA
mmu-miR-7116-5p	0	NA	NA	NA	NA	NA
mmu-miR-7117-3p	0	NA	NA	NA	NA	NA
mmu-miR-7117-5p	0	NA	NA	NA	NA	NA
mmu-miR-7118-3p	0	NA	NA	NA	NA	NA
mmu-miR-7119-3p	0	NA	NA	NA	NA	NA
mmu-miR-7119-5p	0	NA	NA	NA	NA	NA
mmu-miR-713	0	NA	NA	NA	NA	NA
mmu-miR-717	0	NA	NA	NA	NA	NA
mmu-miR-718	0	NA	NA	NA	NA	NA
mmu-miR-719	0	NA	NA	NA	NA	NA
mmu-miR-721	0	NA	NA	NA	NA	NA
mmu-miR-7210-3p	0	NA	NA	NA	NA	NA
mmu-miR-7210-5p	0	NA	NA	NA	NA	NA
mmu-miR-7211-3p	0	NA	NA	NA	NA	NA
mmu-miR-7211-5p	0	NA	NA	NA	NA	NA
mmu-miR-7212-3p	0	NA	NA	NA	NA	NA
mmu-miR-7212-5p	0	NA	NA	NA	NA	NA
mmu-miR-7213-3p	0	NA	NA	NA	NA	NA
mmu-miR-7213-5p	0	NA	NA	NA	NA	NA
mmu-miR-7214-3p	0	NA	NA	NA	NA	NA
mmu-miR-7214-5p	0	NA	NA	NA	NA	NA
mmu-miR-7215-3p	0	NA	NA	NA	NA	NA
mmu-miR-7215-5p	0	NA	NA	NA	NA	NA
mmu-miR-7216-3p	0	NA	NA	NA	NA	NA
mmu-miR-7216-5p	0	NA	NA	NA	NA	NA
mmu-miR-7217-3p	0	NA	NA	NA	NA	NA
mmu-miR-7217-5p	0	NA	NA	NA	NA	NA
mmu-miR-7218-3p	0	NA	NA	NA	NA	NA
mmu-miR-7218-5p	0	NA	NA	NA	NA	NA
mmu-miR-7219-3p	0	NA	NA	NA	NA	NA
mmu-miR-7219-5p	0	NA	NA	NA	NA	NA
mmu-miR-7220-3p	0	NA	NA	NA	NA	NA
mmu-miR-7220-5p	0	NA	NA	NA	NA	NA
mmu-miR-7221-3p	0	NA	NA	NA	NA	NA
mmu-miR-7221-5p	0	NA	NA	NA	NA	NA
mmu-miR-7222-3p	0	NA	NA	NA	NA	NA
mmu-miR-7222-5p	0	NA	NA	NA	NA	NA
mmu-miR-7223-3p	0	NA	NA	NA	NA	NA
mmu-miR-7223-5p	0	NA	NA	NA	NA	NA
mmu-miR-7224-5p	0	NA	NA	NA	NA	NA
mmu-miR-7225-3p	0	NA	NA	NA	NA	NA
mmu-miR-7225-5p	0	NA	NA	NA	NA	NA
mmu-miR-7226-5p	0	NA	NA	NA	NA	NA
mmu-miR-7227-3p	0	NA	NA	NA	NA	NA
mmu-miR-7227-5p	0	NA	NA	NA	NA	NA
mmu-miR-7229-3p	0	NA	NA	NA	NA	NA
mmu-miR-7229-5p	0	NA	NA	NA	NA	NA
mmu-miR-7230-3p	0	NA	NA	NA	NA	NA
mmu-miR-7230-5p	0	NA	NA	NA	NA	NA
mmu-miR-7231-3p	0	NA	NA	NA	NA	NA
mmu-miR-7231-5p	0	NA	NA	NA	NA	NA
mmu-miR-7232-3p	0	NA	NA	NA	NA	NA
mmu-miR-7232-5p	0	NA	NA	NA	NA	NA
mmu-miR-7233-3p	0	NA	NA	NA	NA	NA
mmu-miR-7233-5p	0	NA	NA	NA	NA	NA
mmu-miR-7234-3p	0	NA	NA	NA	NA	NA
mmu-miR-7234-5p	0	NA	NA	NA	NA	NA
mmu-miR-7235-3p	0	NA	NA	NA	NA	NA
mmu-miR-7235-5p	0	NA	NA	NA	NA	NA
mmu-miR-7236-5p	0	NA	NA	NA	NA	NA
mmu-miR-7237-5p	0	NA	NA	NA	NA	NA
mmu-miR-7239-3p	0	NA	NA	NA	NA	NA
mmu-miR-7239-5p	0	NA	NA	NA	NA	NA
mmu-miR-7240-3p	0	NA	NA	NA	NA	NA
mmu-miR-7240-5p	0	NA	NA	NA	NA	NA
mmu-miR-7241-3p	0	NA	NA	NA	NA	NA
mmu-miR-7241-5p	0	NA	NA	NA	NA	NA
mmu-miR-7242-3p	0	NA	NA	NA	NA	NA
mmu-miR-7242-5p	0	NA	NA	NA	NA	NA
mmu-miR-7243-3p	0	NA	NA	NA	NA	NA
mmu-miR-7243-5p	0	NA	NA	NA	NA	NA
mmu-miR-741-3p	0	NA	NA	NA	NA	NA
mmu-miR-741-5p	0	NA	NA	NA	NA	NA
mmu-miR-742-3p	0	NA	NA	NA	NA	NA
mmu-miR-742-5p	0	NA	NA	NA	NA	NA
mmu-miR-743a-3p	0	NA	NA	NA	NA	NA
mmu-miR-743a-5p	0	NA	NA	NA	NA	NA
mmu-miR-743b-3p	0	NA	NA	NA	NA	NA
mmu-miR-743b-5p	0	NA	NA	NA	NA	NA
mmu-miR-7578	0	NA	NA	NA	NA	NA
mmu-miR-758-3p	0	NA	NA	NA	NA	NA
mmu-miR-758-5p	0	NA	NA	NA	NA	NA
mmu-miR-759	0	NA	NA	NA	NA	NA
mmu-miR-760-5p	0	NA	NA	NA	NA	NA
mmu-miR-761	0	NA	NA	NA	NA	NA
mmu-miR-762	0	NA	NA	NA	NA	NA
mmu-miR-763	0	NA	NA	NA	NA	NA
mmu-miR-764-3p	0	NA	NA	NA	NA	NA
mmu-miR-764-5p	0	NA	NA	NA	NA	NA
mmu-miR-7646-3p	0	NA	NA	NA	NA	NA
mmu-miR-7646-5p	0	NA	NA	NA	NA	NA
mmu-miR-7647-3p	0	NA	NA	NA	NA	NA
mmu-miR-7647-5p	0	NA	NA	NA	NA	NA
mmu-miR-7648-5p	0	NA	NA	NA	NA	NA
mmu-miR-7649-3p	0	NA	NA	NA	NA	NA
mmu-miR-7649-5p	0	NA	NA	NA	NA	NA
mmu-miR-7650-3p	0	NA	NA	NA	NA	NA
mmu-miR-7650-5p	0	NA	NA	NA	NA	NA
mmu-miR-7651-3p	0	NA	NA	NA	NA	NA
mmu-miR-7651-5p	0	NA	NA	NA	NA	NA
mmu-miR-7652-3p	0	NA	NA	NA	NA	NA
mmu-miR-7652-5p	0	NA	NA	NA	NA	NA
mmu-miR-7653-3p	0	NA	NA	NA	NA	NA
mmu-miR-7653-5p	0	NA	NA	NA	NA	NA
mmu-miR-7654-3p	0	NA	NA	NA	NA	NA
mmu-miR-7654-5p	0	NA	NA	NA	NA	NA
mmu-miR-7655-3p	0	NA	NA	NA	NA	NA
mmu-miR-7656-3p	0	NA	NA	NA	NA	NA
mmu-miR-7656-5p	0	NA	NA	NA	NA	NA
mmu-miR-7657-3p	0	NA	NA	NA	NA	NA
mmu-miR-7657-5p	0	NA	NA	NA	NA	NA
mmu-miR-7658-3p	0	NA	NA	NA	NA	NA
mmu-miR-7659-3p	0	NA	NA	NA	NA	NA
mmu-miR-7659-5p	0	NA	NA	NA	NA	NA
mmu-miR-7660-3p	0	NA	NA	NA	NA	NA
mmu-miR-7660-5p	0	NA	NA	NA	NA	NA
mmu-miR-7661-3p	0	NA	NA	NA	NA	NA
mmu-miR-7661-5p	0	NA	NA	NA	NA	NA
mmu-miR-7662-3p	0	NA	NA	NA	NA	NA
mmu-miR-7663-3p	0	NA	NA	NA	NA	NA
mmu-miR-7663-5p	0	NA	NA	NA	NA	NA
mmu-miR-7664-3p	0	NA	NA	NA	NA	NA
mmu-miR-7664-5p	0	NA	NA	NA	NA	NA
mmu-miR-7665-3p	0	NA	NA	NA	NA	NA
mmu-miR-7665-5p	0	NA	NA	NA	NA	NA
mmu-miR-7666-3p	0	NA	NA	NA	NA	NA
mmu-miR-7666-5p	0	NA	NA	NA	NA	NA
mmu-miR-7667-3p	0	NA	NA	NA	NA	NA
mmu-miR-7667-5p	0	NA	NA	NA	NA	NA
mmu-miR-7668-3p	0	NA	NA	NA	NA	NA
mmu-miR-7668-5p	0	NA	NA	NA	NA	NA
mmu-miR-7669-3p	0	NA	NA	NA	NA	NA
mmu-miR-7669-5p	0	NA	NA	NA	NA	NA
mmu-miR-767	0	NA	NA	NA	NA	NA
mmu-miR-7670-3p	0	NA	NA	NA	NA	NA
mmu-miR-7670-5p	0	NA	NA	NA	NA	NA
mmu-miR-7671-3p	0	NA	NA	NA	NA	NA
mmu-miR-7671-5p	0	NA	NA	NA	NA	NA
mmu-miR-7672-3p	0	NA	NA	NA	NA	NA
mmu-miR-7672-5p	0	NA	NA	NA	NA	NA
mmu-miR-7673-3p	0	NA	NA	NA	NA	NA
mmu-miR-7673-5p	0	NA	NA	NA	NA	NA
mmu-miR-7674-3p	0	NA	NA	NA	NA	NA
mmu-miR-7674-5p	0	NA	NA	NA	NA	NA
mmu-miR-7675-5p	0	NA	NA	NA	NA	NA
mmu-miR-7676-3p	0	NA	NA	NA	NA	NA
mmu-miR-7676-5p	0	NA	NA	NA	NA	NA
mmu-miR-7677-5p	0	NA	NA	NA	NA	NA
mmu-miR-7678-3p	0	NA	NA	NA	NA	NA
mmu-miR-7678-5p	0	NA	NA	NA	NA	NA
mmu-miR-7679-3p	0	NA	NA	NA	NA	NA
mmu-miR-7679-5p	0	NA	NA	NA	NA	NA
mmu-miR-7680-3p	0	NA	NA	NA	NA	NA
mmu-miR-7680-5p	0	NA	NA	NA	NA	NA
mmu-miR-7681-3p	0	NA	NA	NA	NA	NA
mmu-miR-7681-5p	0	NA	NA	NA	NA	NA
mmu-miR-7682-3p	0	NA	NA	NA	NA	NA
mmu-miR-7682-5p	0	NA	NA	NA	NA	NA
mmu-miR-7683-3p	0	NA	NA	NA	NA	NA
mmu-miR-7683-5p	0	NA	NA	NA	NA	NA
mmu-miR-7684-3p	0	NA	NA	NA	NA	NA
mmu-miR-7684-5p	0	NA	NA	NA	NA	NA
mmu-miR-7685-3p	0	NA	NA	NA	NA	NA
mmu-miR-7685-5p	0	NA	NA	NA	NA	NA
mmu-miR-7686-3p	0	NA	NA	NA	NA	NA
mmu-miR-7686-5p	0	NA	NA	NA	NA	NA
mmu-miR-7687-3p	0	NA	NA	NA	NA	NA
mmu-miR-7687-5p	0	NA	NA	NA	NA	NA
mmu-miR-7688-3p	0	NA	NA	NA	NA	NA
mmu-miR-7688-5p	0	NA	NA	NA	NA	NA
mmu-miR-7689-3p	0	NA	NA	NA	NA	NA
mmu-miR-7689-5p	0	NA	NA	NA	NA	NA
mmu-miR-770-3p	0	NA	NA	NA	NA	NA
mmu-miR-770-5p	0	NA	NA	NA	NA	NA
mmu-miR-7a-2-3p	0	NA	NA	NA	NA	NA
mmu-miR-7a-5p	0	NA	NA	NA	NA	NA
mmu-miR-7b-3p	0	NA	NA	NA	NA	NA
mmu-miR-7b-5p	0	NA	NA	NA	NA	NA
mmu-miR-802-3p	0	NA	NA	NA	NA	NA
mmu-miR-802-5p	0	NA	NA	NA	NA	NA
mmu-miR-804	0	NA	NA	NA	NA	NA
mmu-miR-8090	0	NA	NA	NA	NA	NA
mmu-miR-8091	0	NA	NA	NA	NA	NA
mmu-miR-8092	0	NA	NA	NA	NA	NA
mmu-miR-8093	0	NA	NA	NA	NA	NA
mmu-miR-8095	0	NA	NA	NA	NA	NA
mmu-miR-8096	0	NA	NA	NA	NA	NA
mmu-miR-8097	0	NA	NA	NA	NA	NA
mmu-miR-8098	0	NA	NA	NA	NA	NA
mmu-miR-8099	0	NA	NA	NA	NA	NA
mmu-miR-8100	0	NA	NA	NA	NA	NA
mmu-miR-8101	0	NA	NA	NA	NA	NA
mmu-miR-8102	0	NA	NA	NA	NA	NA
mmu-miR-8104	0	NA	NA	NA	NA	NA
mmu-miR-8105	0	NA	NA	NA	NA	NA
mmu-miR-8106	0	NA	NA	NA	NA	NA
mmu-miR-8107	0	NA	NA	NA	NA	NA
mmu-miR-8108	0	NA	NA	NA	NA	NA
mmu-miR-8109	0	NA	NA	NA	NA	NA
mmu-miR-8110	0	NA	NA	NA	NA	NA
mmu-miR-8111	0	NA	NA	NA	NA	NA
mmu-miR-8113	0	NA	NA	NA	NA	NA
mmu-miR-8115	0	NA	NA	NA	NA	NA
mmu-miR-8116	0	NA	NA	NA	NA	NA
mmu-miR-8117	0	NA	NA	NA	NA	NA
mmu-miR-8119	0	NA	NA	NA	NA	NA
mmu-miR-8120	0	NA	NA	NA	NA	NA
mmu-miR-871-3p	0	NA	NA	NA	NA	NA
mmu-miR-873a-3p	0	NA	NA	NA	NA	NA
mmu-miR-873a-5p	0	NA	NA	NA	NA	NA
mmu-miR-873b	0	NA	NA	NA	NA	NA
mmu-miR-874-3p	0	NA	NA	NA	NA	NA
mmu-miR-874-5p	0	NA	NA	NA	NA	NA
mmu-miR-875-3p	0	NA	NA	NA	NA	NA
mmu-miR-875-5p	0	NA	NA	NA	NA	NA
mmu-miR-876-3p	0	NA	NA	NA	NA	NA
mmu-miR-876-5p	0	NA	NA	NA	NA	NA
mmu-miR-878-3p	0	NA	NA	NA	NA	NA
mmu-miR-879-3p	0	NA	NA	NA	NA	NA
mmu-miR-879-5p	0	NA	NA	NA	NA	NA
mmu-miR-880-3p	0	NA	NA	NA	NA	NA
mmu-miR-880-5p	0	NA	NA	NA	NA	NA
mmu-miR-881-3p	0	NA	NA	NA	NA	NA
mmu-miR-881-5p	0	NA	NA	NA	NA	NA
mmu-miR-882	0	NA	NA	NA	NA	NA
mmu-miR-883a-3p	0	NA	NA	NA	NA	NA
mmu-miR-883a-5p	0	NA	NA	NA	NA	NA
mmu-miR-883b-3p	0	NA	NA	NA	NA	NA
mmu-miR-883b-5p	0	NA	NA	NA	NA	NA
mmu-miR-9-3p	0	NA	NA	NA	NA	NA
mmu-miR-92a-2-5p	0	NA	NA	NA	NA	NA
mmu-miR-92b-5p	0	NA	NA	NA	NA	NA
mmu-miR-935	0	NA	NA	NA	NA	NA
mmu-miR-96-3p	0	NA	NA	NA	NA	NA
mmu-miR-9718	0	NA	NA	NA	NA	NA
mmu-miR-9768-3p	0	NA	NA	NA	NA	NA
mmu-miR-9768-5p	0	NA	NA	NA	NA	NA
mmu-miR-9769-3p	0	NA	NA	NA	NA	NA
mmu-miR-9769-5p	0	NA	NA	NA	NA	NA
mmu-miR-9b-3p	0	NA	NA	NA	NA	NA
mmu-miR-9b-5p	0	NA	NA	NA	NA	NA

## Sheet: EV top 400 miRNA for GO
miRNA	baseMean	log2FoldChange	lfcSE	stat	pvalue	padj
mmu-miR-182-5p	33995.6	2.53251	0.459056	5.51679	3.45252e-08	8.70035e-06
mmu-miR-486b-5p	25329.2	1.70445	0.513661	3.31824	0.000905879	0.0207529
mmu-miR-486a-5p	25323.8	1.70958	0.513424	3.32976	0.000869195	0.0207529
mmu-miR-378a-3p	24517.6	-0.666324	0.468875	-1.42111	0.155284	0.444677
mmu-miR-378c	24315.8	-0.673256	0.469044	-1.43538	0.151179	0.442989
mmu-let-7c-5p	18601.8	0.98208	0.470793	2.08601	0.0369775	0.182712
mmu-let-7a-5p	18109.4	0.989956	0.469253	2.10964	0.0348894	0.179431
mmu-miR-22-3p	17511.2	-1.36717	0.562661	-2.42984	0.0151057	0.108761
mmu-miR-92a-3p	13497.9	0.213615	0.535984	0.398548	0.690226	0.876842
mmu-miR-143-3p	12768.7	0.580547	0.505309	1.1489	0.250599	0.565295
mmu-miR-27b-3p	11194.3	-0.0796427	0.461759	-0.172477	0.863063	0.962353
mmu-miR-27a-3p	11098	-0.0637574	0.461359	-0.138195	0.890087	0.973
mmu-miR-21a-5p	10485.2	-0.903526	0.46553	-1.94085	0.0522759	0.217384
mmu-miR-151-3p	6738.9	1.52349	0.487061	3.12793	0.00176039	0.0316871
mmu-miR-191-5p	6432.65	1.33421	0.501868	2.65848	0.00784937	0.0728984
mmu-let-7f-5p	5068.41	-0.00179497	0.482836	-0.00371755	0.997034	0.999953
mmu-miR-181a-5p	5027.61	-0.431493	0.473891	-0.910533	0.362542	0.65727
mmu-miR-30a-5p	4577.85	0.208888	0.492426	0.424202	0.671418	0.876671
mmu-miR-183-5p	4154.73	2.7089	0.594295	4.55818	5.15981e-06	0.000570862
mmu-let-7i-5p	3890.88	-0.185907	0.463868	-0.400774	0.688586	0.876842
mmu-miR-351-5p	3457.84	0.607292	0.630973	0.96247	0.335814	0.650962
mmu-miR-26a-5p	2625.71	-0.504314	0.660055	-0.76405	0.444838	0.722652
mmu-miR-99b-5p	2303.92	1.3268	0.549929	2.41268	0.0158359	0.110851
mmu-miR-181b-5p	2066.56	0.418916	0.547546	0.765079	0.444224	0.722652
mmu-miR-25-3p	2009.78	1.91967	0.559936	3.42838	0.000607203	0.0183414
mmu-let-7b-5p	1985.27	1.31294	0.616158	2.13084	0.0331021	0.177484
mmu-miR-378b	1976.77	0.562276	0.483371	1.16324	0.244732	0.565295
mmu-miR-16-5p	1752.02	-0.743589	0.522708	-1.42257	0.154861	0.444677
mmu-miR-199a-3p	1656.68	-1.15396	0.518966	-2.22357	0.0261772	0.156892
mmu-miR-196a-5p	1616.11	0.267451	0.483027	0.553698	0.579785	0.807215
mmu-miR-140-3p	1611.34	0.422705	0.556315	0.75983	0.447356	0.722652
mmu-miR-30d-5p	1532.67	-0.0173987	0.604775	-0.0287689	0.977049	0.992808
mmu-miR-298-5p	1325.47	0.0318833	0.562964	0.0566347	0.954836	0.988865
mmu-miR-222-3p	1271.89	-0.591304	0.632135	-0.935408	0.349578	0.652697
mmu-miR-103-3p	1234.15	1.01675	0.511701	1.98699	0.046923	0.21419
mmu-miR-186-5p	1192.93	-1.07666	0.543508	-1.98094	0.0475977	0.21419
mmu-miR-320-3p	1146.48	0.157524	0.578135	0.27247	0.785261	0.933423
mmu-miR-125a-5p	1119.42	-0.179336	0.4915	-0.364874	0.715206	0.87918
mmu-miR-221-3p	1116.19	0.198679	0.518034	0.383526	0.70133	0.876842
mmu-miR-532-5p	1062.22	1.14364	0.53952	2.11973	0.0340286	0.17865
mmu-miR-423-5p	1020.49	-0.900889	0.524059	-1.71906	0.0856035	0.295881
mmu-miR-149-5p	1006.11	1.48741	0.561507	2.64896	0.00807407	0.0728984
mmu-miR-125b-5p	970.832	-0.673905	0.519219	-1.29792	0.194315	0.510076
mmu-miR-3057-5p	844.791	1.18646	0.53555	2.2154	0.0267327	0.156892
mmu-miR-125b-1-3p	841.529	-1.36653	0.511498	-2.67163	0.00754834	0.0728984
mmu-miR-199b-3p	828.746	-1.15519	0.531673	-2.17275	0.0297994	0.165137
mmu-miR-6240	763.405	1.80628	1.04245	1.73273	0.0831431	0.295881
mmu-miR-31-5p	731.213	-0.720277	0.527694	-1.36495	0.172269	0.477051
mmu-miR-133a-3p	663.76	-2.8933	0.960433	-3.0125	NA	NA
mmu-miR-107-3p	615.76	1.02758	0.530909	1.93551	0.0529282	0.217384
mmu-miR-10a-5p	557.461	1.98204	0.797848	2.48423	0.0129831	0.101899
mmu-miR-146b-5p	517.114	0.318761	0.677111	0.470766	0.637808	0.854934
mmu-miR-23b-3p	505.484	-0.49778	0.540418	-0.921102	0.356997	0.65727
mmu-miR-423-3p	479.7	-1.43223	0.504451	-2.83919	0.00452277	0.0599862
mmu-miR-30e-5p	478.216	-1.13725	0.603342	-1.88491	0.0594414	0.234051
mmu-let-7e-5p	460.304	0.655816	0.550488	1.19134	0.233521	0.558819
mmu-miR-34c-5p	458.794	-2.49503	0.5924	-4.21173	2.5342e-05	0.00127724
mmu-miR-301a-3p	456.504	0.853122	0.871368	0.979061	NA	NA
mmu-miR-615-3p	445.333	0.870695	0.553541	1.57295	0.115729	0.383734
mmu-miR-130a-3p	427.746	0.356474	0.533655	0.667986	0.504143	0.756536
mmu-miR-21a-3p	415.663	-0.200186	0.570013	-0.351195	0.725442	0.887434
mmu-miR-101a-3p	384.245	-0.753744	0.67091	-1.12346	0.26124	0.565295
mmu-miR-10b-5p	377.512	0.455154	0.860766	0.528778	0.596959	0.819212
mmu-miR-30a-3p	354.12	1.78741	0.621878	2.87422	0.00405026	0.0567036
mmu-miR-23a-3p	349.284	-0.152366	0.579233	-0.263048	0.792514	0.937622
mmu-miR-133b-3p	326.978	-2.87143	0.983834	-2.91861	NA	NA
mmu-miR-192-5p	325.14	1.0725	0.547147	1.96017	0.0499754	0.217134
mmu-miR-93-5p	319.479	-0.195753	0.51513	-0.380007	0.70394	0.876842
mmu-miR-744-5p	318.219	-1.66124	0.596152	-2.7866	0.0053264	0.0610115
mmu-miR-181d-5p	313.55	1.07636	0.548215	1.96338	0.0496016	0.217134
mmu-miR-24-3p	283.801	0.840679	0.691907	1.21502	0.224359	0.553968
mmu-miR-28a-3p	281.467	1.45704	0.550266	2.64788	0.00809982	0.0728984
mmu-miR-26b-5p	276.672	-0.204982	0.599049	-0.34218	0.732215	0.891393
mmu-let-7d-3p	267.792	0.321587	0.551878	0.582715	0.560085	0.789995
mmu-miR-210-3p	256.779	0.34821	0.599187	0.581138	0.561147	0.789995
mmu-miR-148a-3p	252.867	-0.847138	0.685816	-1.23523	0.216746	0.553968
mmu-miR-345-3p	229.3	0.841396	0.567634	1.48229	0.138264	0.433912
mmu-miR-484	227.805	0.244096	0.594855	0.410344	0.681553	0.876842
mmu-miR-1943-5p	226.868	-0.734927	0.642942	-1.14307	0.25301	0.565295
mmu-miR-877-5p	226.399	1.98756	0.861071	2.30824	0.0209856	0.135599
mmu-miR-199a-5p	224.464	-0.733947	0.607967	-1.20722	0.227349	0.553968
mmu-miR-19b-3p	199.022	0.253979	0.946567	0.268316	NA	NA
mmu-miR-5126	185.503	-0.326572	1.02111	-0.319821	NA	NA
mmu-let-7g-5p	178.996	-0.607424	0.830293	-0.731578	0.464426	0.731471
mmu-miR-29a-3p	176.403	-0.416089	0.644085	-0.646015	0.51827	0.759878
mmu-miR-30c-5p	173.338	-1.16075	0.660702	-1.75685	0.078944	0.288317
mmu-miR-30e-3p	148.241	1.1187	0.845901	1.32249	0.186004	0.4934
mmu-miR-196b-5p	144.215	-0.342168	0.753205	-0.454282	0.649626	0.862678
mmu-miR-99b-3p	141.502	1.44034	0.869077	1.65732	0.0974544	0.327447
mmu-miR-98-5p	130.294	0.488839	0.716499	0.682261	0.495074	0.756536
mmu-miR-421-3p	122.625	-0.644226	0.776601	-0.829546	0.406796	0.683417
mmu-miR-296-3p	115.078	-0.506493	0.763829	-0.663097	0.507268	0.756536
mmu-miR-100-5p	113.825	1.47509	0.744084	1.98242	0.047432	0.21419
mmu-miR-872-3p	110.105	0.322988	0.776966	0.415704	0.677627	0.876842
mmu-miR-101b-3p	108.958	0.65352	0.755053	0.865529	0.386748	0.674889
mmu-miR-181c-5p	108.9	-1.05996	0.892653	-1.18743	0.235059	0.558819
mmu-miR-6944-3p	106.611	-1.30547	1.21968	-1.07034	0.284467	0.578111
mmu-miR-486a-3p	104.535	3.92502	1.48905	2.63593	NA	NA
mmu-miR-486b-3p	103.949	3.92435	2.35639	1.66541	NA	NA
mmu-miR-501-3p	99.2071	1.68948	1.00048	1.68866	0.0912841	0.310859
mmu-miR-151-5p	98.7032	-2.09014	0.832139	-2.51177	0.0120127	0.097652
mmu-miR-106b-3p	96.0152	-0.16375	0.859804	-0.19045	0.848957	0.955076
mmu-miR-148b-3p	95.2427	-0.644289	1.27468	-0.505453	NA	NA
mmu-let-7d-5p	93.3456	-2.014	0.98708	-2.04036	0.0413143	0.200215
mmu-miR-181a-2-3p	91.7869	0.0863773	0.681544	0.126738	0.899148	0.97399
mmu-miR-128-3p	90.4473	-0.8315	0.740043	-1.12358	0.26119	0.565295
mmu-miR-9-5p	88.3925	0.305181	0.714518	0.427114	0.669296	0.876671
mmu-miR-3535	75.4322	4.15819	3.75242	1.10814	0.267803	0.567113
mmu-miR-92b-3p	73.1891	1.03438	0.812116	1.27369	0.202773	0.526792
mmu-miR-214-3p	68.9395	-0.95307	0.846349	-1.12609	0.260125	0.565295
mmu-miR-5121	67.461	3.54195	1.3563	2.61147	0.00901541	0.0783408
mmu-miR-146a-5p	66.8065	-0.791495	1.34608	-0.588	0.556532	0.789995
mmu-miR-126a-5p	62.1746	-1.10936	0.947735	-1.17054	0.241785	0.565295
mmu-miR-27a-5p	60.8741	-2.93898	0.948469	-3.09865	0.00194402	0.0326595
mmu-miR-328-3p	60.7169	-1.05728	1.20047	-0.880717	0.378471	0.667725
mmu-miR-671-3p	60.2579	-0.178527	0.777062	-0.229746	0.818289	0.94857
mmu-miR-350-5p	58.0678	-1.16593	0.79984	-1.4577	0.144922	0.434766
mmu-miR-155-5p	57.5764	-1.33429	1.00476	-1.32796	0.18419	0.4934
mmu-miR-1198-5p	56.9333	1.22702	0.905033	1.35578	0.175169	0.479812
mmu-miR-1843a-5p	55.3674	0.692889	0.921469	0.75194	0.452087	0.725643
mmu-miR-1981-5p	55.331	0.46049	0.873702	0.527056	0.598155	0.819212
mmu-miR-450b-5p	53.2894	-1.3769	1.2582	-1.09434	0.273806	0.573472
mmu-miR-28a-5p	52.3687	-1.76193	1.18437	-1.48765	0.136843	0.433912
mmu-miR-193a-3p	51.3204	-0.103842	0.963343	-0.107794	0.914159	0.976136
mmu-miR-872-5p	50.3426	-1.31007	0.849242	-1.54264	0.122919	0.40228
mmu-miR-1843b-5p	49.9214	0.813497	0.912956	0.891058	0.372898	0.666456
mmu-miR-344d-3p	48.0038	0.172662	1.52285	0.113381	0.909729	0.975765
mmu-miR-222-5p	47.4997	-1.43091	1.16816	-1.22492	0.220605	0.553968
mmu-miR-17-5p	47.0767	-0.189829	1.28203	-0.148069	0.882288	0.973
mmu-miR-6539	46.9582	2.67431	3.74288	0.714505	0.474915	0.738757
mmu-let-7b-3p	46.6594	-1.03816	1.03429	-1.00375	0.315501	0.621142
mmu-miR-125b-2-3p	44.8605	-2.04456	1.18172	-1.73015	0.0836038	0.295881
mmu-miR-130b-3p	44.0821	0.00375573	0.960551	0.00390997	0.99688	0.999953
mmu-miR-181c-3p	43.6158	1.18575	1.06312	1.11535	0.264702	0.565295
mmu-miR-342-3p	43.2677	3.25571	1.46995	2.21484	0.0267712	0.156892
mmu-miR-125a-3p	42.1335	-1.31831	0.892098	-1.47776	0.139472	0.433912
mmu-miR-188-5p	39.7101	0.195215	0.943513	0.206903	0.836086	0.953365
mmu-miR-145a-5p	39.6495	-1.10755	1.16273	-0.952537	0.340825	0.652697
mmu-miR-3473d	38.4959	-2.58011	1.11217	-2.31988	0.0203472	0.134934
mmu-miR-1843b-3p	38.0967	0.648547	0.978266	0.662955	0.507359	0.756536
mmu-miR-20a-5p	37.1577	-1.50029	1.02639	-1.46172	0.143817	0.434766
mmu-miR-322-5p	37.0327	6.03251e-05	1.02195	5.90297e-05	0.999953	0.999953
mmu-miR-218-5p	36.3204	-1.22399	1.39104	-0.879911	0.378907	0.667725
mmu-miR-138-5p	36.2003	0.715941	1.34488	0.532344	0.594487	0.819212
mmu-miR-425-5p	33.7917	0.740246	3.73516	0.198183	0.842902	0.955076
mmu-miR-19a-3p	33.0471	1.52377	1.48709	1.02467	0.305521	0.606231
mmu-miR-129-5p	32.9222	1.10498	1.1715	0.943224	0.345566	0.652697
mmu-miR-5119	31.6308	-3.57833	1.4461	-2.47446	0.0133439	0.101899
mmu-miR-34b-5p	31.5154	1.32934	1.18895	1.11808	0.263532	0.565295
mmu-miR-24-2-5p	31.4537	-0.849514	1.07579	-0.789662	0.429725	0.71244
mmu-miR-27b-5p	31.1992	0.741379	1.19501	0.620395	0.534998	0.770397
mmu-miR-301b-3p	30.7474	4.26526	1.46498	2.91149	0.00359714	0.0533223
mmu-miR-5099	30.1558	3.61042	1.20214	3.00332	0.00267054	0.042061
mmu-miR-7068-3p	29.9845	0.456831	1.03428	0.441692	0.658712	0.869086
mmu-miR-664-5p	29.4401	0.898725	1.33145	0.674998	0.499677	0.756536
mmu-miR-6538	29.2291	1.44815	1.5484	0.93525	0.349659	0.652697
mmu-miR-181a-1-3p	28.747	-3.32681	1.19027	-2.79501	0.00518986	0.0610115
mmu-miR-208a-3p	28.5395	0.59447	1.85523	0.32043	0.748642	0.902669
mmu-miR-365-2-5p	28.4481	-2.49324	1.25476	-1.98702	0.0469204	0.21419
mmu-miR-582-3p	28.2902	-0.772268	0.987656	-0.781921	0.434261	0.715254
mmu-miR-99a-5p	28.2167	0.99274	1.05123	0.944362	0.344985	0.652697
mmu-miR-30b-5p	27.829	-1.00748	1.12762	-0.893462	0.37161	0.666456
mmu-miR-30c-2-3p	27.5483	-1.12898	1.40944	-0.801009	0.423127	0.706145
mmu-miR-142a-5p	26.5265	-4.92611	1.44557	-3.40773	0.000655052	0.0183414
mmu-miR-1843a-3p	26.3869	-0.0950085	1.85715	-0.0511581	0.9592	0.988865
mmu-miR-184-3p	26.2344	-9.05319	2.01183	-4.49998	6.79598e-06	0.000570862
mmu-miR-92a-1-5p	26.1467	-0.770595	1.11853	-0.688935	0.490864	0.756536
mmu-miR-140-5p	25.4944	-2.5302	1.7349	-1.45841	0.144727	0.434766
mmu-miR-324-3p	25.2357	-0.466997	1.03053	-0.453162	0.650432	0.862678
mmu-miR-361-5p	24.2847	-0.153851	1.63282	-0.0942241	0.924931	0.983471
mmu-miR-465c-5p	23.8288	2.31824	2.03947	1.13668	0.25567	0.565295
mmu-miR-214-5p	23.3512	-2.49557	1.31437	-1.89868	0.0576062	0.230425
mmu-miR-152-5p	23.221	-0.448978	1.20906	-0.371344	0.710382	0.87753
mmu-miR-322-3p	21.8791	-2.61635	1.41726	-1.84606	0.0648837	0.251549
mmu-miR-542-3p	21.5364	1.49302	1.31449	1.13581	0.256035	0.565295
mmu-miR-1964-3p	21.4279	1.05501	1.78754	0.5902	0.555056	0.789995
mmu-miR-18a-5p	20.6202	0.341079	1.14821	0.297052	0.766427	0.919712
mmu-miR-451a	20.1903	-4.32277	1.67058	-2.58758	0.00966521	0.0811878
mmu-miR-152-3p	19.9602	-1.41955	1.45924	-0.972806	0.33065	0.645921
mmu-miR-411-5p	19.9384	-2.52414	1.74867	-1.44346	0.14889	0.441416
mmu-miR-1839-5p	19.4359	-1.7459	1.43995	-1.21247	0.225331	0.553968
mmu-miR-142a-3p	19.4051	-6.40716	1.77867	-3.60222	0.000315513	0.0113585
mmu-miR-106b-5p	19.3203	-0.411999	1.62798	-0.253073	0.800212	0.942305
mmu-miR-31-3p	19.1217	1.91757	1.44554	1.32654	0.184661	0.4934
mmu-miR-144-3p	18.9991	-3.93631	1.68604	-2.33465	0.0195618	0.133231
mmu-miR-677-5p	18.7298	2.97474	1.66346	1.78828	0.0737308	0.273238
mmu-miR-3099-3p	18.4592	-3.58698	1.85758	-1.931	0.0534834	0.217384
mmu-miR-365-3p	18.3202	0.928616	1.86259	0.498561	0.618089	0.837411
mmu-miR-183-3p	17.7846	-0.770274	1.91207	-0.402847	0.687061	0.876842
mmu-miR-205-5p	17.4288	-8.48176	2.2802	-3.71974	0.000199431	0.00837611
mmu-miR-1983	17.1712	-0.607228	1.60056	-0.379384	0.704403	0.876842
mmu-miR-210-5p	15.97	-8.33785	1.95757	-4.25928	2.05084e-05	0.00127724
mmu-miR-34a-5p	15.1329	-1.33039	1.9533	-0.681098	0.495809	0.756536
mmu-miR-206-3p	14.791	1.18856	1.42422	0.834532	0.403982	0.683417
mmu-miR-574-3p	14.6369	1.79043	2.15284	0.831661	0.4056	0.683417
mmu-miR-1934-5p	14.533	0.406172	1.95384	0.207884	0.83532	0.953365
mmu-miR-671-5p	13.2796	0.660836	2.02145	0.326912	0.743735	0.901063
mmu-miR-5114	13.1774	-0.0653823	1.32305	-0.0494179	0.960586	0.988865
mmu-miR-652-3p	12.9589	-1.91609	1.83243	-1.04566	0.295719	0.596169
mmu-miR-30d-3p	12.9312	-1.88089	2.0596	-0.913233	0.36112	0.65727
mmu-miR-470-5p	12.4074	2.03423	2.22447	0.914477	0.360466	0.65727
mmu-miR-6540-3p	11.7669	1.47474	2.30145	0.640786	0.521662	0.759878
mmu-miR-96-5p	11.7559	0.0194856	2.01785	0.00965663	0.992295	0.999953
mmu-miR-339-5p	11.4627	-0.432991	1.90923	-0.226789	0.820588	0.94857
mmu-miR-15a-5p	11.4243	0.123183	1.93279	0.0637334	0.949183	0.988865
mmu-miR-335-3p	11.187	-1.36315	2.81521	-0.484207	0.628239	0.846611
mmu-miR-532-3p	11.0558	0.246933	1.68179	0.146828	0.883268	0.973
mmu-miR-224-5p	10.9499	-1.54829	2.15464	-0.718585	0.472397	0.738757
mmu-miR-8112	10.8732	3.70835	2.0552	1.80438	0.0711721	0.267692
mmu-miR-3102-5p.2-5p	10.8187	1.94477	1.81324	1.07254	0.28348	0.578111
mmu-miR-196a-2-3p	10.266	-1.98322	1.74886	-1.13401	0.25679	0.565295
mmu-miR-7035-3p	10.1551	-4.42461	2.44728	-1.80797	0.0706108	0.267692
mmu-miR-331-3p	10.1403	-0.468968	2.53929	-0.184685	0.853476	0.955893
mmu-miR-18a-3p	10.0806	5.91332	2.72731	2.16819	0.0301441	0.165137
mmu-let-7f-1-3p	10.064	0.361767	2.66241	0.135879	0.891917	0.973
mmu-miR-339-3p	9.9624	-3.07508	2.83407	-1.08504	0.277904	0.57403
mmu-miR-361-3p	9.87003	-0.684045	2.46683	-0.277297	0.781552	0.933417
mmu-miR-26b-3p	9.60081	5.85112	2.19832	2.66163	0.0077763	0.0728984
mmu-miR-871-5p	9.57386	-2.43927	2.87845	-0.847425	0.396759	0.682518
mmu-miR-29b-3p	9.16731	-2.26473	2.20928	-1.0251	0.305317	0.606231
mmu-miR-8114	9.14587	1.34296	2.0529	0.654179	0.512996	0.759878
mmu-miR-147-3p	9.09146	-7.52549	2.31599	-3.24937	0.00115661	0.0242889
mmu-miR-148a-5p	9.05382	0.480044	2.07524	0.23132	0.817066	0.94857
mmu-miR-15b-5p	8.86441	0.256361	2.05152	0.124961	0.900554	0.97399
mmu-miR-219a-1-3p	8.32215	-0.090687	2.5263	-0.0358971	0.971364	0.991028
mmu-miR-144-5p	8.16808	-7.42939	2.64835	-2.80529	0.00502717	0.0610115
mmu-miR-136-3p	8.10152	-7.36086	2.34827	-3.13459	0.00172096	0.0316871
mmu-miR-7046-3p	7.95184	-0.315049	2.29041	-0.137552	0.890595	0.973
mmu-miR-29a-5p	7.8766	-0.116504	2.55472	-0.0456035	0.963626	0.988865
mmu-miR-130a-5p	7.83664	0.168307	2.76096	0.0609597	0.951391	0.988865
mmu-miR-324-5p	7.79172	-1.43373	2.57033	-0.5578	0.576981	0.807215
mmu-miR-674-3p	7.60254	-2.7704	2.30116	-1.20392	0.228622	0.553968
mmu-miR-203-3p	7.52417	-1.8751	2.5125	-0.746309	0.455481	0.726463
mmu-miR-1191b-5p	7.46833	1.64757	2.24385	0.734262	0.462789	0.731471
mmu-let-7a-1-3p	7.46697	-3.51908	2.50821	-1.40303	0.160609	0.449705
mmu-let-7c-2-3p	7.46697	-3.51908	2.50821	-1.40303	0.160609	0.449705
mmu-miR-196b-3p	7.37386	0.678796	3.10614	0.218534	0.827013	0.951632
mmu-miR-669m-5p	7.31746	-7.20708	3.30742	-2.17907	0.0293266	0.165137
mmu-miR-450a-5p	7.27939	-7.26363	2.73651	-2.65434	0.00794634	0.0728984
mmu-miR-132-3p	7.16675	0.112068	2.57756	0.0434784	0.96532	0.988865
mmu-miR-1947-5p	7.09811	-0.114465	2.35558	-0.048593	0.961244	0.988865
mmu-miR-3102-3p	6.97607	-0.249776	2.20815	-0.113115	0.909939	0.975765
mmu-miR-330-3p	6.95286	5.37487	2.56172	2.09815	0.0358917	0.180894
mmu-miR-3060-3p	6.79634	-7.10596	2.91265	-2.43969	0.0147	0.108761
mmu-let-7e-3p	6.49217	1.20394	3.19543	0.37677	0.706345	0.876842
mmu-miR-409-3p	6.47678	-1.94016	2.24907	-0.862652	0.388329	0.674889
mmu-miR-744-3p	6.23637	-1.68796	2.66346	-0.633746	0.526246	0.76215
mmu-miR-381-3p	6.13584	0.692638	2.93247	0.236196	0.813281	0.94857
mmu-miR-326-3p	6.06648	-3.3695	2.78373	-1.21043	0.226115	0.553968
mmu-miR-362-3p	5.91823	5.16478	3.00546	1.71847	0.0857115	0.295881
mmu-miR-3473h-5p	5.82752	-1.73551	2.70766	-0.640963	0.521546	0.759878
mmu-miR-143-5p	5.77018	-6.86948	3.063	-2.24273	0.0249142	0.156892
mmu-miR-425-3p	5.73353	0.203351	2.91102	0.0698556	0.944309	0.988865
mmu-miR-345-5p	5.72923	2.34512	2.77544	0.844956	0.398135	0.682518
mmu-miR-34c-3p	5.71767	1.09996	2.87637	0.382414	0.702154	0.876842
mmu-miR-330-5p	5.54099	-6.85921	3.52662	-1.94498	0.0517775	0.217384
mmu-miR-7658-5p	5.21011	4.959	3.26009	1.52112	0.128229	0.414278
mmu-miR-187-3p	5.05876	3.76782	3.45416	1.09081	0.275358	0.573472
mmu-miR-3082-3p	4.72959	-1.51729	3.02861	-0.500985	0.616382	0.837411
mmu-miR-193b-3p	4.70658	-0.501939	2.60728	-0.192514	0.847339	0.955076
mmu-miR-410-3p	4.60895	-3.98921	2.93496	-1.35921	0.174081	NA
mmu-miR-128-1-5p	4.50364	0.413739	2.22003	0.186366	0.852158	NA
mmu-miR-615-5p	4.47433	1.14933	3.15721	0.364035	0.715832	NA
mmu-miR-1933-5p	4.36108	4.70231	3.91411	1.20137	0.229607	NA
mmu-miR-6945-3p	4.36108	4.70231	3.91411	1.20137	0.229607	NA
mmu-miR-139-5p	4.27964	2.24185	3.00363	0.746381	0.455437	NA
mmu-miR-101a-5p	4.205	3.06998	3.70755	0.828035	0.407651	NA
mmu-miR-30c-1-3p	4.17887	2.21639	3.03746	0.729685	0.465583	NA
mmu-miR-25-5p	4.13055	-1.39187	3.50355	-0.397275	0.691164	NA
mmu-miR-1306-3p	4.1188	4.61912	3.91454	1.17999	0.238004	NA
mmu-miR-350-3p	4.06526	-6.35086	3.9329	-1.6148	0.106353	NA
mmu-miR-1933-3p	4.0009	1.55278	3.62585	0.428252	0.668468	NA
mmu-miR-7017-5p	3.85374	4.52588	3.56645	1.26901	0.204436	NA
mmu-miR-449c-5p	3.7971	-6.32808	3.42945	-1.84522	0.0650063	NA
mmu-miR-3086-5p	3.76166	4.51144	3.48754	1.29359	0.195808	NA
mmu-miR-221-5p	3.76089	-0.750383	3.17466	-0.236367	0.813148	NA
mmu-miR-127-3p	3.70176	1.30802	2.68306	0.487511	0.625896	NA
mmu-miR-99a-3p	3.63424	4.43684	3.91558	1.13312	0.257163	NA
mmu-miR-148b-5p	3.62407	0.582945	3.72991	0.156289	0.875805	NA
mmu-miR-6540-5p	3.62295	-6.24938	3.93477	-1.58825	0.112231	NA
mmu-miR-3061-3p	3.55951	4.40586	3.18455	1.38351	0.166509	NA
mmu-miR-22-5p	3.4564	0.730526	3.21561	0.227181	0.820283	NA
mmu-miR-374b-3p	3.43165	-0.0210918	2.83377	-0.00744303	0.994061	NA
mmu-miR-500-3p	3.41684	-6.17716	3.61476	-1.70887	0.0874746	NA
mmu-miR-3068-3p	3.31442	-1.37487	3.31519	-0.414719	0.678348	NA
mmu-miR-429-3p	3.25221	-6.01777	3.93953	-1.52753	0.126628	NA
mmu-miR-5627-3p	3.25221	-6.01777	3.93953	-1.52753	0.126628	NA
mmu-miR-708-3p	3.19672	-6.07127	3.93836	-1.54157	0.123178	NA
mmu-miR-296-5p	3.18547	-1.18642	2.97023	-0.399437	0.689571	NA
mmu-miR-6960-5p	3.1517	2.60184	3.31526	0.784808	0.432566	NA
mmu-miR-3572-5p	3.14967	4.22815	3.91695	1.07945	0.280387	NA
mmu-miR-219a-5p	3.14801	-6.0567	3.93868	-1.53775	0.124109	NA
mmu-miR-3095-3p	3.02661	-0.0781846	3.81732	-0.0204815	0.983659	NA
mmu-miR-34b-3p	2.96412	-5.96995	3.76075	-1.58744	0.112414	NA
mmu-miR-541-5p	2.93129	4.15388	3.91748	1.06035	NA	NA
mmu-miR-30b-3p	2.91536	4.12565	3.87926	1.06352	0.287548	NA
mmu-miR-598-3p	2.89473	1.57227	3.4448	0.456419	0.648089	NA
mmu-miR-378d	2.84168	-3.60461	3.09387	-1.16508	0.243986	NA
mmu-miR-5615-5p	2.83321	-5.90777	3.94206	-1.49865	0.133964	NA
mmu-miR-185-3p	2.77582	-2.8319	3.49479	-0.810318	0.417757	NA
mmu-miR-1955-3p	2.77049	-5.86796	3.94302	-1.48819	0.136701	NA
mmu-miR-877-3p	2.76274	-1.51054	3.81857	-0.395578	0.692416	NA
mmu-miR-374c-3p	2.75243	-0.718806	3.0347	-0.236862	0.812764	NA
mmu-miR-33-5p	2.53789	-5.74801	3.94608	-1.45664	0.145216	NA
mmu-miR-702-5p	2.50669	2.09546	3.88763	0.539008	0.589881	NA
mmu-miR-674-5p	2.46368	-1.9586	3.66254	-0.534765	0.592812	NA
mmu-miR-677-3p	2.45539	3.86466	3.91984	0.985923	0.324171	NA
mmu-miR-141-3p	2.43915	-5.58411	3.95066	-1.41346	0.15752	NA
mmu-miR-1941-5p	2.43915	-5.58411	3.95066	-1.41346	0.15752	NA
mmu-miR-145a-3p	2.42573	-0.705351	3.82721	-0.184299	0.853779	NA
mmu-let-7f-2-3p	2.34426	-5.63112	3.9493	-1.42585	0.153911	NA
mmu-miR-7016-5p	2.34426	-5.63112	3.9493	-1.42585	0.153911	NA
mmu-miR-1934-3p	2.27803	-0.360069	3.83508	-0.0938883	0.925198	NA
mmu-miR-98-3p	2.26545	-5.5057	3.95303	-1.39278	0.163686	NA
mmu-miR-122-5p	2.20361	-5.55372	3.95157	-1.40545	0.159888	NA
mmu-miR-375-3p	2.16584	1.4624	3.85699	0.379156	0.704572	NA
mmu-miR-378a-5p	2.163	-2.80796	3.83519	-0.732158	0.464072	NA
mmu-miR-190b-5p	2.12257	3.68238	3.92158	0.939004	0.347729	NA
mmu-miR-1249-3p	2.09582	-1.10277	3.84203	-0.287029	0.77409	NA
mmu-miR-215-5p	2.06582	3.65241	3.92189	0.931289	0.351704	NA
mmu-miR-344b-3p	2.0462	-5.44966	3.9548	-1.37799	0.168208	NA
mmu-miR-383-5p	2.03766	3.62376	3.92219	0.923912	0.355532	NA
mmu-miR-1943-3p	2.00068	3.60663	3.92237	0.919503	0.357833	NA
mmu-miR-878-5p	1.95984	0.249851	3.84673	0.0649516	0.948213	NA
mmu-miR-7655-5p	1.92602	-1.51261	3.85658	-0.392217	0.694898	NA
mmu-miR-126a-3p	1.91803	-5.3474	3.95821	-1.35097	0.176706	NA
mmu-miR-190b-3p	1.91803	-5.3474	3.95821	-1.35097	0.176706	NA
mmu-miR-6923-5p	1.91803	-5.3474	3.95821	-1.35097	0.176706	NA
mmu-miR-6952-5p	1.91632	-1.8292	3.86537	-0.473227	0.636051	NA
mmu-miR-8103	1.88906	3.5267	3.92325	0.898924	0.368693	NA
mmu-miR-17-3p	1.8888	-5.33748	3.95855	-1.34834	0.177548	NA
mmu-miR-3112-3p	1.8888	-5.33748	3.95855	-1.34834	0.177548	NA
mmu-miR-335-5p	1.8888	-5.33748	3.95855	-1.34834	0.177548	NA
mmu-miR-374b-5p	1.86786	3.49883	3.92356	0.891749	0.372528	NA
mmu-miR-501-5p	1.86786	3.49883	3.92356	0.891749	0.372528	NA
mmu-miR-190a-5p	1.85258	-5.30352	3.95974	-1.33936	0.180453	NA
mmu-miR-3102-3p.2-3p	1.82612	3.47289	3.92386	0.885068	0.37612	NA
mmu-miR-212-3p	1.78811	-1.35359	3.86429	-0.350281	0.726128	NA
mmu-miR-702-3p	1.78295	3.43206	3.92435	0.874555	0.381816	NA
mmu-miR-1199-5p	1.74672	0.563517	3.85589	0.146144	0.883807	NA
mmu-miR-3110-5p	1.7314	-5.21574	3.96293	-1.31613	0.188129	NA
mmu-miR-7224-3p	1.7314	-5.21574	3.96293	-1.31613	0.188129	NA
mmu-miR-3098-3p	1.70492	-5.18129	3.96423	-1.30701	0.191209	NA
mmu-miR-497a-5p	1.70492	-5.18129	3.96423	-1.30701	0.191209	NA
mmu-miR-6923-3p	1.70492	-5.18129	3.96423	-1.30701	0.191209	NA
mmu-miR-344-3p	1.69805	3.36205	3.92521	0.856527	0.391706	NA
mmu-miR-760-3p	1.59875	1.07346	3.87038	0.277353	0.781509	NA
mmu-miR-6516-5p	1.574	-5.08273	3.96813	-1.28089	0.200233	NA
mmu-miR-7226-3p	1.574	-5.08273	3.96813	-1.28089	0.200233	NA
mmu-miR-1938	1.56336	3.25751	3.92658	0.829606	0.406761	NA
mmu-miR-7041-5p	1.56336	3.25751	3.92658	0.829606	0.406761	NA
mmu-miR-1948-3p	1.4918	-4.9934	3.97187	-1.25719	0.208685	NA
mmu-miR-7237-3p	1.4918	-4.9934	3.97187	-1.25719	0.208685	NA
mmu-miR-8094	1.4918	-4.9934	3.97187	-1.25719	0.208685	NA
mmu-miR-6948-5p	1.46565	3.16587	3.92786	0.806005	0.42024	NA
mmu-miR-29c-3p	1.44334	3.12896	3.9284	0.796499	0.425742	NA
mmu-miR-7093-3p	1.44141	-1.74136	3.89718	-0.446827	0.655	NA
mmu-miR-7014-5p	1.4166	-4.93605	3.97439	-1.24196	0.21425	NA
mmu-miR-7236-3p	1.40051	3.10137	3.92881	0.789392	0.429883	NA
mmu-miR-449a-5p	1.36794	3.068	3.92931	0.780798	0.434921	NA
mmu-miR-6993-5p	1.36794	3.068	3.92931	0.780798	0.434921	NA
mmu-miR-455-5p	1.33537	3.03384	3.92985	0.772	0.440114	NA
mmu-miR-3075-5p	1.3028	2.99885	3.9304	0.762989	0.44547	NA
mmu-miR-129-1-3p	1.27869	-4.77702	3.98188	-1.19969	0.230259	NA
mmu-miR-129-2-3p	1.27869	-4.77702	3.98188	-1.19969	0.230259	NA
mmu-miR-191-3p	1.25852	2.94296	3.93132	0.748594	0.454102	NA
mmu-miR-1945	1.23766	2.92622	3.9316	0.744281	0.456707	NA
mmu-miR-1981-3p	1.10373	2.74467	3.93486	0.697527	0.485473	NA
mmu-miR-16-1-3p	1.1018	-4.60171	3.98911	-1.15357	0.248678	NA
mmu-miR-3103-3p	1.1018	-4.60171	3.98911	-1.15357	0.248678	NA
mmu-let-7a-2-3p	1.06557	-4.54907	3.99022	-1.14005	0.254264	NA
mmu-miR-204-5p	1.06557	-4.54907	3.99022	-1.14005	0.254264	NA
mmu-miR-450a-1-3p	1.06557	-4.54907	3.99022	-1.14005	0.254264	NA
mmu-miR-450b-3p	1.06557	-4.54907	3.99022	-1.14005	0.254264	NA
mmu-miR-467d-5p	1.06557	-4.54907	3.99022	-1.14005	0.254264	NA
mmu-miR-1298-5p	1.01883	2.63013	3.93714	0.668031	0.504114	NA
mmu-miR-6933-5p	1.01883	2.63013	3.93714	0.668031	0.504114	NA
mmu-miR-6935-5p	1.00986	-4.49172	3.99148	-1.12533	0.260451	NA
mmu-miR-676-3p	0.977097	2.59234	3.93792	0.6583	0.510345	NA
mmu-miR-127-5p	0.944402	-4.43157	3.99285	-1.10988	0.267052	NA
mmu-miR-7675-3p	0.944402	-4.43157	3.99285	-1.10988	0.267052	NA
mmu-miR-3057-3p	0.933929	2.50569	3.93981	0.635993	0.524781	NA
mmu-miR-3066-3p	0.879388	2.44404	3.94121	0.620123	0.535177	NA
mmu-miR-193a-5p	0.85246	-4.30144	3.996	-1.07644	0.281732	NA
mmu-miR-5132-5p	0.85246	-4.30144	3.996	-1.07644	0.281732	NA
mmu-miR-664-3p	0.85246	-4.30144	3.996	-1.07644	0.281732	NA
mmu-miR-7075-3p	0.85246	-4.30144	3.996	-1.07644	0.281732	NA
mmu-miR-1960	0.849026	2.36947	3.94299	0.600931	0.547886	NA
mmu-miR-6952-3p	0.849026	2.36947	3.94299	0.600931	0.547886	NA
mmu-miR-6988-3p	0.849026	2.36947	3.94299	0.600931	0.547886	NA
mmu-miR-12201-3p	0.814248	2.33592	3.94382	0.592299	0.55365	NA
mmu-miR-338-3p	0.813052	-3.05812	4.04445	-0.756127	0.449573	NA
mmu-miR-6236	0.813052	-3.05812	4.04445	-0.756127	0.449573	NA
mmu-miR-700-3p	0.813052	-3.05812	4.04445	-0.756127	0.449573	NA
mmu-miR-7677-3p	0.813052	-3.05812	4.04445	-0.756127	0.449573	NA
mmu-miR-182-3p	0.787002	-4.23268	3.99778	-1.05876	0.28971	NA
mmu-miR-452-5p	0.764123	2.21899	3.94687	0.562217	0.573968	NA
mmu-miR-6998-5p	0.764123	2.21899	3.94687	0.562217	0.573968	NA
mmu-miR-188-3p	0.679221	2.05091	3.95166	0.519	0.603761	NA
mmu-miR-3074-5p	0.679221	2.05091	3.95166	0.519	0.603761	NA

## Sheet: EV DE miNA p-value0.05
miRNA	baseMean	log2FoldChange	pvalue	padj
mmu-miR-182-5p	33995.6	2.53251	3.45252e-08	8.70035e-06
mmu-miR-183-5p	4154.73	2.7089	5.15981e-06	0.000570862
mmu-miR-25-3p	2009.78	1.91967	0.000607203	0.0183414
mmu-miR-486a-5p	25323.8	1.70958	0.000869195	0.0207529
mmu-miR-151-3p	6738.9	1.52349	0.00176039	0.0316871
mmu-miR-30a-3p	354.12	1.78741	0.00405026	0.0567036
mmu-miR-191-5p	6432.65	1.33421	0.00784937	0.0728984
mmu-miR-149-5p	1006.11	1.48741	0.00807407	0.0728984
mmu-miR-28a-3p	281.467	1.45704	0.00809982	0.0728984
mmu-miR-10a-5p	557.461	1.98204	0.0129831	0.101899
mmu-miR-99b-5p	2303.92	1.3268	0.0158359	0.110851
mmu-miR-877-5p	226.399	1.98756	0.0209856	0.135599
mmu-miR-3057-5p	844.791	1.18646	0.0267327	0.156892
mmu-miR-532-5p	1062.22	1.14364	0.0340286	0.17865
mmu-let-7a-5p	18109.4	0.989956	0.0348894	0.179431
mmu-let-7c-5p	18601.8	0.98208	0.0369775	0.182712
mmu-miR-103-3p	1234.15	1.01675	0.046923	0.21419
mmu-miR-100-5p	113.825	1.47509	0.047432	0.21419
mmu-miR-192-5p	325.14	1.0725	0.0499754	0.217134
mmu-miR-181d-5p	313.55	1.07636	0.0496016	0.217134

## Sheet: EV DE miRNA adjp-value0.1
miRNA	Normalized Counts	log2FoldChange	padj
mmu-miR-182-5p	33995.6	2.53251	8.70035e-06
mmu-miR-183-5p	4154.73	2.7089	0.000570862
mmu-miR-25-3p	2009.78	1.91967	0.0183414
mmu-miR-486a-5p	25323.8	1.70958	0.0207529
mmu-miR-151-3p	6738.9	1.52349	0.0316871
mmu-miR-30a-3p	354.12	1.78741	0.0567036
mmu-miR-191-5p	6432.65	1.33421	0.0728984
mmu-miR-149-5p	1006.11	1.48741	0.0728984
mmu-miR-28a-3p	281.467	1.45704	0.0728984
mmu-miR-34c-5p	458.794	-2.49503	0.00127724
mmu-miR-423-3p	479.7	-1.43223	0.0599862
mmu-miR-744-5p	318.219	-1.66124	0.0610115
mmu-miR-125b-1-3p	841.529	-1.36653	0.0728984

## Sheet: EV DE miRNA target genes for GO
miRNA	EntrezID	Gene_Name
mmu-miR-182-5p	100763	Ube3c
mmu-miR-182-5p	104479	Ccdc117
mmu-miR-182-5p	105298	Epdr1
mmu-miR-182-5p	105445	Dock9
mmu-miR-182-5p	108071	Grm5
mmu-miR-182-5p	110829	Lims1
mmu-miR-182-5p	11302	Aatk
mmu-miR-182-5p	11487	Adam10
mmu-miR-182-5p	114893	Dcun1d1
mmu-miR-182-5p	11496	Adam22
mmu-miR-182-5p	11551	Adra2a
mmu-miR-182-5p	12014	Bach2
mmu-miR-182-5p	12121	Bicd1
mmu-miR-182-5p	12176	Bnip3
mmu-miR-182-5p	12298	Cacnb4
mmu-miR-182-5p	12488	Cd2ap
mmu-miR-182-5p	12583	Cdo1
mmu-miR-182-5p	12661	Chl1
mmu-miR-182-5p	12805	Cntn1
mmu-miR-182-5p	12912	Creb1
mmu-miR-182-5p	13043	Cttn
mmu-miR-182-5p	13508	Dscam
mmu-miR-182-5p	13548	Dyrk1a
mmu-miR-182-5p	13593	Ebf3
mmu-miR-182-5p	13669	Eif3a
mmu-miR-182-5p	13716	Ell
mmu-miR-182-5p	14238	Foxf2
mmu-miR-182-5p	14251	Flot1
mmu-miR-182-5p	14359	Fxr1
mmu-miR-182-5p	14385	Slc37a4
mmu-miR-182-5p	14417	Gad2
mmu-miR-182-5p	14633	Gli2
mmu-miR-182-5p	14674	Gna13
mmu-miR-182-5p	14682	Gnaq
mmu-miR-182-5p	14924	Magi1
mmu-miR-182-5p	15110	Hand1
mmu-miR-182-5p	15220	Foxq1
mmu-miR-182-5p	15562	Htr4
mmu-miR-182-5p	16490	Kcna2
mmu-miR-182-5p	16648	Kpna3
mmu-miR-182-5p	16871	Lhx3
mmu-miR-182-5p	17118	Marcks
mmu-miR-182-5p	17152	Mak
mmu-miR-182-5p	17169	Mark3
mmu-miR-182-5p	17772	Mtm1
mmu-miR-182-5p	18015	Nf1
mmu-miR-182-5p	18164	Nptx1
mmu-miR-182-5p	18222	Numb
mmu-miR-182-5p	18530	Pcdh8
mmu-miR-182-5p	18563	Pcx
mmu-miR-182-5p	18706	Pik3ca
mmu-miR-182-5p	18749	Prkacb
mmu-miR-182-5p	19014	Med1
mmu-miR-182-5p	19027	Sypl
mmu-miR-182-5p	19043	Ppm1b
mmu-miR-182-5p	19058	Ppp3r1
mmu-miR-182-5p	19134	Prpf4b
mmu-miR-182-5p	19227	Pthlh
mmu-miR-182-5p	192285	Phf21a
mmu-miR-182-5p	19240	Tmsb10
mmu-miR-182-5p	19335	Rab23
mmu-miR-182-5p	19411	Rarg
mmu-miR-182-5p	19684	Rdx
mmu-miR-182-5p	19735	Rgs2
mmu-miR-182-5p	19775	Xpr1
mmu-miR-182-5p	20401	Sh3bp1
mmu-miR-182-5p	20511	Slc1a2
mmu-miR-182-5p	20687	Sp3
mmu-miR-182-5p	20729	Spin1
mmu-miR-182-5p	208449	Sgms1
mmu-miR-182-5p	208618	Etl4
mmu-miR-182-5p	208760	Aqp12
mmu-miR-182-5p	209131	Snx30
mmu-miR-182-5p	211401	Mtss1
mmu-miR-182-5p	212712	Satb2
mmu-miR-182-5p	213056	Fam126b
mmu-miR-182-5p	214791	Sertad4
mmu-miR-182-5p	216345	Zfc3h1
mmu-miR-182-5p	216724	Rufy1
mmu-miR-182-5p	21684	Tectb
mmu-miR-182-5p	21763	Tex2
mmu-miR-182-5p	217715	Eif2b2
mmu-miR-182-5p	217869	Eif5
mmu-miR-182-5p	218038	Amph
mmu-miR-182-5p	21810	Tgfbi
mmu-miR-182-5p	21825	Thbs1
mmu-miR-182-5p	218335	Clptm1l
mmu-miR-182-5p	218397	Rasa1
mmu-miR-182-5p	21981	Ppp1r13b
mmu-miR-182-5p	22057	Tob1
mmu-miR-182-5p	22214	Ube2h
mmu-miR-182-5p	22319	Vamp3
mmu-miR-182-5p	223827	Gxylt1
mmu-miR-182-5p	22433	Xbp1
mmu-miR-182-5p	227292	Ctdsp1
mmu-miR-182-5p	229791	Plppr4
mmu-miR-182-5p	230162	Zfp189
mmu-miR-182-5p	230709	Zmpste24
mmu-miR-182-5p	231070	Insig1
mmu-miR-182-5p	231999	Plekha8
mmu-miR-182-5p	235072	44446
mmu-miR-182-5p	236511	Ago1
mmu-miR-182-5p	237221	Gemin8
mmu-miR-182-5p	23790	Coro1c
mmu-miR-182-5p	238330	Irf2bpl
mmu-miR-182-5p	23966	Tenm4
mmu-miR-182-5p	240590	Dmrt3
mmu-miR-182-5p	241303	Fam78a
mmu-miR-182-5p	242864	Napepld
mmu-miR-182-5p	243725	Ppp1r9a
mmu-miR-182-5p	244579	Tox3
mmu-miR-182-5p	26419	Mapk8
mmu-miR-182-5p	26431	Git2
mmu-miR-182-5p	266781	Snx17
mmu-miR-182-5p	26877	B3galt1
mmu-miR-182-5p	269397	Ss18l1
mmu-miR-182-5p	270192	Rab6b
mmu-miR-182-5p	27360	Add3
mmu-miR-182-5p	27385	Magel2
mmu-miR-182-5p	28071	Twistnb
mmu-miR-182-5p	30791	Slc39a1
mmu-miR-182-5p	30878	Apln
mmu-miR-182-5p	319263	Pcmtd1
mmu-miR-182-5p	319504	Nrcam
mmu-miR-182-5p	320560	Dennd5b
mmu-miR-182-5p	320634	Ocrl
mmu-miR-182-5p	321022	Cdv3
mmu-miR-182-5p	328133	Slc39a9
mmu-miR-182-5p	328329	Mast4
mmu-miR-182-5p	329908	Usp24
mmu-miR-182-5p	380842	Stmnd1
mmu-miR-182-5p	382384	Odf3l2
mmu-miR-182-5p	404194	Gfral
mmu-miR-182-5p	50876	Tmod2
mmu-miR-182-5p	52589	Ncald
mmu-miR-182-5p	53382	Txnl1
mmu-miR-182-5p	54126	Arhgef7
mmu-miR-182-5p	54604	Pcnx
mmu-miR-182-5p	56484	Foxo3
mmu-miR-182-5p	56533	Rgs17
mmu-miR-182-5p	56695	Pnkd
mmu-miR-182-5p	57028	Pdxp
mmu-miR-182-5p	57783	Tnip1
mmu-miR-182-5p	59044	Rnf130
mmu-miR-182-5p	629754	Wfdc9
mmu-miR-182-5p	63985	Gmfb
mmu-miR-182-5p	64144	Mllt1
mmu-miR-182-5p	66270	Retreg1
mmu-miR-182-5p	66390	Prelid3b
mmu-miR-182-5p	66686	Dcbld1
mmu-miR-182-5p	67070	Lsm14a
mmu-miR-182-5p	67725	Nudt13
mmu-miR-182-5p	67826	Snap47
mmu-miR-182-5p	67869	Paip2
mmu-miR-182-5p	67886	Camsap2
mmu-miR-182-5p	68137	Kdelr1
mmu-miR-182-5p	68184	Denr
mmu-miR-182-5p	68473	Mob1b
mmu-miR-182-5p	68497	Arel1
mmu-miR-182-5p	68646	Nadk2
mmu-miR-182-5p	68728	Trp53inp2
mmu-miR-182-5p	68846	Rnf208
mmu-miR-182-5p	68904	Abhd13
mmu-miR-182-5p	69082	Zc3h15
mmu-miR-182-5p	69091	Vps26b
mmu-miR-182-5p	69150	Snx4
mmu-miR-182-5p	69288	Rhobtb1
mmu-miR-182-5p	70439	Taf15
mmu-miR-182-5p	71069	Stox2
mmu-miR-182-5p	71704	Arhgef3
mmu-miR-182-5p	71862	Gpr160
mmu-miR-182-5p	71952	Riox1
mmu-miR-182-5p	71994	Cnn3
mmu-miR-182-5p	72007	Fndc3b
mmu-miR-182-5p	73178	Wasl
mmu-miR-182-5p	73205	C9orf72
mmu-miR-182-5p	73225	Fam118a
mmu-miR-182-5p	73242	Atat1
mmu-miR-182-5p	74154	Unkl
mmu-miR-182-5p	74200	Khdc4
mmu-miR-182-5p	74287	Kcmf1
mmu-miR-182-5p	74442	Sgms2
mmu-miR-182-5p	75568	Capsl
mmu-miR-182-5p	76041	Ccdc125
mmu-miR-182-5p	76238	Grhpr
mmu-miR-182-5p	77015	Mpped2
mmu-miR-182-5p	77048	Cep83
mmu-miR-182-5p	77975	Tmem50b
mmu-miR-182-5p	77976	Nuak1
mmu-miR-182-5p	78908	Igsf3
mmu-miR-182-5p	80750	N4bp1
mmu-miR-182-5p	80883	Ntng1
mmu-miR-182-5p	93679	Trim8
mmu-miR-182-5p	94218	Cnnm3
mmu-miR-182-5p	99633	Adgrl2
mmu-miR-183-5p	100040599	Gm15319
mmu-miR-183-5p	103140	Gstt3
mmu-miR-183-5p	105439	Slain1
mmu-miR-183-5p	108655	Foxp1
mmu-miR-183-5p	116873	Stim2
mmu-miR-183-5p	12177	Bnip3l
mmu-miR-183-5p	12226	Btg1
mmu-miR-183-5p	12725	Clcn3
mmu-miR-183-5p	13356	Dgcr2
mmu-miR-183-5p	14225	Fkbp1a
mmu-miR-183-5p	14299	Ncs1
mmu-miR-183-5p	14617	Gjd2
mmu-miR-183-5p	14707	Gng5
mmu-miR-183-5p	14815	Nr3c1
mmu-miR-183-5p	15200	Hbegf
mmu-miR-183-5p	16412	Itgb1
mmu-miR-183-5p	16553	Kif13a
mmu-miR-183-5p	16818	Lck
mmu-miR-183-5p	16974	Lrp6
mmu-miR-183-5p	170748	Smco4
mmu-miR-183-5p	17122	Mxd4
mmu-miR-183-5p	18150	Npm3
mmu-miR-183-5p	18484	Pam
mmu-miR-183-5p	18569	Pdcd4
mmu-miR-183-5p	18570	Pdcd6
mmu-miR-183-5p	18755	Prkch
mmu-miR-183-5p	18938	Ppp1r14b
mmu-miR-183-5p	19053	Ppp2cb
mmu-miR-183-5p	19099	Mapk8ip1
mmu-miR-183-5p	19165	Psen2
mmu-miR-183-5p	19210	Ptdss1
mmu-miR-183-5p	19298	Pex19
mmu-miR-183-5p	19726	Rfx3
mmu-miR-183-5p	19730	Ralgds
mmu-miR-183-5p	19895	Rpia
mmu-miR-183-5p	20338	Sel1l
mmu-miR-183-5p	20382	Srsf2
mmu-miR-183-5p	208177	Phldb2
mmu-miR-183-5p	20833	Ssrp1
mmu-miR-183-5p	208846	Daam1
mmu-miR-183-5p	211480	Kcnj14
mmu-miR-183-5p	211978	Zfyve26
mmu-miR-183-5p	213990	Agap3
mmu-miR-183-5p	21416	Tcf7l2
mmu-miR-183-5p	218506	Mrps27
mmu-miR-183-5p	21888	Tle4
mmu-miR-183-5p	21917	Tmpo
mmu-miR-183-5p	22333	Vdac1
mmu-miR-183-5p	223453	Dap
mmu-miR-183-5p	225339	Ammecr1l
mmu-miR-183-5p	228564	Frmd5
mmu-miR-183-5p	229055	Zbtb10
mmu-miR-183-5p	230249	Ecpas
mmu-miR-183-5p	232086	Tmem150a
mmu-miR-183-5p	232813	Shisa7
mmu-miR-183-5p	233103	4931406P16Rik
mmu-miR-183-5p	237339	L3mbtl3
mmu-miR-183-5p	23893	Grem2
mmu-miR-183-5p	239368	Erich5
mmu-miR-183-5p	24060	Slc35a1
mmu-miR-183-5p	240880	Scyl3
mmu-miR-183-5p	258783	Olfr920
mmu-miR-183-5p	269060	Dagla
mmu-miR-183-5p	26931	Ppp2r5c
mmu-miR-183-5p	319415	Hs3st5
mmu-miR-183-5p	319642	Rab9b
mmu-miR-183-5p	319710	Frmd6
mmu-miR-183-5p	319880	Tmcc3
mmu-miR-183-5p	353211	Prune2
mmu-miR-183-5p	383295	Ypel5
mmu-miR-183-5p	386750	Slitrk3
mmu-miR-183-5p	51792	Ppp2r1a
mmu-miR-183-5p	52348	Vps37a
mmu-miR-183-5p	52614	Adgre4
mmu-miR-183-5p	54711	Plagl2
mmu-miR-183-5p	56044	Rala
mmu-miR-183-5p	56185	Hao2
mmu-miR-183-5p	56298	Atl2
mmu-miR-183-5p	56758	Mbnl1
mmu-miR-183-5p	58994	Smpd3
mmu-miR-183-5p	63953	Dusp10
mmu-miR-183-5p	63985	Gmfb
mmu-miR-183-5p	64450	Gpr85
mmu-miR-183-5p	66087	Emc3
mmu-miR-183-5p	66380	Krtap3-3
mmu-miR-183-5p	67501	Ccdc50
mmu-miR-183-5p	69053	1810013L24Rik
mmu-miR-183-5p	69207	Srsf11
mmu-miR-183-5p	69274	Ctdspl
mmu-miR-183-5p	70544	Tmem242
mmu-miR-183-5p	71207	Nudt4
mmu-miR-183-5p	71751	Map3k13
mmu-miR-183-5p	71777	Ing3
mmu-miR-183-5p	72258	Kcnk10
mmu-miR-183-5p	74201	Cep97
mmu-miR-183-5p	74996	Usp47
mmu-miR-183-5p	76007	Zmym2
mmu-miR-183-5p	76980	Ube2ql1
mmu-miR-183-5p	78283	Map7d2
mmu-miR-183-5p	78798	Eml4
mmu-miR-183-5p	98682	Mfsd6
mmu-miR-25-3p	100383	Bsdc1
mmu-miR-25-3p	100710	Pds5b
mmu-miR-25-3p	101476	Plekha1
mmu-miR-25-3p	102141	Snx25
mmu-miR-25-3p	102414	Clk3
mmu-miR-25-3p	103850	Nt5m
mmu-miR-25-3p	104015	Synj1
mmu-miR-25-3p	104111	Adcy3
mmu-miR-25-3p	104859	Tecpr2
mmu-miR-25-3p	105171	Arrdc3
mmu-miR-25-3p	105239	Rnf44
mmu-miR-25-3p	105445	Dock9
mmu-miR-25-3p	105504	Exoc5
mmu-miR-25-3p	105513	Chmp7
mmu-miR-25-3p	105689	Mycbp2
mmu-miR-25-3p	106522	Pkdcc
mmu-miR-25-3p	106564	Ppcs
mmu-miR-25-3p	107022	Gramd3
mmu-miR-25-3p	107368	Pdzd8
mmu-miR-25-3p	108079	Prkaa2
mmu-miR-25-3p	108837	Ibtk
mmu-miR-25-3p	109151	Chd9
mmu-miR-25-3p	109880	Braf
mmu-miR-25-3p	110332	Pp2d1
mmu-miR-25-3p	110521	Hivep1
mmu-miR-25-3p	110616	Atxn3
mmu-miR-25-3p	114142	Foxp2
mmu-miR-25-3p	114249	Npnt
mmu-miR-25-3p	114643	Oas1c
mmu-miR-25-3p	11487	Adam10
mmu-miR-25-3p	114873	Dscaml1
mmu-miR-25-3p	11492	Adam19
mmu-miR-25-3p	11535	Adm
mmu-miR-25-3p	116848	Baz2a
mmu-miR-25-3p	11906	Zfhx3
mmu-miR-25-3p	12036	Bcat2
mmu-miR-25-3p	12125	Bcl2l11
mmu-miR-25-3p	12217	Bsn
mmu-miR-25-3p	12227	Btg2
mmu-miR-25-3p	12293	Cacna2d1
mmu-miR-25-3p	12361	Cask
mmu-miR-25-3p	12395	Runx1t1
mmu-miR-25-3p	12448	Ccne2
mmu-miR-25-3p	12488	Cd2ap
mmu-miR-25-3p	12515	Cd69
mmu-miR-25-3p	12577	Cdkn1c
mmu-miR-25-3p	12606	Cebpa
mmu-miR-25-3p	12660	Chka
mmu-miR-25-3p	12805	Cntn1
mmu-miR-25-3p	12814	Col11a1
mmu-miR-25-3p	12831	Col5a1
mmu-miR-25-3p	12843	Col1a2
mmu-miR-25-3p	12912	Creb1
mmu-miR-25-3p	13171	Dbt
mmu-miR-25-3p	13195	Ddc
mmu-miR-25-3p	13205	Ddx3x
mmu-miR-25-3p	13506	Dsc2
mmu-miR-25-3p	13557	E2f3
mmu-miR-25-3p	13609	S1pr1
mmu-miR-25-3p	13654	Egr2
mmu-miR-25-3p	13714	Elk4
mmu-miR-25-3p	13813	Eomes
mmu-miR-25-3p	14020	Evi5
mmu-miR-25-3p	14025	Bcl11a
mmu-miR-25-3p	140919	Slc17a6
mmu-miR-25-3p	14103	Fasl
mmu-miR-25-3p	14118	Fbn1
mmu-miR-25-3p	14200	Fhl2
mmu-miR-25-3p	14218	Sh3pxd2a
mmu-miR-25-3p	14236	Foxn2
mmu-miR-25-3p	14265	Fmr1
mmu-miR-25-3p	14284	Fosl2
mmu-miR-25-3p	14313	Fst
mmu-miR-25-3p	14314	Fstl1
mmu-miR-25-3p	14396	Gabra3
mmu-miR-25-3p	14461	Gata2
mmu-miR-25-3p	14465	Gata6
mmu-miR-25-3p	14584	Gfpt2
mmu-miR-25-3p	14682	Gnaq
mmu-miR-25-3p	14802	Gria4
mmu-miR-25-3p	14858	Gsta2
mmu-miR-25-3p	15110	Hand1
mmu-miR-25-3p	15111	Hand2
mmu-miR-25-3p	15117	Has2
mmu-miR-25-3p	15118	Has3
mmu-miR-25-3p	15204	Herc2
mmu-miR-25-3p	15228	Foxg1
mmu-miR-25-3p	15259	Hipk3
mmu-miR-25-3p	15373	Hmx3
mmu-miR-25-3p	15529	Sdc2
mmu-miR-25-3p	15891	Ibsp
mmu-miR-25-3p	16402	Itga5
mmu-miR-25-3p	16410	Itgav
mmu-miR-25-3p	16416	Itgb3
mmu-miR-25-3p	16438	Itpr1
mmu-miR-25-3p	16468	Jarid2
mmu-miR-25-3p	16543	Mdfic
mmu-miR-25-3p	16573	Kif5b
mmu-miR-25-3p	16579	Kifap3
mmu-miR-25-3p	16598	Klf2
mmu-miR-25-3p	16600	Klf4
mmu-miR-25-3p	16880	Lifr
mmu-miR-25-3p	170625	Snx18
mmu-miR-25-3p	170742	Sertad3
mmu-miR-25-3p	17130	Smad6
mmu-miR-25-3p	17131	Smad7
mmu-miR-25-3p	17158	Man2a1
mmu-miR-25-3p	17342	Mitf
mmu-miR-25-3p	17389	Mmp16
mmu-miR-25-3p	17524	Mpp1
mmu-miR-25-3p	17691	Sik1
mmu-miR-25-3p	17755	Map1b
mmu-miR-25-3p	17764	Mtf1
mmu-miR-25-3p	17886	Myh9
mmu-miR-25-3p	17912	Myo1b
mmu-miR-25-3p	17918	Myo5a
mmu-miR-25-3p	17974	Nck2
mmu-miR-25-3p	17986	Ndp
mmu-miR-25-3p	18027	Nfia
mmu-miR-25-3p	18028	Nfib
mmu-miR-25-3p	18040	Nefm
mmu-miR-25-3p	18089	Nkx2-3
mmu-miR-25-3p	18099	Nlk
mmu-miR-25-3p	18164	Nptx1
mmu-miR-25-3p	18181	Nrf1
mmu-miR-25-3p	18196	Nsg1
mmu-miR-25-3p	18201	Nsmaf
mmu-miR-25-3p	18417	Cldn11
mmu-miR-25-3p	18472	Pafah1b1
mmu-miR-25-3p	18505	Pax3
mmu-miR-25-3p	18519	Kat2b
mmu-miR-25-3p	18526	Pcdh10
mmu-miR-25-3p	18555	Cdk16
mmu-miR-25-3p	18627	Per2
mmu-miR-25-3p	18648	Pgam1
mmu-miR-25-3p	18706	Pik3ca
mmu-miR-25-3p	18717	Pip5k1c
mmu-miR-25-3p	18738	Pitpna
mmu-miR-25-3p	18754	Prkce
mmu-miR-25-3p	19027	Sypl
mmu-miR-25-3p	19084	Prkar1a
mmu-miR-25-3p	19085	Prkar1b
mmu-miR-25-3p	19211	Pten
mmu-miR-25-3p	19219	Ptger4
mmu-miR-25-3p	192193	Edem1
mmu-miR-25-3p	19267	Ptpre
mmu-miR-25-3p	192678	Rassf3
mmu-miR-25-3p	19271	Ptprj
mmu-miR-25-3p	19272	Ptprk
mmu-miR-25-3p	19335	Rab23
mmu-miR-25-3p	19357	Rad21
mmu-miR-25-3p	195733	Grhl1
mmu-miR-25-3p	19664	Rbpj
mmu-miR-25-3p	19679	Pitpnm2
mmu-miR-25-3p	19714	Rev3l
mmu-miR-25-3p	19724	Rfx1
mmu-miR-25-3p	19822	Rnf4
mmu-miR-25-3p	20170	Hps6
mmu-miR-25-3p	20238	Atxn1
mmu-miR-25-3p	20269	Scn3a
mmu-miR-25-3p	20273	Scn8a
mmu-miR-25-3p	20320	Nptn
mmu-miR-25-3p	20393	Sgk1
mmu-miR-25-3p	20465	Sim2
mmu-miR-25-3p	20481	Ski
mmu-miR-25-3p	20621	Snn
mmu-miR-25-3p	20666	Sox11
mmu-miR-25-3p	207212	Arhgef17
mmu-miR-25-3p	207667	Skor1
mmu-miR-25-3p	208439	Klhl29
mmu-miR-25-3p	208628	Kntc1
mmu-miR-25-3p	209131	Snx30
mmu-miR-25-3p	20918	Eif1
mmu-miR-25-3p	209318	Gps1
mmu-miR-25-3p	20965	Syn2
mmu-miR-25-3p	210106	Tent4a
mmu-miR-25-3p	210126	Lpp
mmu-miR-25-3p	210356	Nckap5
mmu-miR-25-3p	211499	Tmem87a
mmu-miR-25-3p	211586	Tfdp2
mmu-miR-25-3p	213056	Fam126b
mmu-miR-25-3p	213988	Tnrc6b
mmu-miR-25-3p	21410	Hnf1b
mmu-miR-25-3p	21412	Tcf21
mmu-miR-25-3p	214627	Tent4b
mmu-miR-25-3p	215449	Rap1b
mmu-miR-25-3p	216345	Zfc3h1
mmu-miR-25-3p	216551	Lgalsl
mmu-miR-25-3p	216558	Ugp2
mmu-miR-25-3p	216742	Fnip1
mmu-miR-25-3p	21685	Tef
mmu-miR-25-3p	217119	Xylt2
mmu-miR-25-3p	217463	Snx13
mmu-miR-25-3p	217721	Flvcr2
mmu-miR-25-3p	217721	Flvcr2
mmu-miR-25-3p	21815	Tgif1
mmu-miR-25-3p	218203	Mylip
mmu-miR-25-3p	218454	Lhfpl2
mmu-miR-25-3p	218503	Fcho2
mmu-miR-25-3p	218613	Mier3
mmu-miR-25-3p	218811	Sec24c
mmu-miR-25-3p	22031	Traf3
mmu-miR-25-3p	22057	Tob1
mmu-miR-25-3p	22141	Tub
mmu-miR-25-3p	22184	Zrsr2
mmu-miR-25-3p	223435	Trio
mmu-miR-25-3p	22348	Slc32a1
mmu-miR-25-3p	223693	Tmem184b
mmu-miR-25-3p	223827	Gxylt1
mmu-miR-25-3p	223989	Marf1
mmu-miR-25-3p	225266	Klhl14
mmu-miR-25-3p	225642	Grp
mmu-miR-25-3p	225888	Kmt5b
mmu-miR-25-3p	22589	Atrx
mmu-miR-25-3p	226089	Ric1
mmu-miR-25-3p	226252	Fam160b1
mmu-miR-25-3p	226778	Mark1
mmu-miR-25-3p	227723	Prrc2b
mmu-miR-25-3p	22776	Zim1
mmu-miR-25-3p	22778	Ikzf1
mmu-miR-25-3p	22779	Ikzf2
mmu-miR-25-3p	228136	Zdhhc5
mmu-miR-25-3p	228983	Osbpl2
mmu-miR-25-3p	229227	4932438A13Rik
mmu-miR-25-3p	229675	Rsbn1
mmu-miR-25-3p	230025	Prdm13
mmu-miR-25-3p	231070	Insig1
mmu-miR-25-3p	231207	Cpeb2
mmu-miR-25-3p	231506	Lin54
mmu-miR-25-3p	231549	Lrrc8d
mmu-miR-25-3p	231570	A830010M20Rik
mmu-miR-25-3p	232807	Ppp1r12c
mmu-miR-25-3p	232947	Ppp1r37
mmu-miR-25-3p	233406	Prc1
mmu-miR-25-3p	233812	Mosmo
mmu-miR-25-3p	234135	Nsd3
mmu-miR-25-3p	234267	Gpm6a
mmu-miR-25-3p	235281	Scn3b
mmu-miR-25-3p	235283	Gramd1b
mmu-miR-25-3p	235323	Usp28
mmu-miR-25-3p	235442	Rab8b
mmu-miR-25-3p	237542	Osbpl8
mmu-miR-25-3p	237553	Trhde
mmu-miR-25-3p	23792	Adam23
mmu-miR-25-3p	23881	G3bp2
mmu-miR-25-3p	23888	Gpc6
mmu-miR-25-3p	239420	Csmd3
mmu-miR-25-3p	239556	Cacna1i
mmu-miR-25-3p	23984	Pde10a
mmu-miR-25-3p	239857	Cadm2
mmu-miR-25-3p	239985	Arid1b
mmu-miR-25-3p	240055	Neurl1b
mmu-miR-25-3p	240283	Dmxl1
mmu-miR-25-3p	240753	Plekha6
mmu-miR-25-3p	240832	Tor1aip2
mmu-miR-25-3p	241226	Itga8
mmu-miR-25-3p	24136	Zeb2
mmu-miR-25-3p	244650	Phlpp2
mmu-miR-25-3p	245578	Pcdh11x
mmu-miR-25-3p	245595	Zfp711
mmu-miR-25-3p	245944	Vps54
mmu-miR-25-3p	245945	Rbm47
mmu-miR-25-3p	246103	Atxn7
mmu-miR-25-3p	26398	Map2k4
mmu-miR-25-3p	26419	Mapk8
mmu-miR-25-3p	268470	Ube2z
mmu-miR-25-3p	268515	Bahcc1
mmu-miR-25-3p	268902	Robo2
mmu-miR-25-3p	26900	Ddx3y
mmu-miR-25-3p	269401	Zfp512b
mmu-miR-25-3p	269424	Jade1
mmu-miR-25-3p	269593	Luzp1
mmu-miR-25-3p	269784	Cntn4
mmu-miR-25-3p	269959	Adamtsl3
mmu-miR-25-3p	27015	Polk
mmu-miR-25-3p	27362	Dnajb9
mmu-miR-25-3p	27386	Npas3
mmu-miR-25-3p	29809	Rabgap1l
mmu-miR-25-3p	30785	Cttnbp2
mmu-miR-25-3p	319263	Pcmtd1
mmu-miR-25-3p	319622	Itpripl2
mmu-miR-25-3p	319642	Rab9b
mmu-miR-25-3p	319832	Tmem229a
mmu-miR-25-3p	320265	Fam19a1
mmu-miR-25-3p	320365	Fry
mmu-miR-25-3p	320492	A830018L16Rik
mmu-miR-25-3p	320705	Bend6
mmu-miR-25-3p	320827	C530008M17Rik
mmu-miR-25-3p	320873	Cdh10
mmu-miR-25-3p	327826	Frs2
mmu-miR-25-3p	328329	Mast4
mmu-miR-25-3p	329154	Ankrd44
mmu-miR-25-3p	329260	Dennd1b
mmu-miR-25-3p	329540	Nol4l
mmu-miR-25-3p	329679	Fnip2
mmu-miR-25-3p	330222	Sdk1
mmu-miR-25-3p	338337	Cog3
mmu-miR-25-3p	338467	Morc3
mmu-miR-25-3p	353047	Plekhm1
mmu-miR-25-3p	353282	Sfmbt2
mmu-miR-25-3p	360013	Myo18a
mmu-miR-25-3p	373864	Col27a1
mmu-miR-25-3p	380608	Tagap1
mmu-miR-25-3p	380669	Lin28b
mmu-miR-25-3p	380694	Ccnjl
mmu-miR-25-3p	380916	Lrch1
mmu-miR-25-3p	381157	Greb1l
mmu-miR-25-3p	381379	Med19
mmu-miR-25-3p	381438	Gm5148
mmu-miR-25-3p	382030	Cnep1r1
mmu-miR-25-3p	407823	Baz2b
mmu-miR-25-3p	433485	Syndig1
mmu-miR-25-3p	50490	Nox4
mmu-miR-25-3p	50523	Lats2
mmu-miR-25-3p	50754	Fbxw7
mmu-miR-25-3p	50780	Rgs3
mmu-miR-25-3p	50781	Dkk3
mmu-miR-25-3p	51813	Ccnc
mmu-miR-25-3p	51886	Fubp1
mmu-miR-25-3p	51960	Kctd18
mmu-miR-25-3p	52065	Mfhas1
mmu-miR-25-3p	52428	Rhpn2
mmu-miR-25-3p	52592	Brms1l
mmu-miR-25-3p	52864	Slx4
mmu-miR-25-3p	53416	Stk39
mmu-miR-25-3p	53623	Gria3
mmu-miR-25-3p	54214	Golga4
mmu-miR-25-3p	54216	Pcdh7
mmu-miR-25-3p	54418	Fmn2
mmu-miR-25-3p	54446	Nfat5
mmu-miR-25-3p	544963	Iqgap2
mmu-miR-25-3p	545156	Kalrn
mmu-miR-25-3p	54670	Atp8b1
mmu-miR-25-3p	55935	Fnbp4
mmu-miR-25-3p	56468	Socs5
mmu-miR-25-3p	56533	Rgs17
mmu-miR-25-3p	56613	Rps6ka4
mmu-miR-25-3p	56811	Dkk2
mmu-miR-25-3p	56876	Nsmf
mmu-miR-25-3p	57138	Slc12a5
mmu-miR-25-3p	57246	Tbx20
mmu-miR-25-3p	57259	Tob2
mmu-miR-25-3p	57748	Jmy
mmu-miR-25-3p	57752	Tacc2
mmu-miR-25-3p	58172	Sertad2
mmu-miR-25-3p	58208	Bcl11b
mmu-miR-25-3p	58235	Nectin1
mmu-miR-25-3p	58245	Gpr180
mmu-miR-25-3p	622675	Zfp827
mmu-miR-25-3p	627214	Fam196a
mmu-miR-25-3p	63953	Dusp10
mmu-miR-25-3p	64930	Tsc1
mmu-miR-25-3p	66105	Ube2d3
mmu-miR-25-3p	66259	Camk2n1
mmu-miR-25-3p	66310	Dpy30
mmu-miR-25-3p	66369	Dus2
mmu-miR-25-3p	66412	Arrdc4
mmu-miR-25-3p	66471	Anp32e
mmu-miR-25-3p	664883	Nova1
mmu-miR-25-3p	66625	Pnisr
mmu-miR-25-3p	66686	Dcbld1
mmu-miR-25-3p	66701	Spryd4
mmu-miR-25-3p	66771	Gid4
mmu-miR-25-3p	668357	668357
mmu-miR-25-3p	66871	Cpne8
mmu-miR-25-3p	66894	Wwp2
mmu-miR-25-3p	67117	Dynlt3
mmu-miR-25-3p	67120	Ttc14
mmu-miR-25-3p	67128	Ube2g1
mmu-miR-25-3p	67295	Rab3c
mmu-miR-25-3p	67393	Cxxc5
mmu-miR-25-3p	67398	Srpr
mmu-miR-25-3p	67456	Ergic2
mmu-miR-25-3p	67468	Mmd
mmu-miR-25-3p	67602	Necap1
mmu-miR-25-3p	67722	Actl11
mmu-miR-25-3p	67727	Stx17
mmu-miR-25-3p	67760	Slc38a2
mmu-miR-25-3p	67771	Arpc5
mmu-miR-25-3p	67792	Rgs8
mmu-miR-25-3p	67804	Snx2
mmu-miR-25-3p	67821	Atp1b4
mmu-miR-25-3p	67864	Yipf4
mmu-miR-25-3p	68070	Pdzd2
mmu-miR-25-3p	68187	Fam135a
mmu-miR-25-3p	68365	Rab14
mmu-miR-25-3p	68520	Zfyve21
mmu-miR-25-3p	68770	Phtf2
mmu-miR-25-3p	68842	Tulp4
mmu-miR-25-3p	68904	Abhd13
mmu-miR-25-3p	69046	Isca1
mmu-miR-25-3p	69480	Ttc9
mmu-miR-25-3p	69601	Dab2ip
mmu-miR-25-3p	69906	Slc25a32
mmu-miR-25-3p	70439	Taf15
mmu-miR-25-3p	70599	Itprid2
mmu-miR-25-3p	70611	Fbxo33
mmu-miR-25-3p	70797	Ankib1
mmu-miR-25-3p	70827	Trak2
mmu-miR-25-3p	70887	Dmrtc1a
mmu-miR-25-3p	71083	71083
mmu-miR-25-3p	71685	Galnt14
mmu-miR-25-3p	71722	Cic
mmu-miR-25-3p	71795	Pitpnc1
mmu-miR-25-3p	71973	Rbpms2
mmu-miR-25-3p	71982	Snx10
mmu-miR-25-3p	72007	Fndc3b
mmu-miR-25-3p	72020	Zfp654
mmu-miR-25-3p	72056	1810055G02Rik
mmu-miR-25-3p	72145	Wdfy3
mmu-miR-25-3p	72258	Kcnk10
mmu-miR-25-3p	72344	Usp36
mmu-miR-25-3p	72351	Ptar1
mmu-miR-25-3p	72536	Tagap
mmu-miR-25-3p	72852	Mblac2
mmu-miR-25-3p	72895	Setd5
mmu-miR-25-3p	72925	44256
mmu-miR-25-3p	72993	Appl1
mmu-miR-25-3p	73178	Wasl
mmu-miR-25-3p	73469	Rnf38
mmu-miR-25-3p	73945	Otud4
mmu-miR-25-3p	74022	Glyr1
mmu-miR-25-3p	74106	Dcaf6
mmu-miR-25-3p	74158	Josd1
mmu-miR-25-3p	74191	P2ry13
mmu-miR-25-3p	74441	Slco6c1
mmu-miR-25-3p	74747	Ddit4
mmu-miR-25-3p	74775	Lmbr1l
mmu-miR-25-3p	74838	Naa15
mmu-miR-25-3p	75512	Gpx6
mmu-miR-25-3p	75627	Snapc1
mmu-miR-25-3p	75747	Sesn3
mmu-miR-25-3p	75901	Dcp1a
mmu-miR-25-3p	76740	Efr3a
mmu-miR-25-3p	76899	Golga1
mmu-miR-25-3p	77053	Sun1
mmu-miR-25-3p	77110	Gpbp1l1
mmu-miR-25-3p	77371	Sec24a
mmu-miR-25-3p	77739	Adamtsl1
mmu-miR-25-3p	78521	B230219D22Rik
mmu-miR-25-3p	78903	Wrnip1
mmu-miR-25-3p	78937	Avl9
mmu-miR-25-3p	80517	Herpud2
mmu-miR-25-3p	80752	Fam20c
mmu-miR-25-3p	80892	Zfhx4
mmu-miR-25-3p	81004	Tbl1xr1
mmu-miR-25-3p	81535	Sgpp1
mmu-miR-25-3p	81910	Rrbp1
mmu-miR-25-3p	83602	Gtf2a1
mmu-miR-25-3p	83603	Elovl4
mmu-miR-25-3p	83922	Cep41
mmu-miR-25-3p	83946	Phip
mmu-miR-25-3p	93736	Aff4
mmu-miR-25-3p	93897	Fzd10
mmu-miR-25-3p	94186	Strn3
mmu-miR-25-3p	94220	Cnnm4
mmu-miR-25-3p	98396	Slc41a1
mmu-miR-25-3p	99003	Qser1
mmu-miR-25-3p	99738	Kcnc4
mmu-miR-486a-5p	101488	Slco2b1
mmu-miR-486a-5p	101488	Slco2b1
mmu-miR-486a-5p	105351	AW209491
mmu-miR-486a-5p	11798	Xiap
mmu-miR-486a-5p	11922	Neurod6
mmu-miR-486a-5p	12460	Ccs
mmu-miR-486a-5p	12817	Col13a1
mmu-miR-486a-5p	13559	E2f5
mmu-miR-486a-5p	13610	S1pr3
mmu-miR-486a-5p	13839	Epha5
mmu-miR-486a-5p	140703	Emid1
mmu-miR-486a-5p	140780	Bmp2k
mmu-miR-486a-5p	14762	Gpr33
mmu-miR-486a-5p	15490	Hsd17b7
mmu-miR-486a-5p	15904	Id4
mmu-miR-486a-5p	16008	Igfbp2
mmu-miR-486a-5p	16175	Il1a
mmu-miR-486a-5p	16828	Ldha
mmu-miR-486a-5p	170571	Cntnap4
mmu-miR-486a-5p	18232	Nxph2
mmu-miR-486a-5p	225266	Klhl14
mmu-miR-486a-5p	225870	Rin1
mmu-miR-486a-5p	226856	Lpgat1
mmu-miR-486a-5p	228662	Btbd3
mmu-miR-486a-5p	234353	Psd3
mmu-miR-486a-5p	240816	Rgsl1
mmu-miR-486a-5p	243371	Lrrc61
mmu-miR-486a-5p	245527	Eda2r
mmu-miR-486a-5p	28071	Twistnb
mmu-miR-486a-5p	319504	Nrcam
mmu-miR-486a-5p	319996	Casc4
mmu-miR-486a-5p	320587	Tmem88b
mmu-miR-486a-5p	320705	Bend6
mmu-miR-486a-5p	329941	Col8a2
mmu-miR-486a-5p	54672	Adgrg3
mmu-miR-486a-5p	56406	Ncoa6
mmu-miR-486a-5p	66104	Tceal6
mmu-miR-486a-5p	67180	Yipf5
mmu-miR-486a-5p	67338	Rffl
mmu-miR-486a-5p	67655	Ctdp1
mmu-miR-486a-5p	67976	Trabd
mmu-miR-486a-5p	68133	Gcsh
mmu-miR-486a-5p	69906	Slc25a32
mmu-miR-486a-5p	70433	Draxin
mmu-miR-486a-5p	70599	Itprid2
mmu-miR-486a-5p	71175	Nipbl
mmu-miR-486a-5p	72190	2510009E07Rik
mmu-miR-486a-5p	73728	Psd
mmu-miR-486a-5p	74107	Cep55
mmu-miR-486a-5p	76743	Gje1
mmu-miR-486a-5p	80913	Pum2
mmu-miR-486a-5p	81601	Kat5
mmu-miR-486a-5p	93696	Chrac1
mmu-miR-486a-5p	99382	Abtb2
mmu-miR-151-3p	103537	Mbtd1
mmu-miR-151-3p	108069	Grm3
mmu-miR-151-3p	108811	Ccdc122
mmu-miR-151-3p	109333	Pkn2
mmu-miR-151-3p	12747	Clk1
mmu-miR-151-3p	18738	Pitpna
mmu-miR-151-3p	19726	Rfx3
mmu-miR-151-3p	229841	Cenpe
mmu-miR-151-3p	64011	Nrgn
mmu-miR-151-3p	66622	Ubr7
mmu-miR-30a-3p	100986	Akap9
mmu-miR-30a-3p	104443	Npffr2
mmu-miR-30a-3p	107723	Slc12a6
mmu-miR-30a-3p	108150	Galnt7
mmu-miR-30a-3p	109019	Nabp1
mmu-miR-30a-3p	110417	Pigh
mmu-miR-30a-3p	11845	Arf6
mmu-miR-30a-3p	11928	Atp1a1
mmu-miR-30a-3p	12211	Birc6
mmu-miR-30a-3p	12330	Canx
mmu-miR-30a-3p	12374	Casr
mmu-miR-30a-3p	12426	Cckbr
mmu-miR-30a-3p	13205	Ddx3x
mmu-miR-30a-3p	13435	Dnmt3a
mmu-miR-30a-3p	14107	Fat1
mmu-miR-30a-3p	14802	Gria4
mmu-miR-30a-3p	15260	Hira
mmu-miR-30a-3p	15364	Hmga2
mmu-miR-30a-3p	16653	Kras
mmu-miR-30a-3p	17260	Mef2c
mmu-miR-30a-3p	17428	Mnt
mmu-miR-30a-3p	17755	Map1b
mmu-miR-30a-3p	17765	Mtf2
mmu-miR-30a-3p	18167	Npy2r
mmu-miR-30a-3p	18718	Pip4k2a
mmu-miR-30a-3p	18741	Pitx2
mmu-miR-30a-3p	19876	Robo1
mmu-miR-30a-3p	20377	Sfrp1
mmu-miR-30a-3p	20474	Six4
mmu-miR-30a-3p	20918	Eif1
mmu-miR-30a-3p	214162	Kmt2a
mmu-miR-30a-3p	22026	Nr2c2
mmu-miR-30a-3p	22164	Tnfsf4
mmu-miR-30a-3p	22627	Ywhae
mmu-miR-30a-3p	22764	Zfx
mmu-miR-30a-3p	229389	Otol1
mmu-miR-30a-3p	230393	Focad
mmu-miR-30a-3p	231014	9330182L06Rik
mmu-miR-30a-3p	26932	Ppp2r5e
mmu-miR-30a-3p	27386	Npas3
mmu-miR-30a-3p	28185	Tomm70a
mmu-miR-30a-3p	30928	Zbtb18
mmu-miR-30a-3p	317750	Slc24a5
mmu-miR-30a-3p	319211	Nol4
mmu-miR-30a-3p	319594	Hif1an
mmu-miR-30a-3p	330914	Arhgap32
mmu-miR-30a-3p	383295	Ypel5
mmu-miR-30a-3p	386750	Slitrk3
mmu-miR-30a-3p	50772	Mapk6
mmu-miR-30a-3p	56228	Ube2j1
mmu-miR-30a-3p	59046	Arpp19
mmu-miR-30a-3p	66260	Tmem54
mmu-miR-30a-3p	66335	Atp6v1c1
mmu-miR-30a-3p	66634	Mcm8
mmu-miR-30a-3p	66768	Pacrgl
mmu-miR-30a-3p	67019	Actr6
mmu-miR-30a-3p	67298	Gprasp1
mmu-miR-30a-3p	67382	Brd3
mmu-miR-30a-3p	67469	Abhd5
mmu-miR-30a-3p	67869	Paip2
mmu-miR-30a-3p	68032	Emc4
mmu-miR-30a-3p	68837	Foxk2
mmu-miR-30a-3p	68936	Smim11
mmu-miR-30a-3p	70675	Vcpip1
mmu-miR-30a-3p	70797	Ankib1
mmu-miR-30a-3p	72713	Angptl1
mmu-miR-30a-3p	73178	Wasl
mmu-miR-30a-3p	74342	Lrrtm1
mmu-miR-30a-3p	74442	Sgms2
mmu-miR-30a-3p	74596	Cds1
mmu-miR-30a-3p	75600	Calml4
mmu-miR-30a-3p	76080	Ttpal
mmu-miR-30a-3p	76299	Erp44
mmu-miR-30a-3p	77767	Ermn
mmu-miR-30a-3p	83602	Gtf2a1
mmu-miR-30a-3p	99031	Osbpl6
mmu-miR-191-5p	100732	Mapre3
mmu-miR-191-5p	11765	Ap1g1
mmu-miR-191-5p	12064	Bdnf
mmu-miR-191-5p	12444	Ccnd2
mmu-miR-191-5p	14367	Fzd5
mmu-miR-191-5p	15213	Hey1
mmu-miR-191-5p	18799	Plcd1
mmu-miR-191-5p	20111	Rps6ka1
mmu-miR-191-5p	212307	Mapre2
mmu-miR-191-5p	213527	Pth2r
mmu-miR-191-5p	216860	Neurl4
mmu-miR-191-5p	22404	Wiz
mmu-miR-191-5p	26404	Map3k12
mmu-miR-191-5p	328977	Zfp532
mmu-miR-191-5p	52592	Brms1l
mmu-miR-191-5p	56386	B4galt6
mmu-miR-191-5p	75841	Rnf139
mmu-miR-149-5p	102098	Arhgef18
mmu-miR-149-5p	102247	Gpat4
mmu-miR-149-5p	102774	Bbs4
mmu-miR-149-5p	102857	Slc6a8
mmu-miR-149-5p	104069	Sncb
mmu-miR-149-5p	109349	Fam163b
mmu-miR-149-5p	110380	Shroom2
mmu-miR-149-5p	11482	Acvrl1
mmu-miR-149-5p	12050	Bcl2l2
mmu-miR-149-5p	13132	Dab2
mmu-miR-149-5p	13492	Drd5
mmu-miR-149-5p	140917	Dclre1b
mmu-miR-149-5p	14171	Fgf17
mmu-miR-149-5p	14226	Fkbp1b
mmu-miR-149-5p	14269	Fnbp1
mmu-miR-149-5p	15162	Hck
mmu-miR-149-5p	16324	Inhbb
mmu-miR-149-5p	16402	Itga5
mmu-miR-149-5p	16490	Kcna2
mmu-miR-149-5p	16508	Kcnd2
mmu-miR-149-5p	16549	Khsrp
mmu-miR-149-5p	16874	Lhx6
mmu-miR-149-5p	17133	Maff
mmu-miR-149-5p	17874	Myd88
mmu-miR-149-5p	18028	Nfib
mmu-miR-149-5p	18174	Slc11a2
mmu-miR-149-5p	18578	Pde4b
mmu-miR-149-5p	19272	Ptprk
mmu-miR-149-5p	19821	Rnf2
mmu-miR-149-5p	20322	Sord
mmu-miR-149-5p	20683	Sp1
mmu-miR-149-5p	212632	Iffo2
mmu-miR-149-5p	214897	Csnk1g1
mmu-miR-149-5p	214931	Fbxl16
mmu-miR-149-5p	215951	Afg1l
mmu-miR-149-5p	216190	Appl2
mmu-miR-149-5p	216963	Git1
mmu-miR-149-5p	21982	Tmem165
mmu-miR-149-5p	22224	Usp10
mmu-miR-149-5p	227738	Lrsam1
mmu-miR-149-5p	232187	Smyd5
mmu-miR-149-5p	233905	Zfp646
mmu-miR-149-5p	235472	Prtg
mmu-miR-149-5p	241846	Lsm14b
mmu-miR-149-5p	244650	Phlpp2
mmu-miR-149-5p	258622	Olfr121
mmu-miR-149-5p	269061	Cpsf7
mmu-miR-149-5p	26944	Tinag
mmu-miR-149-5p	27224	Eloa
mmu-miR-149-5p	28081	Fam104a
mmu-miR-149-5p	329559	Zfp335
mmu-miR-149-5p	373864	Col27a1
mmu-miR-149-5p	378702	Serf2
mmu-miR-149-5p	381022	Kmt2d
mmu-miR-149-5p	381085	Tbc1d22b
mmu-miR-149-5p	381409	Cdh26
mmu-miR-149-5p	381990	Zbtb2
mmu-miR-149-5p	56046	Uqcc1
mmu-miR-149-5p	56386	B4galt6
mmu-miR-149-5p	56626	Poll
mmu-miR-149-5p	57783	Tnip1
mmu-miR-149-5p	66249	Pno1
mmu-miR-149-5p	67451	Pkp2
mmu-miR-149-5p	67821	Atp1b4
mmu-miR-149-5p	68465	Adipor2
mmu-miR-149-5p	68497	Arel1
mmu-miR-149-5p	68625	Cfap57
mmu-miR-149-5p	68952	Fam57b
mmu-miR-149-5p	71085	Arhgap19
mmu-miR-149-5p	71137	Rfx4
mmu-miR-149-5p	71302	Arhgap26
mmu-miR-149-5p	71764	C2cd2l
mmu-miR-149-5p	72254	1700030K09Rik
mmu-miR-149-5p	74569	Ttc17
mmu-miR-149-5p	74775	Lmbr1l
mmu-miR-149-5p	76257	Slc38a3
mmu-miR-149-5p	76886	Fam81a
mmu-miR-149-5p	76901	Jade2
mmu-miR-149-5p	77097	Tanc2
mmu-miR-149-5p	78286	Nav2
mmu-miR-149-5p	98417	Cnih4
mmu-miR-28a-3p	107869	Cth
mmu-miR-28a-3p	109910	Zfp91
mmu-miR-28a-3p	14105	Srsf10
mmu-miR-28a-3p	14105	Srsf10
mmu-miR-28a-3p	14105	Srsf10
mmu-miR-28a-3p	16516	Kcnj15
mmu-miR-28a-3p	18105	Nqo2
mmu-miR-28a-3p	19298	Pex19
mmu-miR-28a-3p	208982	Hmgcll1
mmu-miR-28a-3p	216616	Efemp1
mmu-miR-28a-3p	22678	Zfp2
mmu-miR-28a-3p	231290	Slc10a4
mmu-miR-28a-3p	237253	Lrp11
mmu-miR-28a-3p	237253	Lrp11
mmu-miR-28a-3p	26919	Zfp346
mmu-miR-28a-3p	320717	Pptc7
mmu-miR-28a-3p	384281	Gatc
mmu-miR-28a-3p	433470	AA467197
mmu-miR-28a-3p	545758	Gm5868
mmu-miR-28a-3p	58193	Extl2
mmu-miR-28a-3p	67437	Ssr3
mmu-miR-28a-3p	69192	Dhx16
mmu-miR-28a-3p	69480	Ttc9
mmu-miR-28a-3p	70237	Bhlhb9
mmu-miR-28a-3p	70893	Glb1l3
mmu-miR-28a-3p	71448	Tmem80
mmu-miR-34c-5p	100039257	Tmem254b
mmu-miR-34c-5p	100072	Camta1
mmu-miR-34c-5p	100087	Kti12
mmu-miR-34c-5p	100502967	Speer4c
mmu-miR-34c-5p	100929	Tyw1
mmu-miR-34c-5p	101095	Zfp282
mmu-miR-34c-5p	101240	Wdr91
mmu-miR-34c-5p	103806	Maml1
mmu-miR-34c-5p	103841	Cuedc1
mmu-miR-34c-5p	104015	Synj1
mmu-miR-34c-5p	104348	Zfp120
mmu-miR-34c-5p	104418	Dgkz
mmu-miR-34c-5p	105446	Gmpr2
mmu-miR-34c-5p	105663	Thtpa
mmu-miR-34c-5p	105675	Ppif
mmu-miR-34c-5p	105732	Fam83h
mmu-miR-34c-5p	106042	Prickle1
mmu-miR-34c-5p	107515	Lgr4
mmu-miR-34c-5p	107934	Celsr3
mmu-miR-34c-5p	107975	Pacs1
mmu-miR-34c-5p	108073	Grm7
mmu-miR-34c-5p	108115	Slco4a1
mmu-miR-34c-5p	108115	Slco4a1
mmu-miR-34c-5p	108655	Foxp1
mmu-miR-34c-5p	109042	Cavin3
mmu-miR-34c-5p	109113	Uhrf2
mmu-miR-34c-5p	109270	Prr5
mmu-miR-34c-5p	109323	C1qtnf7
mmu-miR-34c-5p	109934	Abr
mmu-miR-34c-5p	110854	Ptpa
mmu-miR-34c-5p	110854	Ptpa
mmu-miR-34c-5p	11418	Asic2
mmu-miR-34c-5p	11496	Adam22
mmu-miR-34c-5p	11600	Angpt1
mmu-miR-34c-5p	11652	Akt2
mmu-miR-34c-5p	11658	Alcam
mmu-miR-34c-5p	11674	Aldoa
mmu-miR-34c-5p	116848	Baz2a
mmu-miR-34c-5p	11686	Alox12b
mmu-miR-34c-5p	11737	Anp32a
mmu-miR-34c-5p	11833	Aqp8
mmu-miR-34c-5p	11975	Atp6v0a1
mmu-miR-34c-5p	12041	Bckdk
mmu-miR-34c-5p	12053	Bcl6
mmu-miR-34c-5p	12111	Bgn
mmu-miR-34c-5p	12162	Bmp7
mmu-miR-34c-5p	12165	Gdf2
mmu-miR-34c-5p	12258	Serping1
mmu-miR-34c-5p	12259	C1qa
mmu-miR-34c-5p	12297	Cacnb3
mmu-miR-34c-5p	12310	Calca
mmu-miR-34c-5p	12311	Calcr
mmu-miR-34c-5p	12338	Capn6
mmu-miR-34c-5p	12354	Car7
mmu-miR-34c-5p	12366	Casp2
mmu-miR-34c-5p	12416	Cbx2
mmu-miR-34c-5p	12425	Cckar
mmu-miR-34c-5p	12448	Ccne2
mmu-miR-34c-5p	12518	Cd79a
mmu-miR-34c-5p	12565	Cdh9
mmu-miR-34c-5p	12640	Cga
mmu-miR-34c-5p	12648	Chd1
mmu-miR-34c-5p	12684	Cideb
mmu-miR-34c-5p	12725	Clcn3
mmu-miR-34c-5p	12846	Comt
mmu-miR-34c-5p	12903	Crabp1
mmu-miR-34c-5p	12921	Crhr1
mmu-miR-34c-5p	12953	Cry2
mmu-miR-34c-5p	12978	Csf1r
mmu-miR-34c-5p	13041	Ctsw
mmu-miR-34c-5p	13193	Dcx
mmu-miR-34c-5p	13356	Dgcr2
mmu-miR-34c-5p	13388	Dll1
mmu-miR-34c-5p	13449	Dok2
mmu-miR-34c-5p	13559	E2f5
mmu-miR-34c-5p	13610	S1pr3
mmu-miR-34c-5p	13612	Edil3
mmu-miR-34c-5p	13631	Eef2k
mmu-miR-34c-5p	13663	Ei24
mmu-miR-34c-5p	13813	Eomes
mmu-miR-34c-5p	13972	Gnb1l
mmu-miR-34c-5p	13998	Fgd6
mmu-miR-34c-5p	140483	Hnmt
mmu-miR-34c-5p	140484	Pofut1
mmu-miR-34c-5p	14066	F3
mmu-miR-34c-5p	14071	F9
mmu-miR-34c-5p	14081	Acsl1
mmu-miR-34c-5p	14125	Fcer1a
mmu-miR-34c-5p	14130	Fcgr2b
mmu-miR-34c-5p	14205	Vegfd
mmu-miR-34c-5p	14226	Fkbp1b
mmu-miR-34c-5p	14252	Flot2
mmu-miR-34c-5p	14302	Frk
mmu-miR-34c-5p	14396	Gabra3
mmu-miR-34c-5p	14451	Gas1
mmu-miR-34c-5p	14704	Gng3
mmu-miR-34c-5p	14873	Gsto1
mmu-miR-34c-5p	14979	H2-Ke6
mmu-miR-34c-5p	15018	H2-Q7
mmu-miR-34c-5p	15211	Hexa
mmu-miR-34c-5p	15228	Foxg1
mmu-miR-34c-5p	15275	Hk1
mmu-miR-34c-5p	15288	Hmbs
mmu-miR-34c-5p	15373	Hmx3
mmu-miR-34c-5p	15378	Hnf4a
mmu-miR-34c-5p	15531	Ndst1
mmu-miR-34c-5p	15560	Htr2c
mmu-miR-34c-5p	16002	Igf2
mmu-miR-34c-5p	16005	Igfals
mmu-miR-34c-5p	16163	Il13
mmu-miR-34c-5p	16186	Il2rg
mmu-miR-34c-5p	16190	Il4ra
mmu-miR-34c-5p	16194	Il6ra
mmu-miR-34c-5p	16206	Lrig1
mmu-miR-34c-5p	16348	Invs
mmu-miR-34c-5p	16372	Irx2
mmu-miR-34c-5p	16443	Itsn1
mmu-miR-34c-5p	16449	Jag1
mmu-miR-34c-5p	16494	Kcna6
mmu-miR-34c-5p	16527	Kcnk3
mmu-miR-34c-5p	16548	Khk
mmu-miR-34c-5p	16600	Klf4
mmu-miR-34c-5p	16653	Kras
mmu-miR-34c-5p	16818	Lck
mmu-miR-34c-5p	16818	Lck
mmu-miR-34c-5p	16842	Lef1
mmu-miR-34c-5p	16905	Lmna
mmu-miR-34c-5p	16997	Ltbp2
mmu-miR-34c-5p	170441	Slc2a10
mmu-miR-34c-5p	170472	Recql5
mmu-miR-34c-5p	170759	Atp13a1
mmu-miR-34c-5p	170789	Acot8
mmu-miR-34c-5p	17082	Il1rl1
mmu-miR-34c-5p	170826	Ppargc1b
mmu-miR-34c-5p	171285	Havcr2
mmu-miR-34c-5p	171530	Ucn2
mmu-miR-34c-5p	17218	Mcm5
mmu-miR-34c-5p	17295	Met
mmu-miR-34c-5p	17311	Kitl
mmu-miR-34c-5p	17754	Map1a
mmu-miR-34c-5p	17763	Mtcp1
mmu-miR-34c-5p	17913	Myo1c
mmu-miR-34c-5p	17916	Myo1f
mmu-miR-34c-5p	17988	Ndrg1
mmu-miR-34c-5p	18023	Nfe2l1
mmu-miR-34c-5p	18041	Nfs1
mmu-miR-34c-5p	18109	Mycn
mmu-miR-34c-5p	18128	Notch1
mmu-miR-34c-5p	18129	Notch2
mmu-miR-34c-5p	18155	Pnoc
mmu-miR-34c-5p	18163	Ctnnd2
mmu-miR-34c-5p	18164	Nptx1
mmu-miR-34c-5p	18223	Numbl
mmu-miR-34c-5p	18423	Otx1
mmu-miR-34c-5p	18554	Pcsk7
mmu-miR-34c-5p	18595	Pdgfra
mmu-miR-34c-5p	18611	Pea15a
mmu-miR-34c-5p	18619	Penk
mmu-miR-34c-5p	18646	Prf1
mmu-miR-34c-5p	18654	Pgf
mmu-miR-34c-5p	18749	Prkacb
mmu-miR-34c-5p	18767	Pkia
mmu-miR-34c-5p	18795	Plcb1
mmu-miR-34c-5p	18822	Plod1
mmu-miR-34c-5p	19009	Pou6f1
mmu-miR-34c-5p	19062	Inpp5k
mmu-miR-34c-5p	19126	Prom1
mmu-miR-34c-5p	192166	Sardh
mmu-miR-34c-5p	192192	Shkbp1
mmu-miR-34c-5p	19240	Tmsb10
mmu-miR-34c-5p	192657	Ell2
mmu-miR-34c-5p	19274	Ptprm
mmu-miR-34c-5p	19294	Nectin2
mmu-miR-34c-5p	193813	Mcfd2
mmu-miR-34c-5p	19383	Raly
mmu-miR-34c-5p	19411	Rarg
mmu-miR-34c-5p	19713	Ret
mmu-miR-34c-5p	19726	Rfx3
mmu-miR-34c-5p	19730	Ralgds
mmu-miR-34c-5p	19822	Rnf4
mmu-miR-34c-5p	20115	Rps7
mmu-miR-34c-5p	20130	Rras
mmu-miR-34c-5p	20224	Sar1a
mmu-miR-34c-5p	20230	Satb1
mmu-miR-34c-5p	20249	Scd1
mmu-miR-34c-5p	20312	Cx3cl1
mmu-miR-34c-5p	20352	Sema4b
mmu-miR-34c-5p	20353	Sema4c
mmu-miR-34c-5p	20469	Sipa1
mmu-miR-34c-5p	20613	Snai1
mmu-miR-34c-5p	20618	Sncg
mmu-miR-34c-5p	20732	Spint1
mmu-miR-34c-5p	20751	Spr
mmu-miR-34c-5p	208440	Dip2c
mmu-miR-34c-5p	208618	Etl4
mmu-miR-34c-5p	208748	Prrg3
mmu-miR-34c-5p	208846	Daam1
mmu-miR-34c-5p	209011	Sirt7
mmu-miR-34c-5p	209212	Osgin2
mmu-miR-34c-5p	20933	Med22
mmu-miR-34c-5p	20979	Syt1
mmu-miR-34c-5p	209815	Tbc1d25
mmu-miR-34c-5p	20983	Syt4
mmu-miR-34c-5p	209837	Slc38a5
mmu-miR-34c-5p	211329	Ncoa7
mmu-miR-34c-5p	211586	Tfdp2
mmu-miR-34c-5p	212439	AA986860
mmu-miR-34c-5p	212712	Satb2
mmu-miR-34c-5p	212943	Tent5a
mmu-miR-34c-5p	213056	Fam126b
mmu-miR-34c-5p	21351	Taldo1
mmu-miR-34c-5p	214111	Slc24a1
mmu-miR-34c-5p	21415	Tcf7l1
mmu-miR-34c-5p	214597	Sidt2
mmu-miR-34c-5p	215445	Rab11fip3
mmu-miR-34c-5p	215690	Nav1
mmu-miR-34c-5p	217154	Stac2
mmu-miR-34c-5p	217378	Dnajc27
mmu-miR-34c-5p	217463	Snx13
mmu-miR-34c-5p	21767	Tex264
mmu-miR-34c-5p	218035	Vps41
mmu-miR-34c-5p	21809	Tgfb3
mmu-miR-34c-5p	218624	Il31ra
mmu-miR-34c-5p	218756	Slc4a7
mmu-miR-34c-5p	219026	Eddm3b
mmu-miR-34c-5p	219148	Fam167a
mmu-miR-34c-5p	21968	Tom1
mmu-miR-34c-5p	22110	Tspyl1
mmu-miR-34c-5p	22152	Tubb3
mmu-miR-34c-5p	22166	Txn1
mmu-miR-34c-5p	22221	Ubp1
mmu-miR-34c-5p	22242	Umod
mmu-miR-34c-5p	22276	Uros
mmu-miR-34c-5p	22287	Scgb1a1
mmu-miR-34c-5p	22318	Vamp2
mmu-miR-34c-5p	22330	Vcl
mmu-miR-34c-5p	22408	Wnt1
mmu-miR-34c-5p	225655	Prelid3a
mmu-miR-34c-5p	225743	Rnf165
mmu-miR-34c-5p	225861	Snx32
mmu-miR-34c-5p	225997	Trpm6
mmu-miR-34c-5p	226098	Hectd2
mmu-miR-34c-5p	226154	Lzts2
mmu-miR-34c-5p	226182	Taf5
mmu-miR-34c-5p	226442	Zfp281
mmu-miR-34c-5p	226548	Aph1a
mmu-miR-34c-5p	226551	Suco
mmu-miR-34c-5p	226791	Lyplal1
mmu-miR-34c-5p	226849	Ppp2r5a
mmu-miR-34c-5p	227683	Coq4
mmu-miR-34c-5p	227693	Zer1
mmu-miR-34c-5p	22784	Slc30a3
mmu-miR-34c-5p	227937	Pkp4
mmu-miR-34c-5p	228026	Pdk1
mmu-miR-34c-5p	228359	Arhgap1
mmu-miR-34c-5p	228608	Smox
mmu-miR-34c-5p	228839	Tgif2
mmu-miR-34c-5p	229517	Slc25a44
mmu-miR-34c-5p	229584	Pogz
mmu-miR-34c-5p	229699	Slc16a4
mmu-miR-34c-5p	229877	Rap1gds1
mmu-miR-34c-5p	230459	Cyp2j13
mmu-miR-34c-5p	230789	Fam76a
mmu-miR-34c-5p	230863	Sh2d5
mmu-miR-34c-5p	232333	Slc6a1
mmu-miR-34c-5p	232431	Gprc5a
mmu-miR-34c-5p	232533	Stk38l
mmu-miR-34c-5p	232813	Shisa7
mmu-miR-34c-5p	232910	Ap2s1
mmu-miR-34c-5p	232983	Cxcl17
mmu-miR-34c-5p	233899	Ccdc189
mmu-miR-34c-5p	233900	Rnf40
mmu-miR-34c-5p	234135	Nsd3
mmu-miR-34c-5p	234549	Heatr3
mmu-miR-34c-5p	235044	Plppr2
mmu-miR-34c-5p	235504	Slc17a5
mmu-miR-34c-5p	235542	Ppp2r3a
mmu-miR-34c-5p	237175	Adgrg2
mmu-miR-34c-5p	237615	Ankrd52
mmu-miR-34c-5p	237847	Rtn4rl1
mmu-miR-34c-5p	23789	Coro1b
mmu-miR-34c-5p	23790	Coro1c
mmu-miR-34c-5p	238024	Fn3krp
mmu-miR-34c-5p	238161	Akap6
mmu-miR-34c-5p	238831	Ppwd1
mmu-miR-34c-5p	23893	Grem2
mmu-miR-34c-5p	239126	C1qtnf9
mmu-miR-34c-5p	23942	Mta2
mmu-miR-34c-5p	239606	Slc2a13
mmu-miR-34c-5p	23972	Papss2
mmu-miR-34c-5p	239789	Gmnc
mmu-miR-34c-5p	240186	Zfp438
mmu-miR-34c-5p	240396	Mex3c
mmu-miR-34c-5p	24105	Rbck1
mmu-miR-34c-5p	241263	Gpr158
mmu-miR-34c-5p	241638	Lzts3
mmu-miR-34c-5p	243912	Hspb6
mmu-miR-34c-5p	243963	Zfp473
mmu-miR-34c-5p	244237	Tnfrsf26
mmu-miR-34c-5p	244238	Mrgpre
mmu-miR-34c-5p	245020	Slc35g2
mmu-miR-34c-5p	245386	Tmem255a
mmu-miR-34c-5p	245522	Zc4h2
mmu-miR-34c-5p	245828	Trappc1
mmu-miR-34c-5p	246103	Atxn7
mmu-miR-34c-5p	246104	Rhbdl3
mmu-miR-34c-5p	246317	Neto1
mmu-miR-34c-5p	259302	Srgap3
mmu-miR-34c-5p	260301	Otos
mmu-miR-34c-5p	260315	Nav3
mmu-miR-34c-5p	263406	Plekhg3
mmu-miR-34c-5p	26362	Axl
mmu-miR-34c-5p	26385	Grk6
mmu-miR-34c-5p	26395	Map2k1
mmu-miR-34c-5p	26403	Map3k11
mmu-miR-34c-5p	26406	Map3k3
mmu-miR-34c-5p	26757	Dpysl4
mmu-miR-34c-5p	268709	Fam107a
mmu-miR-34c-5p	268759	9930012K11Rik
mmu-miR-34c-5p	26891	Cops4
mmu-miR-34c-5p	268936	Brpf3
mmu-miR-34c-5p	269060	Dagla
mmu-miR-34c-5p	269181	Mgat4a
mmu-miR-34c-5p	26949	Vat1
mmu-miR-34c-5p	270120	Fat3
mmu-miR-34c-5p	270162	Elmod1
mmu-miR-34c-5p	271981	Tbck
mmu-miR-34c-5p	27205	Podxl
mmu-miR-34c-5p	272428	Acsm5
mmu-miR-34c-5p	27660	1700088E04Rik
mmu-miR-34c-5p	27883	Tango2
mmu-miR-34c-5p	29871	Scmh1
mmu-miR-34c-5p	319586	Celf5
mmu-miR-34c-5p	319651	Usp37
mmu-miR-34c-5p	319670	Eml5
mmu-miR-34c-5p	319740	Zfyve27
mmu-miR-34c-5p	319880	Tmcc3
mmu-miR-34c-5p	320007	Sidt1
mmu-miR-34c-5p	320150	Zdhhc17
mmu-miR-34c-5p	320435	Rinl
mmu-miR-34c-5p	320916	Wscd2
mmu-miR-34c-5p	328643	Vwa5b2
mmu-miR-34c-5p	330369	Fbxo41
mmu-miR-34c-5p	330938	Dixdc1
mmu-miR-34c-5p	353282	Sfmbt2
mmu-miR-34c-5p	360220	Speer4d
mmu-miR-34c-5p	381714	Gm9758
mmu-miR-34c-5p	382056	Crtc1
mmu-miR-34c-5p	404195	Cyp2c54
mmu-miR-34c-5p	404710	Iqgap3
mmu-miR-34c-5p	432450	Nkain2
mmu-miR-34c-5p	432450	Nkain2
mmu-miR-34c-5p	433752	Frg2f1
mmu-miR-34c-5p	434689	Gm10220
mmu-miR-34c-5p	435766	Tnni3k
mmu-miR-34c-5p	50790	Acsl4
mmu-miR-34c-5p	50878	Stag3
mmu-miR-34c-5p	50918	Myadm
mmu-miR-34c-5p	50997	Mpp2
mmu-miR-34c-5p	52040	Ppp1r10
mmu-miR-34c-5p	52335	Atxn1l
mmu-miR-34c-5p	52397	Zfp644
mmu-miR-34c-5p	52430	Echdc2
mmu-miR-34c-5p	52468	Ctdsp2
mmu-miR-34c-5p	52538	Acaa2
mmu-miR-34c-5p	52662	Ldlrad4
mmu-miR-34c-5p	53321	Cntnap1
mmu-miR-34c-5p	53421	Sec61a1
mmu-miR-34c-5p	53604	Zpbp
mmu-miR-34c-5p	53618	Fut8
mmu-miR-34c-5p	53817	Ddx39b
mmu-miR-34c-5p	54130	Actr1a
mmu-miR-34c-5p	54170	Rragc
mmu-miR-34c-5p	54364	Rpp30
mmu-miR-34c-5p	54563	Nup210
mmu-miR-34c-5p	55934	Rp9
mmu-miR-34c-5p	55988	Snx12
mmu-miR-34c-5p	55990	Fmo2
mmu-miR-34c-5p	56214	Scamp4
mmu-miR-34c-5p	56218	Patz1
mmu-miR-34c-5p	56305	Pitpnb
mmu-miR-34c-5p	56356	Gltp
mmu-miR-34c-5p	56503	Ankrd49
mmu-miR-34c-5p	56533	Rgs17
mmu-miR-34c-5p	56542	Ick
mmu-miR-34c-5p	56543	Kcnd3
mmu-miR-34c-5p	56613	Rps6ka4
mmu-miR-34c-5p	56710	Brinp1
mmu-miR-34c-5p	57014	Htr3b
mmu-miR-34c-5p	574403	Fam196b
mmu-miR-34c-5p	57444	Isg20
mmu-miR-34c-5p	58235	Nectin1
mmu-miR-34c-5p	58243	Nap1l5
mmu-miR-34c-5p	58865	Tdh
mmu-miR-34c-5p	58866	Treh
mmu-miR-34c-5p	59022	Edf1
mmu-miR-34c-5p	59045	Stard3
mmu-miR-34c-5p	60611	Foxj2
mmu-miR-34c-5p	619287	Rtl4
mmu-miR-34c-5p	619287	Rtl4
mmu-miR-34c-5p	63959	Slc29a1
mmu-miR-34c-5p	63985	Gmfb
mmu-miR-34c-5p	64685	Nmi
mmu-miR-34c-5p	654459	Defb25
mmu-miR-34c-5p	65970	Lima1
mmu-miR-34c-5p	66144	Atp6v1f
mmu-miR-34c-5p	66354	Snw1
mmu-miR-34c-5p	665211	Gm14326
mmu-miR-34c-5p	66889	Rnf128
mmu-miR-34c-5p	67013	Oma1
mmu-miR-34c-5p	67037	Pmf1
mmu-miR-34c-5p	67040	Ddx17
mmu-miR-34c-5p	67062	Slc25a53
mmu-miR-34c-5p	67128	Ube2g1
mmu-miR-34c-5p	67204	Eif2s2
mmu-miR-34c-5p	67344	Tctex1d1
mmu-miR-34c-5p	67390	Mrm3
mmu-miR-34c-5p	67398	Srpr
mmu-miR-34c-5p	67653	4930544G11Rik
mmu-miR-34c-5p	67685	Dyx1c1
mmu-miR-34c-5p	67725	Nudt13
mmu-miR-34c-5p	67785	Zmym4
mmu-miR-34c-5p	67803	Limd2
mmu-miR-34c-5p	67871	Mrrf
mmu-miR-34c-5p	68107	Cntd1
mmu-miR-34c-5p	68239	Krt42
mmu-miR-34c-5p	68404	Nrn1
mmu-miR-34c-5p	68501	Nsmce2
mmu-miR-34c-5p	68539	Tmem109
mmu-miR-34c-5p	68566	Caly
mmu-miR-34c-5p	68652	Tab2
mmu-miR-34c-5p	68666	Svop
mmu-miR-34c-5p	68682	Slc44a2
mmu-miR-34c-5p	68857	Dtwd2
mmu-miR-34c-5p	68916	Cdkal1
mmu-miR-34c-5p	69024	Snx15
mmu-miR-34c-5p	69202	Ptms
mmu-miR-34c-5p	69327	1700007K13Rik
mmu-miR-34c-5p	69601	Dab2ip
mmu-miR-34c-5p	69710	Arap1
mmu-miR-34c-5p	69834	Rab43
mmu-miR-34c-5p	70122	Mllt3
mmu-miR-34c-5p	70357	Kcnip1
mmu-miR-34c-5p	70361	Lman1
mmu-miR-34c-5p	70425	Csnk1g3
mmu-miR-34c-5p	70427	Mier2
mmu-miR-34c-5p	70887	Dmrtc1a
mmu-miR-34c-5p	70980	Ubqln5
mmu-miR-34c-5p	71130	71130
mmu-miR-34c-5p	71302	Arhgap26
mmu-miR-34c-5p	71538	Fbxo9
mmu-miR-34c-5p	71795	Pitpnc1
mmu-miR-34c-5p	71799	Ptcd1
mmu-miR-34c-5p	71804	Mtfr2
mmu-miR-34c-5p	71865	Fbxo30
mmu-miR-34c-5p	71913	Tmem79
mmu-miR-34c-5p	71973	Rbpms2
mmu-miR-34c-5p	72075	Ogfr
mmu-miR-34c-5p	72080	Sapcd2
mmu-miR-34c-5p	72112	Ppp1r14d
mmu-miR-34c-5p	72157	Pgm2
mmu-miR-34c-5p	72190	2510009E07Rik
mmu-miR-34c-5p	72221	1700021F07Rik
mmu-miR-34c-5p	72308	Brf1
mmu-miR-34c-5p	72345	Amer1
mmu-miR-34c-5p	72383	Cnfn
mmu-miR-34c-5p	72469	Plcd3
mmu-miR-34c-5p	72519	Pip4p2
mmu-miR-34c-5p	72727	B3gat3
mmu-miR-34c-5p	72754	Arhgef10l
mmu-miR-34c-5p	72795	Ttc19
mmu-miR-34c-5p	72821	Scn2b
mmu-miR-34c-5p	72962	Tymp
mmu-miR-34c-5p	73130	Tmed5
mmu-miR-34c-5p	73246	Rassf6
mmu-miR-34c-5p	74007	Btbd11
mmu-miR-34c-5p	74011	Slc25a27
mmu-miR-34c-5p	74043	Pex26
mmu-miR-34c-5p	74126	Syvn1
mmu-miR-34c-5p	74168	Zdhhc16
mmu-miR-34c-5p	74340	Ahcyl2
mmu-miR-34c-5p	74388	Dpp8
mmu-miR-34c-5p	74556	Themis3
mmu-miR-34c-5p	74748	Slamf8
mmu-miR-34c-5p	75029	Purg
mmu-miR-34c-5p	75141	Rasd2
mmu-miR-34c-5p	75221	Dpp3
mmu-miR-34c-5p	75266	Tomm20l
mmu-miR-34c-5p	75565	Sgf29
mmu-miR-34c-5p	75624	Metap1
mmu-miR-34c-5p	75863	Clec4g
mmu-miR-34c-5p	76071	Jakmip1
mmu-miR-34c-5p	76113	Lpo
mmu-miR-34c-5p	76179	Usp31
mmu-miR-34c-5p	76183	Celf6
mmu-miR-34c-5p	76206	Gpr165
mmu-miR-34c-5p	76429	Lhpp
mmu-miR-34c-5p	76497	Ppp1r11
mmu-miR-34c-5p	76566	Rflnb
mmu-miR-34c-5p	76574	Mfsd2a
mmu-miR-34c-5p	77097	Tanc2
mmu-miR-34c-5p	77480	Kidins220
mmu-miR-34c-5p	77583	Notum
mmu-miR-34c-5p	77701	Lcn12
mmu-miR-34c-5p	78593	Nrip3
mmu-miR-34c-5p	78658	Ncapd3
mmu-miR-34c-5p	78784	Celf3
mmu-miR-34c-5p	78919	Fndc8
mmu-miR-34c-5p	80707	Wwox
mmu-miR-34c-5p	80892	Zfhx4
mmu-miR-34c-5p	81535	Sgpp1
mmu-miR-34c-5p	83456	Mov10l1
mmu-miR-34c-5p	83553	Tktl1
mmu-miR-34c-5p	83767	Wasf1
mmu-miR-34c-5p	84035	Kremen1
mmu-miR-34c-5p	84113	Ptov1
mmu-miR-34c-5p	85031	Pla1a
mmu-miR-34c-5p	89867	Sec16b
mmu-miR-34c-5p	93683	Glce
mmu-miR-34c-5p	93726	Rnase2a
mmu-miR-34c-5p	94060	Lce3c
mmu-miR-34c-5p	94184	Pdxdc1
mmu-miR-34c-5p	94186	Strn3
mmu-miR-34c-5p	94216	Col4a6
mmu-miR-34c-5p	94246	Arid4b
mmu-miR-34c-5p	94346	Tmem40
mmu-miR-34c-5p	97761	Sgsm2
mmu-miR-34c-5p	97998	Deptor
mmu-miR-423-3p	104721	Ddx1
mmu-miR-423-3p	108013	Celf4
mmu-miR-423-3p	11423	Ache
mmu-miR-423-3p	114662	Prss29
mmu-miR-423-3p	11554	Adrb1
mmu-miR-423-3p	11787	Apbb2
mmu-miR-423-3p	11852	Rhob
mmu-miR-423-3p	12193	Zfp36l2
mmu-miR-423-3p	12531	Cdc25b
mmu-miR-423-3p	13008	Csrp2
mmu-miR-423-3p	13115	Cyp27b1
mmu-miR-423-3p	13115	Cyp27b1
mmu-miR-423-3p	13656	Egr4
mmu-miR-423-3p	13685	Eif4ebp1
mmu-miR-423-3p	13805	Eng
mmu-miR-423-3p	14675	Gna14
mmu-miR-423-3p	14675	Gna14
mmu-miR-423-3p	16440	Itpr3
mmu-miR-423-3p	16971	Lrp1
mmu-miR-423-3p	17035	Lxn
mmu-miR-423-3p	170770	Bbc3
mmu-miR-423-3p	18023	Nfe2l1
mmu-miR-423-3p	18458	Pabpc1
mmu-miR-423-3p	18504	Pax2
mmu-miR-423-3p	18596	Pdgfrb
mmu-miR-423-3p	19011	Endou
mmu-miR-423-3p	194388	Tet3
mmu-miR-423-3p	19877	Rock1
mmu-miR-423-3p	19893	Rpgr
mmu-miR-423-3p	207785	Csrnp2
mmu-miR-423-3p	208439	Klhl29
mmu-miR-423-3p	20926	Supt6
mmu-miR-423-3p	21341	Taf1c
mmu-miR-423-3p	21425	Tfeb
mmu-miR-423-3p	218506	Mrps27
mmu-miR-423-3p	218639	Arl15
mmu-miR-423-3p	218639	Arl15
mmu-miR-423-3p	225724	Mapk4
mmu-miR-423-3p	226154	Lzts2
mmu-miR-423-3p	22687	Zpr1
mmu-miR-423-3p	227699	Nup188
mmu-miR-423-3p	230967	Cep104
mmu-miR-423-3p	231946	Fam221a
mmu-miR-423-3p	232196	C87436
mmu-miR-423-3p	234814	Mthfsd
mmu-miR-423-3p	237847	Rtn4rl1
mmu-miR-423-3p	23872	Ets2
mmu-miR-423-3p	239336	Rxfp3
mmu-miR-423-3p	23939	Mapk7
mmu-miR-423-3p	268752	Wdfy2
mmu-miR-423-3p	268878	Atp13a5
mmu-miR-423-3p	270152	Jaml
mmu-miR-423-3p	29873	Cspg5
mmu-miR-423-3p	30948	Bin1
mmu-miR-423-3p	320376	Bcorl1
mmu-miR-423-3p	380701	Slc47a2
mmu-miR-423-3p	381759	Wee2
mmu-miR-423-3p	50928	Klrg1
mmu-miR-423-3p	56427	Tubd1
mmu-miR-423-3p	56486	Gabarap
mmu-miR-423-3p	56542	Ick
mmu-miR-423-3p	57357	Srd5a3
mmu-miR-423-3p	58212	Srrm3
mmu-miR-423-3p	625249	Gpx4
mmu-miR-423-3p	66498	Dda1
mmu-miR-423-3p	66733	Kcng4
mmu-miR-423-3p	67116	Cuedc2
mmu-miR-423-3p	67874	Rprm
mmu-miR-423-3p	68055	Atp5s
mmu-miR-423-3p	68233	Fam229a
mmu-miR-423-3p	68611	Mrpl28
mmu-miR-423-3p	69568	Vkorc1l1
mmu-miR-423-3p	69743	Casz1
mmu-miR-423-3p	70481	Pnma1
mmu-miR-423-3p	70561	Txndc16
mmu-miR-423-3p	70701	Nipal1
mmu-miR-423-3p	71709	Syde1
mmu-miR-423-3p	71720	Osbpl3
mmu-miR-423-3p	72065	Rap2c
mmu-miR-423-3p	72330	Klhl40
mmu-miR-423-3p	72895	Setd5
mmu-miR-423-3p	73473	Iws1
mmu-miR-423-3p	73822	Mfsd12
mmu-miR-423-3p	78670	Plekhj1
mmu-miR-744-5p	12022	Barx1
mmu-miR-744-5p	12715	Ckm
mmu-miR-744-5p	140723	Cacng5
mmu-miR-744-5p	14810	Grin1
mmu-miR-744-5p	15416	Hoxb8
mmu-miR-744-5p	16002	Igf2
mmu-miR-744-5p	16202	Ilk
mmu-miR-744-5p	170729	Scrt1
mmu-miR-744-5p	18676	Phf2
mmu-miR-744-5p	19280	Ptprs
mmu-miR-744-5p	19342	Rab4b
mmu-miR-744-5p	19401	Rara
mmu-miR-744-5p	19704	Upf1
mmu-miR-744-5p	20266	Scn1b
mmu-miR-744-5p	225872	Npas4
mmu-miR-744-5p	225876	Kdm2a
mmu-miR-744-5p	230935	Dnajc11
mmu-miR-744-5p	26403	Map3k11
mmu-miR-744-5p	353310	Zfp703
mmu-miR-744-5p	381677	Vgf
mmu-miR-744-5p	52808	Tspyl2
mmu-miR-744-5p	56320	Dbn1
mmu-miR-744-5p	619301	Tmem253
mmu-miR-744-5p	69065	Chac1
mmu-miR-744-5p	73047	Camk2n2
mmu-miR-744-5p	74206	Sipa1l3
mmu-miR-744-5p	76787	Ppfia3
mmu-miR-744-5p	83679	Pde4dip

## Sheet: target genes of BG miRNA GO
Target gene list of background 400 miRNAs for GO
miRNA	EntrezID	symbol
mmu-miR-182-5p	100737	Dcun1d4
mmu-miR-182-5p	100763	Ube3c
mmu-miR-182-5p	101148	Bmt2
mmu-miR-182-5p	101994	Champ1
mmu-miR-182-5p	103583	Fbxw11
mmu-miR-182-5p	104479	Ccdc117
mmu-miR-182-5p	105171	Arrdc3
mmu-miR-182-5p	105298	Epdr1
mmu-miR-182-5p	105445	Dock9
mmu-miR-182-5p	105559	Mbnl2
mmu-miR-182-5p	108071	Grm5
mmu-miR-182-5p	108116	Slco3a1
mmu-miR-182-5p	109161	Ube2q2
mmu-miR-182-5p	110265	Msra
mmu-miR-182-5p	110829	Lims1
mmu-miR-182-5p	112405	Egln1
mmu-miR-182-5p	11302	Aatk
mmu-miR-182-5p	11477	Acvr1
mmu-miR-182-5p	11487	Adam10
mmu-miR-182-5p	114893	Dcun1d1
mmu-miR-182-5p	11496	Adam22
mmu-miR-182-5p	11512	Adcy6
mmu-miR-182-5p	11551	Adra2a
mmu-miR-182-5p	11553	Adra2c
mmu-miR-182-5p	11735	Ank3
mmu-miR-182-5p	11744	Anxa11
mmu-miR-182-5p	11843	Arf4
mmu-miR-182-5p	11933	Atp1b3
mmu-miR-182-5p	11938	Atp2a2
mmu-miR-182-5p	11980	Atp8a1
mmu-miR-182-5p	12014	Bach2
mmu-miR-182-5p	12064	Bdnf
mmu-miR-182-5p	12121	Bicd1
mmu-miR-182-5p	12176	Bnip3
mmu-miR-182-5p	12192	Zfp36l1
mmu-miR-182-5p	12212	Chic1
mmu-miR-182-5p	12298	Cacnb4
mmu-miR-182-5p	12304	Pdia4
mmu-miR-182-5p	12488	Cd2ap
mmu-miR-182-5p	12583	Cdo1
mmu-miR-182-5p	12661	Chl1
mmu-miR-182-5p	12805	Cntn1
mmu-miR-182-5p	12912	Creb1
mmu-miR-182-5p	13043	Cttn
mmu-miR-182-5p	13131	Dab1
mmu-miR-182-5p	13358	Slc25a1
mmu-miR-182-5p	13508	Dscam
mmu-miR-182-5p	13548	Dyrk1a
mmu-miR-182-5p	13593	Ebf3
mmu-miR-182-5p	13618	Ednrb
mmu-miR-182-5p	13669	Eif3a
mmu-miR-182-5p	13716	Ell
mmu-miR-182-5p	13819	Epas1
mmu-miR-182-5p	13992	Khdrbs3
mmu-miR-182-5p	14020	Evi5
mmu-miR-182-5p	14236	Foxn2
mmu-miR-182-5p	14238	Foxf2
mmu-miR-182-5p	14251	Flot1
mmu-miR-182-5p	14265	Fmr1
mmu-miR-182-5p	142682	Zcchc14
mmu-miR-182-5p	14359	Fxr1
mmu-miR-182-5p	14385	Slc37a4
mmu-miR-182-5p	14417	Gad2
mmu-miR-182-5p	14633	Gli2
mmu-miR-182-5p	14674	Gna13
mmu-miR-182-5p	14682	Gnaq
mmu-miR-182-5p	14924	Magi1
mmu-miR-182-5p	14933	Gk
mmu-miR-182-5p	15110	Hand1
mmu-miR-182-5p	15200	Hbegf
mmu-miR-182-5p	15220	Foxq1
mmu-miR-182-5p	15562	Htr4
mmu-miR-182-5p	15572	Elavl4
mmu-miR-182-5p	16392	Isl1
mmu-miR-182-5p	16490	Kcna2
mmu-miR-182-5p	16648	Kpna3
mmu-miR-182-5p	16709	Ktn1
mmu-miR-182-5p	16728	L1cam
mmu-miR-182-5p	16871	Lhx3
mmu-miR-182-5p	170737	Znrf1
mmu-miR-182-5p	17118	Marcks
mmu-miR-182-5p	17152	Mak
mmu-miR-182-5p	17169	Mark3
mmu-miR-182-5p	17684	Cited2
mmu-miR-182-5p	17755	Map1b
mmu-miR-182-5p	17772	Mtm1
mmu-miR-182-5p	17913	Myo1c
mmu-miR-182-5p	18015	Nf1
mmu-miR-182-5p	18088	Nkx2-2
mmu-miR-182-5p	18148	Npm1
mmu-miR-182-5p	18164	Nptx1
mmu-miR-182-5p	18222	Numb
mmu-miR-182-5p	18472	Pafah1b1
mmu-miR-182-5p	18526	Pcdh10
mmu-miR-182-5p	18530	Pcdh8
mmu-miR-182-5p	18563	Pcx
mmu-miR-182-5p	18706	Pik3ca
mmu-miR-182-5p	18749	Prkacb
mmu-miR-182-5p	18760	Prkd1
mmu-miR-182-5p	19014	Med1
mmu-miR-182-5p	19027	Sypl
mmu-miR-182-5p	19043	Ppm1b
mmu-miR-182-5p	19058	Ppp3r1
mmu-miR-182-5p	19116	Prlr
mmu-miR-182-5p	19134	Prpf4b
mmu-miR-182-5p	192174	Rwdd4a
mmu-miR-182-5p	19227	Pthlh
mmu-miR-182-5p	192285	Phf21a
mmu-miR-182-5p	19240	Tmsb10
mmu-miR-182-5p	192657	Ell2
mmu-miR-182-5p	19270	Ptprg
mmu-miR-182-5p	19305	Pex5
mmu-miR-182-5p	19325	Rab10
mmu-miR-182-5p	19335	Rab23
mmu-miR-182-5p	19411	Rarg
mmu-miR-182-5p	19684	Rdx
mmu-miR-182-5p	19735	Rgs2
mmu-miR-182-5p	19775	Xpr1
mmu-miR-182-5p	19877	Rock1
mmu-miR-182-5p	20400	Sh2d1a
mmu-miR-182-5p	20401	Sh3bp1
mmu-miR-182-5p	20403	Itsn2
mmu-miR-182-5p	20511	Slc1a2
mmu-miR-182-5p	20687	Sp3
mmu-miR-182-5p	20729	Spin1
mmu-miR-182-5p	208449	Sgms1
mmu-miR-182-5p	208618	Etl4
mmu-miR-182-5p	208691	Eif5a2
mmu-miR-182-5p	208748	Prrg3
mmu-miR-182-5p	208760	Aqp12
mmu-miR-182-5p	208982	Hmgcll1
mmu-miR-182-5p	209131	Snx30
mmu-miR-182-5p	210998	Fam91a1
mmu-miR-182-5p	211401	Mtss1
mmu-miR-182-5p	211922	Dennd6a
mmu-miR-182-5p	212190	Ubxn10
mmu-miR-182-5p	212448	9330159F19Rik
mmu-miR-182-5p	212712	Satb2
mmu-miR-182-5p	213056	Fam126b
mmu-miR-182-5p	21380	Tbx1
mmu-miR-182-5p	214459	Fnbp1l
mmu-miR-182-5p	214601	Slc10a3
mmu-miR-182-5p	214791	Sertad4
mmu-miR-182-5p	215280	Wipf1
mmu-miR-182-5p	216345	Zfc3h1
mmu-miR-182-5p	216724	Rufy1
mmu-miR-182-5p	216760	Mfap3
mmu-miR-182-5p	21684	Tectb
mmu-miR-182-5p	21763	Tex2
mmu-miR-182-5p	217715	Eif2b2
mmu-miR-182-5p	217869	Eif5
mmu-miR-182-5p	218038	Amph
mmu-miR-182-5p	21810	Tgfbi
mmu-miR-182-5p	218215	Rnf144b
mmu-miR-182-5p	21825	Thbs1
mmu-miR-182-5p	218335	Clptm1l
mmu-miR-182-5p	218397	Rasa1
mmu-miR-182-5p	21981	Ppp1r13b
mmu-miR-182-5p	22057	Tob1
mmu-miR-182-5p	22214	Ube2h
mmu-miR-182-5p	22319	Vamp3
mmu-miR-182-5p	223827	Gxylt1
mmu-miR-182-5p	22433	Xbp1
mmu-miR-182-5p	22628	Ywhag
mmu-miR-182-5p	226751	Cdc42bpa
mmu-miR-182-5p	227292	Ctdsp1
mmu-miR-182-5p	229709	Ahcyl1
mmu-miR-182-5p	229791	Plppr4
mmu-miR-182-5p	230162	Zfp189
mmu-miR-182-5p	230709	Zmpste24
mmu-miR-182-5p	231070	Insig1
mmu-miR-182-5p	231225	Tapt1
mmu-miR-182-5p	231876	Lmtk2
mmu-miR-182-5p	231999	Plekha8
mmu-miR-182-5p	234852	Chmp1a
mmu-miR-182-5p	235072	2021-09-07
mmu-miR-182-5p	235559	Topbp1
mmu-miR-182-5p	236511	Ago1
mmu-miR-182-5p	237221	Gemin8
mmu-miR-182-5p	23790	Coro1c
mmu-miR-182-5p	238330	Irf2bpl
mmu-miR-182-5p	239618	Pdzrn4
mmu-miR-182-5p	23966	Tenm4
mmu-miR-182-5p	239719	Mkl2
mmu-miR-182-5p	239857	Cadm2
mmu-miR-182-5p	23994	Dazap2
mmu-miR-182-5p	240283	Dmxl1
mmu-miR-182-5p	240590	Dmrt3
mmu-miR-182-5p	24066	Spry4
mmu-miR-182-5p	240665	Ccnj
mmu-miR-182-5p	240869	Zbtb37
mmu-miR-182-5p	241066	Carf
mmu-miR-182-5p	241263	Gpr158
mmu-miR-182-5p	241303	Fam78a
mmu-miR-182-5p	242864	Napepld
mmu-miR-182-5p	243725	Ppp1r9a
mmu-miR-182-5p	244579	Tox3
mmu-miR-182-5p	245469	Pdzd4
mmu-miR-182-5p	26419	Mapk8
mmu-miR-182-5p	26427	Creb3l1
mmu-miR-182-5p	26431	Git2
mmu-miR-182-5p	266781	Snx17
mmu-miR-182-5p	26877	B3galt1
mmu-miR-182-5p	269233	Fam171a1
mmu-miR-182-5p	269397	Ss18l1
mmu-miR-182-5p	270190	Ephb1
mmu-miR-182-5p	270192	Rab6b
mmu-miR-182-5p	271849	Shc4
mmu-miR-182-5p	27360	Add3
mmu-miR-182-5p	27385	Magel2
mmu-miR-182-5p	28071	Twistnb
mmu-miR-182-5p	30791	Slc39a1
mmu-miR-182-5p	30878	Apln
mmu-miR-182-5p	319263	Pcmtd1
mmu-miR-182-5p	319504	Nrcam
mmu-miR-182-5p	319604	Fam168a
mmu-miR-182-5p	320165	Tacc1
mmu-miR-182-5p	320311	Rnf152
mmu-miR-182-5p	320560	Dennd5b
mmu-miR-182-5p	320634	Ocrl
mmu-miR-182-5p	321022	Cdv3
mmu-miR-182-5p	327826	Frs2
mmu-miR-182-5p	328133	Slc39a9
mmu-miR-182-5p	328329	Mast4
mmu-miR-182-5p	329908	Usp24
mmu-miR-182-5p	353211	Prune2
mmu-miR-182-5p	380842	Stmnd1
mmu-miR-182-5p	382056	Crtc1
mmu-miR-182-5p	382384	Odf3l2
mmu-miR-182-5p	404194	Gfral
mmu-miR-182-5p	50754	Fbxw7
mmu-miR-182-5p	50876	Tmod2
mmu-miR-182-5p	52589	Ncald
mmu-miR-182-5p	53382	Txnl1
mmu-miR-182-5p	53424	Tsnax
mmu-miR-182-5p	54126	Arhgef7
mmu-miR-182-5p	54402	Stk19
mmu-miR-182-5p	54604	Pcnx
mmu-miR-182-5p	56370	Tagln3
mmu-miR-182-5p	56395	Tmem115
mmu-miR-182-5p	56428	Mtch2
mmu-miR-182-5p	56484	Foxo3
mmu-miR-182-5p	56533	Rgs17
mmu-miR-182-5p	56695	Pnkd
mmu-miR-182-5p	57028	Pdxp
mmu-miR-182-5p	57783	Tnip1
mmu-miR-182-5p	59044	Rnf130
mmu-miR-182-5p	59058	Bhlhe22
mmu-miR-182-5p	629754	Wfdc9
mmu-miR-182-5p	63985	Gmfb
mmu-miR-182-5p	64144	Mllt1
mmu-miR-182-5p	66196	Myo19
mmu-miR-182-5p	66270	Retreg1
mmu-miR-182-5p	66390	Prelid3b
mmu-miR-182-5p	665775	Bod1l
mmu-miR-182-5p	666048	Trabd2b
mmu-miR-182-5p	66686	Dcbld1
mmu-miR-182-5p	66849	Ppp1r2
mmu-miR-182-5p	67070	Lsm14a
mmu-miR-182-5p	67569	Mgat4c
mmu-miR-182-5p	67725	Nudt13
mmu-miR-182-5p	67826	Snap47
mmu-miR-182-5p	67869	Paip2
mmu-miR-182-5p	67886	Camsap2
mmu-miR-182-5p	68137	Kdelr1
mmu-miR-182-5p	68184	Denr
mmu-miR-182-5p	68404	Nrn1
mmu-miR-182-5p	68473	Mob1b
mmu-miR-182-5p	68497	Arel1
mmu-miR-182-5p	68585	Rtn4
mmu-miR-182-5p	68646	Nadk2
mmu-miR-182-5p	68703	Rere
mmu-miR-182-5p	68728	Trp53inp2
mmu-miR-182-5p	68816	Ppil1
mmu-miR-182-5p	68846	Rnf208
mmu-miR-182-5p	68861	1190002N15Rik
mmu-miR-182-5p	68904	Abhd13
mmu-miR-182-5p	69082	Zc3h15
mmu-miR-182-5p	69091	Vps26b
mmu-miR-182-5p	69150	Snx4
mmu-miR-182-5p	69288	Rhobtb1
mmu-miR-182-5p	69601	Dab2ip
mmu-miR-182-5p	69823	Fyttd1
mmu-miR-182-5p	70439	Taf15
mmu-miR-182-5p	70470	Rprd1b
mmu-miR-182-5p	70611	Fbxo33
mmu-miR-182-5p	70859	Lrrc63
mmu-miR-182-5p	71069	Stox2
mmu-miR-182-5p	71177	Ints13
mmu-miR-182-5p	71704	Arhgef3
mmu-miR-182-5p	71862	Gpr160
mmu-miR-182-5p	71952	Riox1
mmu-miR-182-5p	71994	Cnn3
mmu-miR-182-5p	72007	Fndc3b
mmu-miR-182-5p	72504	Taf4b
mmu-miR-182-5p	73173	Pcdh18
mmu-miR-182-5p	73178	Wasl
mmu-miR-182-5p	73205	C9orf72
mmu-miR-182-5p	73225	Fam118a
mmu-miR-182-5p	73242	Atat1
mmu-miR-182-5p	73251	Setd7
mmu-miR-182-5p	74088	Them7
mmu-miR-182-5p	74154	Unkl
mmu-miR-182-5p	74200	Khdc4
mmu-miR-182-5p	74287	Kcmf1
mmu-miR-182-5p	74442	Sgms2
mmu-miR-182-5p	74480	Samd4
mmu-miR-182-5p	75568	Capsl
mmu-miR-182-5p	75717	Cul5
mmu-miR-182-5p	75736	Bcl2l12
mmu-miR-182-5p	76041	Ccdc125
mmu-miR-182-5p	76183	Celf6
mmu-miR-182-5p	76238	Grhpr
mmu-miR-182-5p	77015	Mpped2
mmu-miR-182-5p	77048	Cep83
mmu-miR-182-5p	77569	Limch1
mmu-miR-182-5p	77975	Tmem50b
mmu-miR-182-5p	77976	Nuak1
mmu-miR-182-5p	78088	Sowahb
mmu-miR-182-5p	78908	Igsf3
mmu-miR-182-5p	79221	Hdac9
mmu-miR-182-5p	80750	N4bp1
mmu-miR-182-5p	80883	Ntng1
mmu-miR-182-5p	81896	Ift122
mmu-miR-182-5p	93679	Trim8
mmu-miR-182-5p	94218	Cnnm3
mmu-miR-182-5p	99512	Wdr47
mmu-miR-182-5p	99633	Adgrl2
mmu-miR-486b-5p	101488	Slco2b1
mmu-miR-486b-5p	104836	Cbll1
mmu-miR-486b-5p	105351	AW209491
mmu-miR-486b-5p	11798	Xiap
mmu-miR-486b-5p	11922	Neurod6
mmu-miR-486b-5p	12460	Ccs
mmu-miR-486b-5p	12817	Col13a1
mmu-miR-486b-5p	13559	E2f5
mmu-miR-486b-5p	13610	S1pr3
mmu-miR-486b-5p	13839	Epha5
mmu-miR-486b-5p	140703	Emid1
mmu-miR-486b-5p	140780	Bmp2k
mmu-miR-486b-5p	14762	Gpr33
mmu-miR-486b-5p	15490	Hsd17b7
mmu-miR-486b-5p	15904	Id4
mmu-miR-486b-5p	16008	Igfbp2
mmu-miR-486b-5p	16175	Il1a
mmu-miR-486b-5p	16828	Ldha
mmu-miR-486b-5p	170571	Cntnap4
mmu-miR-486b-5p	18232	Nxph2
mmu-miR-486b-5p	225266	Klhl14
mmu-miR-486b-5p	225870	Rin1
mmu-miR-486b-5p	226856	Lpgat1
mmu-miR-486b-5p	228662	Btbd3
mmu-miR-486b-5p	234353	Psd3
mmu-miR-486b-5p	240816	Rgsl1
mmu-miR-486b-5p	243371	Lrrc61
mmu-miR-486b-5p	245527	Eda2r
mmu-miR-486b-5p	28071	Twistnb
mmu-miR-486b-5p	319504	Nrcam
mmu-miR-486b-5p	319996	Casc4
mmu-miR-486b-5p	320587	Tmem88b
mmu-miR-486b-5p	320705	Bend6
mmu-miR-486b-5p	329941	Col8a2
mmu-miR-486b-5p	54672	Adgrg3
mmu-miR-486b-5p	56406	Ncoa6
mmu-miR-486b-5p	66104	Tceal6
mmu-miR-486b-5p	67180	Yipf5
mmu-miR-486b-5p	67338	Rffl
mmu-miR-486b-5p	67655	Ctdp1
mmu-miR-486b-5p	67976	Trabd
mmu-miR-486b-5p	68133	Gcsh
mmu-miR-486b-5p	69906	Slc25a32
mmu-miR-486b-5p	70433	Draxin
mmu-miR-486b-5p	70599	Itprid2
mmu-miR-486b-5p	71175	Nipbl
mmu-miR-486b-5p	72190	2510009E07Rik
mmu-miR-486b-5p	73728	Psd
mmu-miR-486b-5p	74107	Cep55
mmu-miR-486b-5p	76743	Gje1
mmu-miR-486b-5p	80913	Pum2
mmu-miR-486b-5p	81601	Kat5
mmu-miR-486b-5p	93696	Chrac1
mmu-miR-486b-5p	99382	Abtb2
mmu-miR-486a-5p	101488	Slco2b1
mmu-miR-486a-5p	104836	Cbll1
mmu-miR-486a-5p	105351	AW209491
mmu-miR-486a-5p	11798	Xiap
mmu-miR-486a-5p	11922	Neurod6
mmu-miR-486a-5p	12460	Ccs
mmu-miR-486a-5p	12817	Col13a1
mmu-miR-486a-5p	13559	E2f5
mmu-miR-486a-5p	13610	S1pr3
mmu-miR-486a-5p	13839	Epha5
mmu-miR-486a-5p	140703	Emid1
mmu-miR-486a-5p	140780	Bmp2k
mmu-miR-486a-5p	14762	Gpr33
mmu-miR-486a-5p	15490	Hsd17b7
mmu-miR-486a-5p	15904	Id4
mmu-miR-486a-5p	16008	Igfbp2
mmu-miR-486a-5p	16175	Il1a
mmu-miR-486a-5p	16828	Ldha
mmu-miR-486a-5p	170571	Cntnap4
mmu-miR-486a-5p	18232	Nxph2
mmu-miR-486a-5p	225266	Klhl14
mmu-miR-486a-5p	225870	Rin1
mmu-miR-486a-5p	226856	Lpgat1
mmu-miR-486a-5p	228662	Btbd3
mmu-miR-486a-5p	234353	Psd3
mmu-miR-486a-5p	240816	Rgsl1
mmu-miR-486a-5p	243371	Lrrc61
mmu-miR-486a-5p	245527	Eda2r
mmu-miR-486a-5p	28071	Twistnb
mmu-miR-486a-5p	319504	Nrcam
mmu-miR-486a-5p	319996	Casc4
mmu-miR-486a-5p	320587	Tmem88b
mmu-miR-486a-5p	320705	Bend6
mmu-miR-486a-5p	329941	Col8a2
mmu-miR-486a-5p	54672	Adgrg3
mmu-miR-486a-5p	56406	Ncoa6
mmu-miR-486a-5p	66104	Tceal6
mmu-miR-486a-5p	67180	Yipf5
mmu-miR-486a-5p	67338	Rffl
mmu-miR-486a-5p	67655	Ctdp1
mmu-miR-486a-5p	67976	Trabd
mmu-miR-486a-5p	68133	Gcsh
mmu-miR-486a-5p	69906	Slc25a32
mmu-miR-486a-5p	70433	Draxin
mmu-miR-486a-5p	70599	Itprid2
mmu-miR-486a-5p	71175	Nipbl
mmu-miR-486a-5p	72190	2510009E07Rik
mmu-miR-486a-5p	73728	Psd
mmu-miR-486a-5p	74107	Cep55
mmu-miR-486a-5p	76743	Gje1
mmu-miR-486a-5p	80913	Pum2
mmu-miR-486a-5p	81601	Kat5
mmu-miR-486a-5p	93696	Chrac1
mmu-miR-486a-5p	99382	Abtb2
mmu-miR-378a-3p	101613	Nlrp6
mmu-miR-378a-3p	104156	Etv5
mmu-miR-378a-3p	105440	Kctd9
mmu-miR-378a-3p	11350	Abl1
mmu-miR-378a-3p	116847	Prelp
mmu-miR-378a-3p	11772	Ap2a2
mmu-miR-378a-3p	12411	Cbs
mmu-miR-378a-3p	13548	Dyrk1a
mmu-miR-378a-3p	13714	Elk4
mmu-miR-378a-3p	13874	Ereg
mmu-miR-378a-3p	14272	Fnta
mmu-miR-378a-3p	14426	Galnt4
mmu-miR-378a-3p	14460	Gata1
mmu-miR-378a-3p	14619	Gjb2
mmu-miR-378a-3p	14784	Grb2
mmu-miR-378a-3p	14806	Grik2
mmu-miR-378a-3p	15159	Hccs
mmu-miR-378a-3p	15220	Foxq1
mmu-miR-378a-3p	16492	Kcna4
mmu-miR-378a-3p	18143	Npas2
mmu-miR-378a-3p	19325	Rab10
mmu-miR-378a-3p	208213	Tmem132c
mmu-miR-378a-3p	20933	Med22
mmu-miR-378a-3p	209692	Dhtkd1
mmu-miR-378a-3p	210973	Kbtbd2
mmu-miR-378a-3p	215303	Camk1g
mmu-miR-378a-3p	223262	Timm8a2
mmu-miR-378a-3p	225872	Npas4
mmu-miR-378a-3p	230709	Zmpste24
mmu-miR-378a-3p	230971	Megf6
mmu-miR-378a-3p	231413	Grsf1
mmu-miR-378a-3p	235339	Dlat
mmu-miR-378a-3p	23877	Fiz1
mmu-miR-378a-3p	23956	Neu2
mmu-miR-378a-3p	23994	Dazap2
mmu-miR-378a-3p	242705	E2f2
mmu-miR-378a-3p	243510	Ccdc142
mmu-miR-378a-3p	268417	Zkscan17
mmu-miR-378a-3p	330836	Slc7a6
mmu-miR-378a-3p	330938	Dixdc1
mmu-miR-378a-3p	333193	Proser3
mmu-miR-378a-3p	381058	Unc93a
mmu-miR-378a-3p	50527	Ero1l
mmu-miR-378a-3p	56078	Car5b
mmu-miR-378a-3p	56193	Plek
mmu-miR-378a-3p	56640	Klk4
mmu-miR-378a-3p	58860	Adamdec1
mmu-miR-378a-3p	59014	Rrs1
mmu-miR-378a-3p	668501	Zfp507
mmu-miR-378a-3p	67525	Trim62
mmu-miR-378a-3p	70059	Degs2
mmu-miR-378a-3p	71386	Krtap28-13
mmu-miR-378a-3p	73569	Vgll3
mmu-miR-378a-3p	74890	Morn3
mmu-miR-378a-3p	77604	Rbm12b2
mmu-miR-378a-3p	78593	Nrip3
mmu-miR-378a-3p	80985	Trim44
mmu-miR-378a-3p	84585	Rnf123
mmu-miR-378c	101613	Nlrp6
mmu-miR-378c	104156	Etv5
mmu-miR-378c	105440	Kctd9
mmu-miR-378c	11350	Abl1
mmu-miR-378c	116847	Prelp
mmu-miR-378c	11772	Ap2a2
mmu-miR-378c	12411	Cbs
mmu-miR-378c	13548	Dyrk1a
mmu-miR-378c	13714	Elk4
mmu-miR-378c	13874	Ereg
mmu-miR-378c	14272	Fnta
mmu-miR-378c	14426	Galnt4
mmu-miR-378c	14460	Gata1
mmu-miR-378c	14619	Gjb2
mmu-miR-378c	14784	Grb2
mmu-miR-378c	14806	Grik2
mmu-miR-378c	15159	Hccs
mmu-miR-378c	15220	Foxq1
mmu-miR-378c	16492	Kcna4
mmu-miR-378c	18143	Npas2
mmu-miR-378c	19325	Rab10
mmu-miR-378c	208213	Tmem132c
mmu-miR-378c	20933	Med22
mmu-miR-378c	209692	Dhtkd1
mmu-miR-378c	210973	Kbtbd2
mmu-miR-378c	215303	Camk1g
mmu-miR-378c	223262	Timm8a2
mmu-miR-378c	225872	Npas4
mmu-miR-378c	230709	Zmpste24
mmu-miR-378c	230971	Megf6
mmu-miR-378c	231413	Grsf1
mmu-miR-378c	235339	Dlat
mmu-miR-378c	23877	Fiz1
mmu-miR-378c	23956	Neu2
mmu-miR-378c	23994	Dazap2
mmu-miR-378c	242705	E2f2
mmu-miR-378c	243510	Ccdc142
mmu-miR-378c	268417	Zkscan17
mmu-miR-378c	330836	Slc7a6
mmu-miR-378c	330938	Dixdc1
mmu-miR-378c	333193	Proser3
mmu-miR-378c	381058	Unc93a
mmu-miR-378c	50527	Ero1l
mmu-miR-378c	56078	Car5b
mmu-miR-378c	56193	Plek
mmu-miR-378c	56640	Klk4
mmu-miR-378c	58860	Adamdec1
mmu-miR-378c	59014	Rrs1
mmu-miR-378c	668501	Zfp507
mmu-miR-378c	67525	Trim62
mmu-miR-378c	70059	Degs2
mmu-miR-378c	71386	Krtap28-13
mmu-miR-378c	73569	Vgll3
mmu-miR-378c	74890	Morn3
mmu-miR-378c	77604	Rbm12b2
mmu-miR-378c	78593	Nrip3
mmu-miR-378c	80985	Trim44
mmu-miR-378c	84585	Rnf123
mmu-let-7c-5p	101122	Rpusd3
mmu-let-7c-5p	104263	Kdm3a
mmu-let-7c-5p	104859	Tecpr2
mmu-let-7c-5p	105988	Espl1
mmu-let-7c-5p	106878	Smim3
mmu-let-7c-5p	107173	Gpr137
mmu-let-7c-5p	107515	Lgr4
mmu-let-7c-5p	107932	Chd4
mmu-let-7c-5p	108078	Olr1
mmu-let-7c-5p	108902	B4gat1
mmu-let-7c-5p	108954	Ppp1r15b
mmu-let-7c-5p	109113	Uhrf2
mmu-let-7c-5p	109331	Rnf20
mmu-let-7c-5p	109624	Cald1
mmu-let-7c-5p	110611	Hdlbp
mmu-let-7c-5p	110648	Lmx1a
mmu-let-7c-5p	111241	111241
mmu-let-7c-5p	114142	Foxp2
mmu-let-7c-5p	11554	Adrb1
mmu-let-7c-5p	11555	Adrb2
mmu-let-7c-5p	11556	Adrb3
mmu-let-7c-5p	11769	Ap1s1
mmu-let-7c-5p	12013	Bach1
mmu-let-7c-5p	12416	Cbx2
mmu-let-7c-5p	12419	Cbx5
mmu-let-7c-5p	12667	Chrd
mmu-let-7c-5p	12703	Socs1
mmu-let-7c-5p	12775	Ccr7
mmu-let-7c-5p	12812	Coil
mmu-let-7c-5p	12818	Col14a1
mmu-let-7c-5p	12825	Col3a1
mmu-let-7c-5p	12827	Col4a2
mmu-let-7c-5p	12832	Col5a2
mmu-let-7c-5p	12953	Cry2
mmu-let-7c-5p	13116	Cyp46a1
mmu-let-7c-5p	13405	Dmd
mmu-let-7c-5p	13496	Arid3a
mmu-let-7c-5p	13559	E2f5
mmu-let-7c-5p	13614	Edn1
mmu-let-7c-5p	13680	Ddx19a
mmu-let-7c-5p	13990	Smarcad1
mmu-let-7c-5p	13998	Fgd6
mmu-let-7c-5p	140488	Igf2bp3
mmu-let-7c-5p	14103	Fasl
mmu-let-7c-5p	14175	Fgf4
mmu-let-7c-5p	14423	Galnt1
mmu-let-7c-5p	14457	Gas7
mmu-let-7c-5p	14536	Nr6a1
mmu-let-7c-5p	14680	Gnal
mmu-let-7c-5p	14707	Gng5
mmu-let-7c-5p	15110	Hand1
mmu-let-7c-5p	15364	Hmga2
mmu-let-7c-5p	16153	Il10
mmu-let-7c-5p	16163	Il13
mmu-let-7c-5p	16193	Il6
mmu-let-7c-5p	16337	Insr
mmu-let-7c-5p	16939	Lor
mmu-let-7c-5p	170935	Grid2ip
mmu-let-7c-5p	17119	Mxd1
mmu-let-7c-5p	17174	Masp1
mmu-let-7c-5p	17240	Mdfi
mmu-let-7c-5p	17423	Ndst2
mmu-let-7c-5p	17537	Meis3
mmu-let-7c-5p	17916	Myo1f
mmu-let-7c-5p	17979	Ncoa3
mmu-let-7c-5p	18049	Ngf
mmu-let-7c-5p	18176	Nras
mmu-let-7c-5p	18414	Osmr
mmu-let-7c-5p	18436	P2rx1
mmu-let-7c-5p	18479	Pak1
mmu-let-7c-5p	18491	Pappa
mmu-let-7c-5p	18514	Pbx1
mmu-let-7c-5p	18515	Pbx2
mmu-let-7c-5p	18516	Pbx3
mmu-let-7c-5p	18700	Piga
mmu-let-7c-5p	192157	Socs7
mmu-let-7c-5p	19289	Igdcc3
mmu-let-7c-5p	194388	Tet3
mmu-let-7c-5p	19684	Rdx
mmu-let-7c-5p	19708	Dpf2
mmu-let-7c-5p	19734	Rgs16
mmu-let-7c-5p	19823	Rnf7
mmu-let-7c-5p	20135	Rrm2
mmu-let-7c-5p	20350	Sema3f
mmu-let-7c-5p	20353	Sema4c
mmu-let-7c-5p	20482	Skil
mmu-let-7c-5p	20515	Slc20a1
mmu-let-7c-5p	20530	Slc31a2
mmu-let-7c-5p	20621	Snn
mmu-let-7c-5p	20668	Sox13
mmu-let-7c-5p	20788	Srebf2
mmu-let-7c-5p	20908	Stx3
mmu-let-7c-5p	209131	Snx30
mmu-let-7c-5p	209225	Zfp710
mmu-let-7c-5p	211007	Trim41
mmu-let-7c-5p	211978	Zfyve26
mmu-let-7c-5p	212123	Dcaf15
mmu-let-7c-5p	213011	Zfp583
mmu-let-7c-5p	213522	Plekhg6
mmu-let-7c-5p	21415	Tcf7l1
mmu-let-7c-5p	215114	Hip1
mmu-let-7c-5p	216150	Cdc34
mmu-let-7c-5p	216238	Eea1
mmu-let-7c-5p	216742	Fnip1
mmu-let-7c-5p	216795	Wnt9a
mmu-let-7c-5p	218100	Zfp322a
mmu-let-7c-5p	21812	Tgfbr1
mmu-let-7c-5p	21835	Thrsp
mmu-let-7c-5p	218476	Gcnt4
mmu-let-7c-5p	22213	Ube2g2
mmu-let-7c-5p	22217	Usp12
mmu-let-7c-5p	22234	Ugcg
mmu-let-7c-5p	22288	Utrn
mmu-let-7c-5p	223642	Zc3h3
mmu-let-7c-5p	223739	5031439G07Rik
mmu-let-7c-5p	223920	Soat2
mmu-let-7c-5p	22439	Xk
mmu-let-7c-5p	224671	Btbd9
mmu-let-7c-5p	224814	Abcc10
mmu-let-7c-5p	225339	Ammecr1l
mmu-let-7c-5p	225372	Apbb3
mmu-let-7c-5p	225523	Cep120
mmu-let-7c-5p	226151	Slf2
mmu-let-7c-5p	226182	Taf5
mmu-let-7c-5p	226747	Ahctf1
mmu-let-7c-5p	229731	Slc25a24
mmu-let-7c-5p	230088	Fam214b
mmu-let-7c-5p	230119	Zbtb5
mmu-let-7c-5p	230233	Elp1
mmu-let-7c-5p	230379	Acer2
mmu-let-7c-5p	230577	Pars2
mmu-let-7c-5p	230594	Tut4
mmu-let-7c-5p	230612	Slc5a9
mmu-let-7c-5p	230761	Zfp362
mmu-let-7c-5p	231470	Fras1
mmu-let-7c-5p	231999	Plekha8
mmu-let-7c-5p	232288	Frmd4b
mmu-let-7c-5p	234353	Psd3
mmu-let-7c-5p	234733	Ddx19b
mmu-let-7c-5p	235130	Adamts15
mmu-let-7c-5p	235472	Prtg
mmu-let-7c-5p	236790	Ints6l
mmu-let-7c-5p	237625	Pla2g3
mmu-let-7c-5p	237761	Sowaha
mmu-let-7c-5p	237898	Usp32
mmu-let-7c-5p	238161	Akap6
mmu-let-7c-5p	239337	Adamts12
mmu-let-7c-5p	239405	Rspo2
mmu-let-7c-5p	23954	Nek3
mmu-let-7c-5p	239555	Mief1
mmu-let-7c-5p	239743	Klhl6
mmu-let-7c-5p	239845	Gpr156
mmu-let-7c-5p	239857	Cadm2
mmu-let-7c-5p	240665	Ccnj
mmu-let-7c-5p	241556	Tspan18
mmu-let-7c-5p	242691	Gpatch3
mmu-let-7c-5p	243083	Tmprss11f
mmu-let-7c-5p	243659	Styk1
mmu-let-7c-5p	260302	Gga3
mmu-let-7c-5p	263876	Spata2
mmu-let-7c-5p	26401	Map3k1
mmu-let-7c-5p	26419	Mapk8
mmu-let-7c-5p	268465	Eme1
mmu-let-7c-5p	268759	9930012K11Rik
mmu-let-7c-5p	26877	B3galt1
mmu-let-7c-5p	268970	Arhgap28
mmu-let-7c-5p	269060	Dagla
mmu-let-7c-5p	269181	Mgat4a
mmu-let-7c-5p	269275	Acvr1c
mmu-let-7c-5p	269401	Zfp512b
mmu-let-7c-5p	269473	Lrig2
mmu-let-7c-5p	27081	Zfp275
mmu-let-7c-5p	27355	Pald1
mmu-let-7c-5p	27416	Abcc5
mmu-let-7c-5p	277396	Klhl23
mmu-let-7c-5p	27984	Efhd2
mmu-let-7c-5p	28081	Fam104a
mmu-let-7c-5p	29869	Ulk2
mmu-let-7c-5p	30806	Adamts8
mmu-let-7c-5p	30843	Fbxl12
mmu-let-7c-5p	30925	Slamf6
mmu-let-7c-5p	30927	Snai3
mmu-let-7c-5p	30941	Usp21
mmu-let-7c-5p	319448	Fndc3a
mmu-let-7c-5p	319594	Hif1an
mmu-let-7c-5p	319765	Igf2bp2
mmu-let-7c-5p	319955	Ercc6
mmu-let-7c-5p	320080	Zbtb39
mmu-let-7c-5p	320299	Iqcb1
mmu-let-7c-5p	320398	Lrig3
mmu-let-7c-5p	320995	Rfx6
mmu-let-7c-5p	327958	Pitpnm3
mmu-let-7c-5p	329003	Zfp516
mmu-let-7c-5p	329540	Nol4l
mmu-let-7c-5p	329908	Usp24
mmu-let-7c-5p	330286	D630045J12Rik
mmu-let-7c-5p	330863	Trim67
mmu-let-7c-5p	338372	Map3k9
mmu-let-7c-5p	380669	Lin28b
mmu-let-7c-5p	380785	Begain
mmu-let-7c-5p	381022	Kmt2d
mmu-let-7c-5p	381157	Greb1l
mmu-let-7c-5p	381560	Xkr8
mmu-let-7c-5p	432486	Gnptab
mmu-let-7c-5p	442801	Arhgef15
mmu-let-7c-5p	50496	E2f6
mmu-let-7c-5p	50528	Tmprss2
mmu-let-7c-5p	50772	Mapk6
mmu-let-7c-5p	50876	Tmod2
mmu-let-7c-5p	52397	Zfp644
mmu-let-7c-5p	52822	Rufy3
mmu-let-7c-5p	53605	Nap1l1
mmu-let-7c-5p	54004	Diaph2
mmu-let-7c-5p	54197	Rnf5
mmu-let-7c-5p	54369	Nme6
mmu-let-7c-5p	54698	Crtam
mmu-let-7c-5p	54711	Plagl2
mmu-let-7c-5p	54712	Plxnc1
mmu-let-7c-5p	54721	Tyk2
mmu-let-7c-5p	550619	Arid3c
mmu-let-7c-5p	56309	Mycbp
mmu-let-7c-5p	56325	Abcb9
mmu-let-7c-5p	56399	Akap8
mmu-let-7c-5p	56445	Dnaja2
mmu-let-7c-5p	56489	Ikbke
mmu-let-7c-5p	56503	Ankrd49
mmu-let-7c-5p	56520	Nme4
mmu-let-7c-5p	56695	Pnkd
mmu-let-7c-5p	56741	Igdcc4
mmu-let-7c-5p	57390	Psors1c2
mmu-let-7c-5p	57781	Cd200r1
mmu-let-7c-5p	58180	Hic2
mmu-let-7c-5p	59046	Arpp19
mmu-let-7c-5p	60344	Fign
mmu-let-7c-5p	60364	Donson
mmu-let-7c-5p	622320	Kctd21
mmu-let-7c-5p	64143	Ralb
mmu-let-7c-5p	64945	Cldn12
mmu-let-7c-5p	66367	2310022A10Rik
mmu-let-7c-5p	66664	Tmem41a
mmu-let-7c-5p	666938	Bend4
mmu-let-7c-5p	66875	Swt1
mmu-let-7c-5p	66878	Riok3
mmu-let-7c-5p	66912	Bzw2
mmu-let-7c-5p	66921	Prpf38b
mmu-let-7c-5p	66967	Edem3
mmu-let-7c-5p	67092	Gatm
mmu-let-7c-5p	67122	Nrarp
mmu-let-7c-5p	67455	Klhl13
mmu-let-7c-5p	67456	Ergic2
mmu-let-7c-5p	67458	Ergic1
mmu-let-7c-5p	67534	Ttll4
mmu-let-7c-5p	67727	Stx17
mmu-let-7c-5p	67731	Fbxo32
mmu-let-7c-5p	67784	Plxnd1
mmu-let-7c-5p	67803	Limd2
mmu-let-7c-5p	67903	Gipc1
mmu-let-7c-5p	67912	1600012H06Rik
mmu-let-7c-5p	67917	Zcchc3
mmu-let-7c-5p	67974	Ccny
mmu-let-7c-5p	68178	Cgnl1
mmu-let-7c-5p	68250	Ciao2a
mmu-let-7c-5p	68501	Nsmce2
mmu-let-7c-5p	68614	Letmd1
mmu-let-7c-5p	69137	Vstm5
mmu-let-7c-5p	69179	Tmem110
mmu-let-7c-5p	69253	Hspb2
mmu-let-7c-5p	69540	Klk10
mmu-let-7c-5p	69640	Fam83g
mmu-let-7c-5p	69780	Smap2
mmu-let-7c-5p	70054	Ccdc89
mmu-let-7c-5p	70296	Tbc1d13
mmu-let-7c-5p	70422	Ints2
mmu-let-7c-5p	70484	Slc35d2
mmu-let-7c-5p	70574	Cpm
mmu-let-7c-5p	70884	Ccdc81
mmu-let-7c-5p	70892	Ttll7
mmu-let-7c-5p	71069	Stox2
mmu-let-7c-5p	71355	Col24a1
mmu-let-7c-5p	71720	Osbpl3
mmu-let-7c-5p	71966	Nkiras2
mmu-let-7c-5p	71978	Ppp2r2a
mmu-let-7c-5p	72041	Alkbh4
mmu-let-7c-5p	72425	Katnbl1
mmu-let-7c-5p	72462	Rrp1b
mmu-let-7c-5p	72668	Skida1
mmu-let-7c-5p	72727	B3gat3
mmu-let-7c-5p	73102	Slc22a23
mmu-let-7c-5p	73130	Tmed5
mmu-let-7c-5p	73178	Wasl
mmu-let-7c-5p	73225	Fam118a
mmu-let-7c-5p	73827	Tmem198b
mmu-let-7c-5p	74011	Slc25a27
mmu-let-7c-5p	74136	Sec14l1
mmu-let-7c-5p	74178	Stk40
mmu-let-7c-5p	74198	Dtx2
mmu-let-7c-5p	74211	1700017B05Rik
mmu-let-7c-5p	74246	Gale
mmu-let-7c-5p	74316	Isca2
mmu-let-7c-5p	74411	Plpp6
mmu-let-7c-5p	74464	Zswim5
mmu-let-7c-5p	74718	Snx16
mmu-let-7c-5p	74841	Usp38
mmu-let-7c-5p	74998	Rab11fip2
mmu-let-7c-5p	75221	Dpp3
mmu-let-7c-5p	75320	Etnk1
mmu-let-7c-5p	75612	Gns
mmu-let-7c-5p	76205	Stard3nl
mmu-let-7c-5p	76355	Tgds
mmu-let-7c-5p	76499	Clasp2
mmu-let-7c-5p	78267	Klhdc8b
mmu-let-7c-5p	78757	Rictor
mmu-let-7c-5p	78808	Stxbp5
mmu-let-7c-5p	80796	Calm4
mmu-let-7c-5p	80981	Arl4d
mmu-let-7c-5p	83557	Lin28a
mmu-let-7c-5p	83603	Elovl4
mmu-let-7c-5p	83704	Slc12a9
mmu-let-7c-5p	83921	Cemip2
mmu-let-7c-5p	83995	Mmp1a
mmu-let-7c-5p	89867	Sec16b
mmu-let-7c-5p	93960	Nkd1
mmu-let-7c-5p	94047	Tmem121b
mmu-let-7c-5p	94212	Pag1
mmu-let-7c-5p	97541	Qars
mmu-let-7c-5p	98985	Clp1
mmu-let-7c-5p	99151	Cercam
mmu-let-7c-5p	99377	Sall4
mmu-let-7a-5p	101122	Rpusd3
mmu-let-7a-5p	104263	Kdm3a
mmu-let-7a-5p	104859	Tecpr2
mmu-let-7a-5p	105988	Espl1
mmu-let-7a-5p	106878	Smim3
mmu-let-7a-5p	107173	Gpr137
mmu-let-7a-5p	107515	Lgr4
mmu-let-7a-5p	107932	Chd4
mmu-let-7a-5p	108078	Olr1
mmu-let-7a-5p	108902	B4gat1
mmu-let-7a-5p	108954	Ppp1r15b
mmu-let-7a-5p	109113	Uhrf2
mmu-let-7a-5p	109331	Rnf20
mmu-let-7a-5p	109624	Cald1
mmu-let-7a-5p	110611	Hdlbp
mmu-let-7a-5p	110648	Lmx1a
mmu-let-7a-5p	111241	111241
mmu-let-7a-5p	114142	Foxp2
mmu-let-7a-5p	11554	Adrb1
mmu-let-7a-5p	11555	Adrb2
mmu-let-7a-5p	11556	Adrb3
mmu-let-7a-5p	11769	Ap1s1
mmu-let-7a-5p	11790	Speg
mmu-let-7a-5p	12013	Bach1
mmu-let-7a-5p	12416	Cbx2
mmu-let-7a-5p	12419	Cbx5
mmu-let-7a-5p	12667	Chrd
mmu-let-7a-5p	12703	Socs1
mmu-let-7a-5p	12812	Coil
mmu-let-7a-5p	12818	Col14a1
mmu-let-7a-5p	12825	Col3a1
mmu-let-7a-5p	12827	Col4a2
mmu-let-7a-5p	12832	Col5a2
mmu-let-7a-5p	12953	Cry2
mmu-let-7a-5p	13405	Dmd
mmu-let-7a-5p	13496	Arid3a
mmu-let-7a-5p	13559	E2f5
mmu-let-7a-5p	13614	Edn1
mmu-let-7a-5p	13680	Ddx19a
mmu-let-7a-5p	13990	Smarcad1
mmu-let-7a-5p	13998	Fgd6
mmu-let-7a-5p	140488	Igf2bp3
mmu-let-7a-5p	14103	Fasl
mmu-let-7a-5p	14175	Fgf4
mmu-let-7a-5p	14423	Galnt1
mmu-let-7a-5p	14457	Gas7
mmu-let-7a-5p	14536	Nr6a1
mmu-let-7a-5p	14707	Gng5
mmu-let-7a-5p	15110	Hand1
mmu-let-7a-5p	15364	Hmga2
mmu-let-7a-5p	16163	Il13
mmu-let-7a-5p	16193	Il6
mmu-let-7a-5p	16337	Insr
mmu-let-7a-5p	16939	Lor
mmu-let-7a-5p	170935	Grid2ip
mmu-let-7a-5p	17119	Mxd1
mmu-let-7a-5p	17174	Masp1
mmu-let-7a-5p	17240	Mdfi
mmu-let-7a-5p	17423	Ndst2
mmu-let-7a-5p	17537	Meis3
mmu-let-7a-5p	17916	Myo1f
mmu-let-7a-5p	17979	Ncoa3
mmu-let-7a-5p	18049	Ngf
mmu-let-7a-5p	18176	Nras
mmu-let-7a-5p	18223	Numbl
mmu-let-7a-5p	18414	Osmr
mmu-let-7a-5p	18491	Pappa
mmu-let-7a-5p	18514	Pbx1
mmu-let-7a-5p	18516	Pbx3
mmu-let-7a-5p	18700	Piga
mmu-let-7a-5p	192157	Socs7
mmu-let-7a-5p	19273	Ptpru
mmu-let-7a-5p	19289	Igdcc3
mmu-let-7a-5p	194388	Tet3
mmu-let-7a-5p	19684	Rdx
mmu-let-7a-5p	19708	Dpf2
mmu-let-7a-5p	19734	Rgs16
mmu-let-7a-5p	19823	Rnf7
mmu-let-7a-5p	20135	Rrm2
mmu-let-7a-5p	20350	Sema3f
mmu-let-7a-5p	20353	Sema4c
mmu-let-7a-5p	20482	Skil
mmu-let-7a-5p	20515	Slc20a1
mmu-let-7a-5p	20530	Slc31a2
mmu-let-7a-5p	20621	Snn
mmu-let-7a-5p	20668	Sox13
mmu-let-7a-5p	20788	Srebf2
mmu-let-7a-5p	20908	Stx3
mmu-let-7a-5p	209131	Snx30
mmu-let-7a-5p	209225	Zfp710
mmu-let-7a-5p	211007	Trim41
mmu-let-7a-5p	211978	Zfyve26
mmu-let-7a-5p	212123	Dcaf15
mmu-let-7a-5p	213011	Zfp583
mmu-let-7a-5p	213522	Plekhg6
mmu-let-7a-5p	21415	Tcf7l1
mmu-let-7a-5p	215114	Hip1
mmu-let-7a-5p	216150	Cdc34
mmu-let-7a-5p	216238	Eea1
mmu-let-7a-5p	216742	Fnip1
mmu-let-7a-5p	216795	Wnt9a
mmu-let-7a-5p	218100	Zfp322a
mmu-let-7a-5p	21812	Tgfbr1
mmu-let-7a-5p	21835	Thrsp
mmu-let-7a-5p	218476	Gcnt4
mmu-let-7a-5p	22213	Ube2g2
mmu-let-7a-5p	22217	Usp12
mmu-let-7a-5p	22234	Ugcg
mmu-let-7a-5p	22288	Utrn
mmu-let-7a-5p	223739	5031439G07Rik
mmu-let-7a-5p	223920	Soat2
mmu-let-7a-5p	22439	Xk
mmu-let-7a-5p	224671	Btbd9
mmu-let-7a-5p	224814	Abcc10
mmu-let-7a-5p	225339	Ammecr1l
mmu-let-7a-5p	225372	Apbb3
mmu-let-7a-5p	225523	Cep120
mmu-let-7a-5p	226151	Slf2
mmu-let-7a-5p	226182	Taf5
mmu-let-7a-5p	226747	Ahctf1
mmu-let-7a-5p	229731	Slc25a24
mmu-let-7a-5p	230088	Fam214b
mmu-let-7a-5p	230119	Zbtb5
mmu-let-7a-5p	230233	Elp1
mmu-let-7a-5p	230379	Acer2
mmu-let-7a-5p	230594	Tut4
mmu-let-7a-5p	230612	Slc5a9
mmu-let-7a-5p	230761	Zfp362
mmu-let-7a-5p	231470	Fras1
mmu-let-7a-5p	231999	Plekha8
mmu-let-7a-5p	232288	Frmd4b
mmu-let-7a-5p	234353	Psd3
mmu-let-7a-5p	234733	Ddx19b
mmu-let-7a-5p	235130	Adamts15
mmu-let-7a-5p	235472	Prtg
mmu-let-7a-5p	236790	Ints6l
mmu-let-7a-5p	237761	Sowaha
mmu-let-7a-5p	237898	Usp32
mmu-let-7a-5p	238161	Akap6
mmu-let-7a-5p	239405	Rspo2
mmu-let-7a-5p	23954	Nek3
mmu-let-7a-5p	239555	Mief1
mmu-let-7a-5p	239743	Klhl6
mmu-let-7a-5p	239845	Gpr156
mmu-let-7a-5p	239857	Cadm2
mmu-let-7a-5p	240665	Ccnj
mmu-let-7a-5p	241556	Tspan18
mmu-let-7a-5p	242553	Kank4
mmu-let-7a-5p	242691	Gpatch3
mmu-let-7a-5p	243083	Tmprss11f
mmu-let-7a-5p	243659	Styk1
mmu-let-7a-5p	260302	Gga3
mmu-let-7a-5p	263876	Spata2
mmu-let-7a-5p	26401	Map3k1
mmu-let-7a-5p	26419	Mapk8
mmu-let-7a-5p	268465	Eme1
mmu-let-7a-5p	268759	9930012K11Rik
mmu-let-7a-5p	26877	B3galt1
mmu-let-7a-5p	268970	Arhgap28
mmu-let-7a-5p	269060	Dagla
mmu-let-7a-5p	269181	Mgat4a
mmu-let-7a-5p	269275	Acvr1c
mmu-let-7a-5p	269401	Zfp512b
mmu-let-7a-5p	269473	Lrig2
mmu-let-7a-5p	27081	Zfp275
mmu-let-7a-5p	27355	Pald1
mmu-let-7a-5p	27416	Abcc5
mmu-let-7a-5p	277396	Klhl23
mmu-let-7a-5p	27984	Efhd2
mmu-let-7a-5p	28081	Fam104a
mmu-let-7a-5p	29869	Ulk2
mmu-let-7a-5p	30806	Adamts8
mmu-let-7a-5p	30843	Fbxl12
mmu-let-7a-5p	30925	Slamf6
mmu-let-7a-5p	30927	Snai3
mmu-let-7a-5p	30941	Usp21
mmu-let-7a-5p	319448	Fndc3a
mmu-let-7a-5p	319594	Hif1an
mmu-let-7a-5p	319765	Igf2bp2
mmu-let-7a-5p	319955	Ercc6
mmu-let-7a-5p	320080	Zbtb39
mmu-let-7a-5p	320299	Iqcb1
mmu-let-7a-5p	320398	Lrig3
mmu-let-7a-5p	320595	Phf8
mmu-let-7a-5p	320995	Rfx6
mmu-let-7a-5p	327958	Pitpnm3
mmu-let-7a-5p	329003	Zfp516
mmu-let-7a-5p	329540	Nol4l
mmu-let-7a-5p	329908	Usp24
mmu-let-7a-5p	330286	D630045J12Rik
mmu-let-7a-5p	330863	Trim67
mmu-let-7a-5p	338372	Map3k9
mmu-let-7a-5p	380669	Lin28b
mmu-let-7a-5p	380785	Begain
mmu-let-7a-5p	381022	Kmt2d
mmu-let-7a-5p	381157	Greb1l
mmu-let-7a-5p	381560	Xkr8
mmu-let-7a-5p	432486	Gnptab
mmu-let-7a-5p	442801	Arhgef15
mmu-let-7a-5p	50496	E2f6
mmu-let-7a-5p	50528	Tmprss2
mmu-let-7a-5p	50772	Mapk6
mmu-let-7a-5p	50876	Tmod2
mmu-let-7a-5p	52397	Zfp644
mmu-let-7a-5p	52822	Rufy3
mmu-let-7a-5p	53605	Nap1l1
mmu-let-7a-5p	54004	Diaph2
mmu-let-7a-5p	54197	Rnf5
mmu-let-7a-5p	54369	Nme6
mmu-let-7a-5p	54698	Crtam
mmu-let-7a-5p	54711	Plagl2
mmu-let-7a-5p	54712	Plxnc1
mmu-let-7a-5p	54721	Tyk2
mmu-let-7a-5p	550619	Arid3c
mmu-let-7a-5p	56309	Mycbp
mmu-let-7a-5p	56325	Abcb9
mmu-let-7a-5p	56399	Akap8
mmu-let-7a-5p	56445	Dnaja2
mmu-let-7a-5p	56489	Ikbke
mmu-let-7a-5p	56503	Ankrd49
mmu-let-7a-5p	56520	Nme4
mmu-let-7a-5p	56695	Pnkd
mmu-let-7a-5p	56741	Igdcc4
mmu-let-7a-5p	57390	Psors1c2
mmu-let-7a-5p	57781	Cd200r1
mmu-let-7a-5p	58180	Hic2
mmu-let-7a-5p	59046	Arpp19
mmu-let-7a-5p	60344	Fign
mmu-let-7a-5p	622320	Kctd21
mmu-let-7a-5p	64143	Ralb
mmu-let-7a-5p	64945	Cldn12
mmu-let-7a-5p	66367	2310022A10Rik
mmu-let-7a-5p	66664	Tmem41a
mmu-let-7a-5p	666938	Bend4
mmu-let-7a-5p	66875	Swt1
mmu-let-7a-5p	66878	Riok3
mmu-let-7a-5p	66912	Bzw2
mmu-let-7a-5p	66921	Prpf38b
mmu-let-7a-5p	66967	Edem3
mmu-let-7a-5p	67092	Gatm
mmu-let-7a-5p	67122	Nrarp
mmu-let-7a-5p	67455	Klhl13
mmu-let-7a-5p	67456	Ergic2
mmu-let-7a-5p	67458	Ergic1
mmu-let-7a-5p	67534	Ttll4
mmu-let-7a-5p	67727	Stx17
mmu-let-7a-5p	67784	Plxnd1
mmu-let-7a-5p	67803	Limd2
mmu-let-7a-5p	67903	Gipc1
mmu-let-7a-5p	67912	1600012H06Rik
mmu-let-7a-5p	67917	Zcchc3
mmu-let-7a-5p	67974	Ccny
mmu-let-7a-5p	68178	Cgnl1
mmu-let-7a-5p	68250	Ciao2a
mmu-let-7a-5p	68501	Nsmce2
mmu-let-7a-5p	68614	Letmd1
mmu-let-7a-5p	69179	Tmem110
mmu-let-7a-5p	69253	Hspb2
mmu-let-7a-5p	69540	Klk10
mmu-let-7a-5p	69640	Fam83g
mmu-let-7a-5p	69780	Smap2
mmu-let-7a-5p	70054	Ccdc89
mmu-let-7a-5p	70296	Tbc1d13
mmu-let-7a-5p	70422	Ints2
mmu-let-7a-5p	70484	Slc35d2
mmu-let-7a-5p	70574	Cpm
mmu-let-7a-5p	70884	Ccdc81
mmu-let-7a-5p	71069	Stox2
mmu-let-7a-5p	71355	Col24a1
mmu-let-7a-5p	71720	Osbpl3
mmu-let-7a-5p	71966	Nkiras2
mmu-let-7a-5p	71978	Ppp2r2a
mmu-let-7a-5p	72041	Alkbh4
mmu-let-7a-5p	72425	Katnbl1
mmu-let-7a-5p	72462	Rrp1b
mmu-let-7a-5p	72668	Skida1
mmu-let-7a-5p	72727	B3gat3
mmu-let-7a-5p	73102	Slc22a23
mmu-let-7a-5p	73130	Tmed5
mmu-let-7a-5p	73178	Wasl
mmu-let-7a-5p	73225	Fam118a
mmu-let-7a-5p	73827	Tmem198b
mmu-let-7a-5p	74011	Slc25a27
mmu-let-7a-5p	74136	Sec14l1
mmu-let-7a-5p	74178	Stk40
mmu-let-7a-5p	74198	Dtx2
mmu-let-7a-5p	74211	1700017B05Rik
mmu-let-7a-5p	74246	Gale
mmu-let-7a-5p	74316	Isca2
mmu-let-7a-5p	74411	Plpp6
mmu-let-7a-5p	74464	Zswim5
mmu-let-7a-5p	74718	Snx16
mmu-let-7a-5p	74841	Usp38
mmu-let-7a-5p	74998	Rab11fip2
mmu-let-7a-5p	75221	Dpp3
mmu-let-7a-5p	75320	Etnk1
mmu-let-7a-5p	75612	Gns
mmu-let-7a-5p	76205	Stard3nl
mmu-let-7a-5p	76355	Tgds
mmu-let-7a-5p	76499	Clasp2
mmu-let-7a-5p	78267	Klhdc8b
mmu-let-7a-5p	78757	Rictor
mmu-let-7a-5p	78808	Stxbp5
mmu-let-7a-5p	80385	Tusc2
mmu-let-7a-5p	80796	Calm4
mmu-let-7a-5p	80981	Arl4d
mmu-let-7a-5p	83557	Lin28a
mmu-let-7a-5p	83603	Elovl4
mmu-let-7a-5p	83704	Slc12a9
mmu-let-7a-5p	83921	Cemip2
mmu-let-7a-5p	83995	Mmp1a
mmu-let-7a-5p	89867	Sec16b
mmu-let-7a-5p	93960	Nkd1
mmu-let-7a-5p	94047	Tmem121b
mmu-let-7a-5p	94212	Pag1
mmu-let-7a-5p	97541	Qars
mmu-let-7a-5p	98985	Clp1
mmu-let-7a-5p	99151	Cercam
mmu-let-7a-5p	99377	Sall4
mmu-miR-22-3p	101706	Numa1
mmu-miR-22-3p	103967	Dnm3
mmu-miR-22-3p	104263	Kdm3a
mmu-miR-22-3p	107271	Yars
mmu-miR-22-3p	108071	Grm5
mmu-miR-22-3p	108086	Rnf216
mmu-miR-22-3p	108954	Ppp1r15b
mmu-miR-22-3p	109079	Sephs1
mmu-miR-22-3p	109151	Chd9
mmu-miR-22-3p	109689	Arrb1
mmu-miR-22-3p	114249	Npnt
mmu-miR-22-3p	11488	Adam11
mmu-miR-22-3p	11548	Adra1b
mmu-miR-22-3p	11980	Atp8a1
mmu-miR-22-3p	12226	Btg1
mmu-miR-22-3p	12311	Calcr
mmu-miR-22-3p	12391	Cav3
mmu-miR-22-3p	12521	Cd82
mmu-miR-22-3p	12575	Cdkn1a
mmu-miR-22-3p	12877	Cpeb1
mmu-miR-22-3p	12912	Creb1
mmu-miR-22-3p	12978	Csf1r
mmu-miR-22-3p	13481	Dpm2
mmu-miR-22-3p	13482	Dpp4
mmu-miR-22-3p	13797	Emx2
mmu-miR-22-3p	13831	Epc1
mmu-miR-22-3p	14123	Fbrs
mmu-miR-22-3p	142682	Zcchc14
mmu-miR-22-3p	14283	Fosl1
mmu-miR-22-3p	14348	Fut9
mmu-miR-22-3p	14426	Galnt4
mmu-miR-22-3p	15081	H3f3b
mmu-miR-22-3p	15214	Hey2
mmu-miR-22-3p	15401	Hoxa4
mmu-miR-22-3p	16164	Il13ra1
mmu-miR-22-3p	16918	Mycl
mmu-miR-22-3p	170439	Elovl6
mmu-miR-22-3p	17119	Mxd1
mmu-miR-22-3p	17257	Mecp2
mmu-miR-22-3p	17765	Mtf2
mmu-miR-22-3p	17768	Mthfd2
mmu-miR-22-3p	17769	Mthfr
mmu-miR-22-3p	18044	Nfya
mmu-miR-22-3p	18285	Odf1
mmu-miR-22-3p	18295	Ogn
mmu-miR-22-3p	18550	Furin
mmu-miR-22-3p	18707	Pik3cd
mmu-miR-22-3p	19087	Prkar2a
mmu-miR-22-3p	19344	Rab5b
mmu-miR-22-3p	19727	Rfxank
mmu-miR-22-3p	19735	Rgs2
mmu-miR-22-3p	20190	Ryr1
mmu-miR-22-3p	20502	Slc16a2
mmu-miR-22-3p	20512	Slc1a3
mmu-miR-22-3p	20623	Snrk
mmu-miR-22-3p	208117	Aph1b
mmu-miR-22-3p	20843	Stag2
mmu-miR-22-3p	209131	Snx30
mmu-miR-22-3p	210801	Unc5d
mmu-miR-22-3p	212398	Frat2
mmu-miR-22-3p	212712	Satb2
mmu-miR-22-3p	21345	Tagln
mmu-miR-22-3p	214345	Lrrc1
mmu-miR-22-3p	214812	Zfp609
mmu-miR-22-3p	217331	Unk
mmu-miR-22-3p	217410	Trib2
mmu-miR-22-3p	217864	Rcor1
mmu-miR-22-3p	21856	Timm44
mmu-miR-22-3p	219094	Khnyn
mmu-miR-22-3p	22174	Tyro3
mmu-miR-22-3p	22184	Zrsr2
mmu-miR-22-3p	22323	Vasp
mmu-miR-22-3p	22343	Lin7c
mmu-miR-22-3p	22344	Vezf1
mmu-miR-22-3p	223601	Fam49b
mmu-miR-22-3p	224250	Cldnd1
mmu-miR-22-3p	224813	Lrrc73
mmu-miR-22-3p	226519	Lamc1
mmu-miR-22-3p	227292	Ctdsp1
mmu-miR-22-3p	229675	Rsbn1
mmu-miR-22-3p	229706	Slc6a17
mmu-miR-22-3p	230596	Prpf38a
mmu-miR-22-3p	230796	Wdtc1
mmu-miR-22-3p	230809	Pdik1l
mmu-miR-22-3p	230822	Ncmap
mmu-miR-22-3p	230936	Phf13
mmu-miR-22-3p	231093	Agbl5
mmu-miR-22-3p	231887	Pdap1
mmu-miR-22-3p	232087	Mat2a
mmu-miR-22-3p	232333	Slc6a1
mmu-miR-22-3p	233103	4931406P16Rik
mmu-miR-22-3p	233902	Fbxl19
mmu-miR-22-3p	23797	Akt3
mmu-miR-22-3p	240753	Plekha6
mmu-miR-22-3p	244349	Kat6a
mmu-miR-22-3p	245469	Pdzd4
mmu-miR-22-3p	245684	Cnksr2
mmu-miR-22-3p	246103	Atxn7
mmu-miR-22-3p	26404	Map3k12
mmu-miR-22-3p	268721	Zswim8
mmu-miR-22-3p	269037	Ctif
mmu-miR-22-3p	269713	Clip2
mmu-miR-22-3p	270210	Zfp651
mmu-miR-22-3p	27355	Pald1
mmu-miR-22-3p	277973	Slc9a5
mmu-miR-22-3p	280635	Emilin3
mmu-miR-22-3p	29869	Ulk2
mmu-miR-22-3p	29876	Clic4
mmu-miR-22-3p	30948	Bin1
mmu-miR-22-3p	320080	Zbtb39
mmu-miR-22-3p	320127	Dgki
mmu-miR-22-3p	328572	Ep300
mmu-miR-22-3p	380916	Lrch1
mmu-miR-22-3p	381319	Batf3
mmu-miR-22-3p	433619	Kprp
mmu-miR-22-3p	50754	Fbxw7
mmu-miR-22-3p	52530	Nhp2
mmu-miR-22-3p	52626	Cdkn2aipnl
mmu-miR-22-3p	53416	Stk39
mmu-miR-22-3p	55935	Fnbp4
mmu-miR-22-3p	56349	Net1
mmu-miR-22-3p	56380	Arid3b
mmu-miR-22-3p	57869	Adck2
mmu-miR-22-3p	58207	Slc43a3
mmu-miR-22-3p	60599	Trp53inp1
mmu-miR-22-3p	66306	Fam53c
mmu-miR-22-3p	66310	Dpy30
mmu-miR-22-3p	66625	Pnisr
mmu-miR-22-3p	66939	Aagab
mmu-miR-22-3p	67092	Gatm
mmu-miR-22-3p	67602	Necap1
mmu-miR-22-3p	67703	Kirrel3
mmu-miR-22-3p	67739	Slc48a1
mmu-miR-22-3p	67878	Tmem33
mmu-miR-22-3p	67920	Mak16
mmu-miR-22-3p	68420	Ankrd13a
mmu-miR-22-3p	68732	Carmil1
mmu-miR-22-3p	68815	Btbd10
mmu-miR-22-3p	69632	Arhgef12
mmu-miR-22-3p	70686	Dusp16
mmu-miR-22-3p	71207	Nudt4
mmu-miR-22-3p	71409	Fmnl2
mmu-miR-22-3p	71592	Pogk
mmu-miR-22-3p	72145	Wdfy3
mmu-miR-22-3p	72461	Prcp
mmu-miR-22-3p	72543	Mvb12b
mmu-miR-22-3p	73139	Cenpv
mmu-miR-22-3p	73274	Gpbp1
mmu-miR-22-3p	74168	Zdhhc16
mmu-miR-22-3p	74493	Tnks2
mmu-miR-22-3p	74747	Ddit4
mmu-miR-22-3p	75770	Brsk2
mmu-miR-22-3p	76932	Arfip2
mmu-miR-22-3p	77305	Wdr82
mmu-miR-22-3p	77975	Tmem50b
mmu-miR-22-3p	78903	Wrnip1
mmu-miR-22-3p	80517	Herpud2
mmu-miR-22-3p	83431	Ndel1
mmu-miR-22-3p	83767	Wasf1
mmu-miR-22-3p	93759	Sirt1
mmu-miR-92a-3p	100383	Bsdc1
mmu-miR-92a-3p	100710	Pds5b
mmu-miR-92a-3p	101476	Plekha1
mmu-miR-92a-3p	104015	Synj1
mmu-miR-92a-3p	104859	Tecpr2
mmu-miR-92a-3p	105171	Arrdc3
mmu-miR-92a-3p	105445	Dock9
mmu-miR-92a-3p	105504	Exoc5
mmu-miR-92a-3p	105689	Mycbp2
mmu-miR-92a-3p	106522	Pkdcc
mmu-miR-92a-3p	106564	Ppcs
mmu-miR-92a-3p	107022	Gramd3
mmu-miR-92a-3p	107368	Pdzd8
mmu-miR-92a-3p	108837	Ibtk
mmu-miR-92a-3p	110521	Hivep1
mmu-miR-92a-3p	110616	Atxn3
mmu-miR-92a-3p	11487	Adam10
mmu-miR-92a-3p	11535	Adm
mmu-miR-92a-3p	116848	Baz2a
mmu-miR-92a-3p	12125	Bcl2l11
mmu-miR-92a-3p	12227	Btg2
mmu-miR-92a-3p	12515	Cd69
mmu-miR-92a-3p	12577	Cdkn1c
mmu-miR-92a-3p	12831	Col5a1
mmu-miR-92a-3p	12843	Col1a2
mmu-miR-92a-3p	13171	Dbt
mmu-miR-92a-3p	13205	Ddx3x
mmu-miR-92a-3p	13506	Dsc2
mmu-miR-92a-3p	13609	S1pr1
mmu-miR-92a-3p	13813	Eomes
mmu-miR-92a-3p	14025	Bcl11a
mmu-miR-92a-3p	14103	Fasl
mmu-miR-92a-3p	14118	Fbn1
mmu-miR-92a-3p	14200	Fhl2
mmu-miR-92a-3p	14236	Foxn2
mmu-miR-92a-3p	14265	Fmr1
mmu-miR-92a-3p	14314	Fstl1
mmu-miR-92a-3p	14461	Gata2
mmu-miR-92a-3p	14584	Gfpt2
mmu-miR-92a-3p	14682	Gnaq
mmu-miR-92a-3p	15111	Hand2
mmu-miR-92a-3p	15204	Herc2
mmu-miR-92a-3p	15259	Hipk3
mmu-miR-92a-3p	15529	Sdc2
mmu-miR-92a-3p	15891	Ibsp
mmu-miR-92a-3p	16402	Itga5
mmu-miR-92a-3p	16410	Itgav
mmu-miR-92a-3p	16438	Itpr1
mmu-miR-92a-3p	16468	Jarid2
mmu-miR-92a-3p	16600	Klf4
mmu-miR-92a-3p	170742	Sertad3
mmu-miR-92a-3p	17131	Smad7
mmu-miR-92a-3p	17158	Man2a1
mmu-miR-92a-3p	17755	Map1b
mmu-miR-92a-3p	17912	Myo1b
mmu-miR-92a-3p	17974	Nck2
mmu-miR-92a-3p	18099	Nlk
mmu-miR-92a-3p	18164	Nptx1
mmu-miR-92a-3p	18201	Nsmaf
mmu-miR-92a-3p	18417	Cldn11
mmu-miR-92a-3p	18519	Kat2b
mmu-miR-92a-3p	18555	Cdk16
mmu-miR-92a-3p	18627	Per2
mmu-miR-92a-3p	18648	Pgam1
mmu-miR-92a-3p	18706	Pik3ca
mmu-miR-92a-3p	18717	Pip5k1c
mmu-miR-92a-3p	18738	Pitpna
mmu-miR-92a-3p	18754	Prkce
mmu-miR-92a-3p	19085	Prkar1b
mmu-miR-92a-3p	19211	Pten
mmu-miR-92a-3p	19219	Ptger4
mmu-miR-92a-3p	192193	Edem1
mmu-miR-92a-3p	192678	Rassf3
mmu-miR-92a-3p	19271	Ptprj
mmu-miR-92a-3p	19272	Ptprk
mmu-miR-92a-3p	19357	Rad21
mmu-miR-92a-3p	195733	Grhl1
mmu-miR-92a-3p	19679	Pitpnm2
mmu-miR-92a-3p	19714	Rev3l
mmu-miR-92a-3p	19724	Rfx1
mmu-miR-92a-3p	20170	Hps6
mmu-miR-92a-3p	20273	Scn8a
mmu-miR-92a-3p	20465	Sim2
mmu-miR-92a-3p	20621	Snn
mmu-miR-92a-3p	208439	Klhl29
mmu-miR-92a-3p	208628	Kntc1
mmu-miR-92a-3p	209318	Gps1
mmu-miR-92a-3p	20965	Syn2
mmu-miR-92a-3p	210106	Tent4a
mmu-miR-92a-3p	210356	Nckap5
mmu-miR-92a-3p	211499	Tmem87a
mmu-miR-92a-3p	211586	Tfdp2
mmu-miR-92a-3p	21410	Hnf1b
mmu-miR-92a-3p	21412	Tcf21
mmu-miR-92a-3p	215449	Rap1b
mmu-miR-92a-3p	216558	Ugp2
mmu-miR-92a-3p	216724	Rufy1
mmu-miR-92a-3p	216742	Fnip1
mmu-miR-92a-3p	21685	Tef
mmu-miR-92a-3p	217463	Snx13
mmu-miR-92a-3p	217946	Cdca7l
mmu-miR-92a-3p	21815	Tgif1
mmu-miR-92a-3p	218203	Mylip
mmu-miR-92a-3p	218454	Lhfpl2
mmu-miR-92a-3p	218613	Mier3
mmu-miR-92a-3p	22031	Traf3
mmu-miR-92a-3p	22057	Tob1
mmu-miR-92a-3p	223435	Trio
mmu-miR-92a-3p	223693	Tmem184b
mmu-miR-92a-3p	225266	Klhl14
mmu-miR-92a-3p	225888	Kmt5b
mmu-miR-92a-3p	22589	Atrx
mmu-miR-92a-3p	226089	Ric1
mmu-miR-92a-3p	226252	Fam160b1
mmu-miR-92a-3p	227723	Prrc2b
mmu-miR-92a-3p	22778	Ikzf1
mmu-miR-92a-3p	22779	Ikzf2
mmu-miR-92a-3p	228136	Zdhhc5
mmu-miR-92a-3p	229227	4932438A13Rik
mmu-miR-92a-3p	229675	Rsbn1
mmu-miR-92a-3p	230025	Prdm13
mmu-miR-92a-3p	231070	Insig1
mmu-miR-92a-3p	231207	Cpeb2
mmu-miR-92a-3p	232807	Ppp1r12c
mmu-miR-92a-3p	232947	Ppp1r37
mmu-miR-92a-3p	235323	Usp28
mmu-miR-92a-3p	23881	G3bp2
mmu-miR-92a-3p	23888	Gpc6
mmu-miR-92a-3p	239420	Csmd3
mmu-miR-92a-3p	23984	Pde10a
mmu-miR-92a-3p	239857	Cadm2
mmu-miR-92a-3p	239985	Arid1b
mmu-miR-92a-3p	240055	Neurl1b
mmu-miR-92a-3p	240283	Dmxl1
mmu-miR-92a-3p	240832	Tor1aip2
mmu-miR-92a-3p	241226	Itga8
mmu-miR-92a-3p	24136	Zeb2
mmu-miR-92a-3p	244650	Phlpp2
mmu-miR-92a-3p	245595	Zfp711
mmu-miR-92a-3p	245944	Vps54
mmu-miR-92a-3p	245945	Rbm47
mmu-miR-92a-3p	26398	Map2k4
mmu-miR-92a-3p	26419	Mapk8
mmu-miR-92a-3p	268470	Ube2z
mmu-miR-92a-3p	268515	Bahcc1
mmu-miR-92a-3p	268902	Robo2
mmu-miR-92a-3p	269593	Luzp1
mmu-miR-92a-3p	269784	Cntn4
mmu-miR-92a-3p	269959	Adamtsl3
mmu-miR-92a-3p	27362	Dnajb9
mmu-miR-92a-3p	319263	Pcmtd1
mmu-miR-92a-3p	320265	Fam19a1
mmu-miR-92a-3p	320365	Fry
mmu-miR-92a-3p	320492	A830018L16Rik
mmu-miR-92a-3p	320827	C530008M17Rik
mmu-miR-92a-3p	328329	Mast4
mmu-miR-92a-3p	329154	Ankrd44
mmu-miR-92a-3p	329260	Dennd1b
mmu-miR-92a-3p	329679	Fnip2
mmu-miR-92a-3p	338467	Morc3
mmu-miR-92a-3p	353047	Plekhm1
mmu-miR-92a-3p	353282	Sfmbt2
mmu-miR-92a-3p	373864	Col27a1
mmu-miR-92a-3p	380694	Ccnjl
mmu-miR-92a-3p	381379	Med19
mmu-miR-92a-3p	407823	Baz2b
mmu-miR-92a-3p	433485	Syndig1
mmu-miR-92a-3p	50490	Nox4
mmu-miR-92a-3p	50754	Fbxw7
mmu-miR-92a-3p	51960	Kctd18
mmu-miR-92a-3p	52065	Mfhas1
mmu-miR-92a-3p	52428	Rhpn2
mmu-miR-92a-3p	52864	Slx4
mmu-miR-92a-3p	53623	Gria3
mmu-miR-92a-3p	54214	Golga4
mmu-miR-92a-3p	54418	Fmn2
mmu-miR-92a-3p	54446	Nfat5
mmu-miR-92a-3p	544963	Iqgap2
mmu-miR-92a-3p	55935	Fnbp4
mmu-miR-92a-3p	56468	Socs5
mmu-miR-92a-3p	57138	Slc12a5
mmu-miR-92a-3p	57259	Tob2
mmu-miR-92a-3p	57752	Tacc2
mmu-miR-92a-3p	58235	Nectin1
mmu-miR-92a-3p	58245	Gpr180
mmu-miR-92a-3p	63953	Dusp10
mmu-miR-92a-3p	64930	Tsc1
mmu-miR-92a-3p	66369	Dus2
mmu-miR-92a-3p	66412	Arrdc4
mmu-miR-92a-3p	664883	Nova1
mmu-miR-92a-3p	66625	Pnisr
mmu-miR-92a-3p	66701	Spryd4
mmu-miR-92a-3p	66894	Wwp2
mmu-miR-92a-3p	67117	Dynlt3
mmu-miR-92a-3p	67128	Ube2g1
mmu-miR-92a-3p	67295	Rab3c
mmu-miR-92a-3p	67398	Srpr
mmu-miR-92a-3p	67456	Ergic2
mmu-miR-92a-3p	67602	Necap1
mmu-miR-92a-3p	67760	Slc38a2
mmu-miR-92a-3p	67804	Snx2
mmu-miR-92a-3p	67864	Yipf4
mmu-miR-92a-3p	68070	Pdzd2
mmu-miR-92a-3p	68187	Fam135a
mmu-miR-92a-3p	68365	Rab14
mmu-miR-92a-3p	68770	Phtf2
mmu-miR-92a-3p	68842	Tulp4
mmu-miR-92a-3p	69601	Dab2ip
mmu-miR-92a-3p	70599	Itprid2
mmu-miR-92a-3p	70797	Ankib1
mmu-miR-92a-3p	70827	Trak2
mmu-miR-92a-3p	71722	Cic
mmu-miR-92a-3p	71973	Rbpms2
mmu-miR-92a-3p	72007	Fndc3b
mmu-miR-92a-3p	72056	1810055G02Rik
mmu-miR-92a-3p	72145	Wdfy3
mmu-miR-92a-3p	72258	Kcnk10
mmu-miR-92a-3p	72344	Usp36
mmu-miR-92a-3p	72351	Ptar1
mmu-miR-92a-3p	72852	Mblac2
mmu-miR-92a-3p	72895	Setd5
mmu-miR-92a-3p	72993	Appl1
mmu-miR-92a-3p	73178	Wasl
mmu-miR-92a-3p	74022	Glyr1
mmu-miR-92a-3p	74106	Dcaf6
mmu-miR-92a-3p	74191	P2ry13
mmu-miR-92a-3p	74747	Ddit4
mmu-miR-92a-3p	75627	Snapc1
mmu-miR-92a-3p	77110	Gpbp1l1
mmu-miR-92a-3p	77739	Adamtsl1
mmu-miR-92a-3p	78903	Wrnip1
mmu-miR-92a-3p	78937	Avl9
mmu-miR-92a-3p	80517	Herpud2
mmu-miR-92a-3p	80892	Zfhx4
mmu-miR-92a-3p	81535	Sgpp1
mmu-miR-92a-3p	83603	Elovl4
mmu-miR-92a-3p	83922	Cep41
mmu-miR-92a-3p	94220	Cnnm4
mmu-miR-143-3p	100037258	Dnajc3
mmu-miR-143-3p	100038417	Spink13
mmu-miR-143-3p	100040972	Tceal7
mmu-miR-143-3p	100169	Phactr4
mmu-miR-143-3p	100515	Zfp518b
mmu-miR-143-3p	101488143	101488143
mmu-miR-143-3p	102626	Mapkapk3
mmu-miR-143-3p	102693	Phldb1
mmu-miR-143-3p	102954	Nudt10
mmu-miR-143-3p	103142	Rdh9
mmu-miR-143-3p	103554	Psme4
mmu-miR-143-3p	104806	Fancm
mmu-miR-143-3p	104923	Adi1
mmu-miR-143-3p	105853	Mal2
mmu-miR-143-3p	106583	Scaf8
mmu-miR-143-3p	107448	Unc5a
mmu-miR-143-3p	107605	Rdh1
mmu-miR-143-3p	108150	Galnt7
mmu-miR-143-3p	109333	Pkn2
mmu-miR-143-3p	109904	Mcf2
mmu-miR-143-3p	112405	Egln1
mmu-miR-143-3p	11352	Abl2
mmu-miR-143-3p	11418	Asic2
mmu-miR-143-3p	11745	Anxa3
mmu-miR-143-3p	117592	B3galt6
mmu-miR-143-3p	11932	Atp1b2
mmu-miR-143-3p	11964	Atp6v1a
mmu-miR-143-3p	11982	Atp10a
mmu-miR-143-3p	12043	Bcl2
mmu-miR-143-3p	12121	Bicd1
mmu-miR-143-3p	12192	Zfp36l1
mmu-miR-143-3p	12217	Bsn
mmu-miR-143-3p	12290	Cacna1e
mmu-miR-143-3p	12294	Cacna2d3
mmu-miR-143-3p	12388	Ctnnd1
mmu-miR-143-3p	12400	Cbfb
mmu-miR-143-3p	12419	Cbx5
mmu-miR-143-3p	12452	Ccng2
mmu-miR-143-3p	12476	Cd151
mmu-miR-143-3p	12562	Cdh5
mmu-miR-143-3p	12814	Col11a1
mmu-miR-143-3p	12832	Col5a2
mmu-miR-143-3p	12972	Cryz
mmu-miR-143-3p	13077	Cyp1a2
mmu-miR-143-3p	13131	Dab1
mmu-miR-143-3p	13175	Dclk1
mmu-miR-143-3p	13209	Ddx6
mmu-miR-143-3p	13386	Dlk1
mmu-miR-143-3p	13435	Dnmt3a
mmu-miR-143-3p	13527	Dtna
mmu-miR-143-3p	13549	Dyrk1b
mmu-miR-143-3p	13666	Eif2ak3
mmu-miR-143-3p	13728	Mark2
mmu-miR-143-3p	14011	Etv6
mmu-miR-143-3p	14086	Fscn1
mmu-miR-143-3p	14164	Fgf1
mmu-miR-143-3p	14218	Sh3pxd2a
mmu-miR-143-3p	14262	Fmo3
mmu-miR-143-3p	14284	Fosl2
mmu-miR-143-3p	14312	Brd2
mmu-miR-143-3p	14453	Gas2
mmu-miR-143-3p	14467	Nipsnap2
mmu-miR-143-3p	14489	Mtpn
mmu-miR-143-3p	14583	Gfpt1
mmu-miR-143-3p	14584	Gfpt2
mmu-miR-143-3p	14605	Tsc22d3
mmu-miR-143-3p	14634	Gli3
mmu-miR-143-3p	14807	Grik3
mmu-miR-143-3p	15288	Hmbs
mmu-miR-143-3p	15361	Hmga1
mmu-miR-143-3p	15402	Hoxa5
mmu-miR-143-3p	15531	Ndst1
mmu-miR-143-3p	15560	Htr2c
mmu-miR-143-3p	16011	Igfbp5
mmu-miR-143-3p	16164	Il13ra1
mmu-miR-143-3p	16432	Itm2b
mmu-miR-143-3p	16438	Itpr1
mmu-miR-143-3p	16569	Kif3b
mmu-miR-143-3p	16574	Kif5c
mmu-miR-143-3p	16594	Klc2
mmu-miR-143-3p	16653	Kras
mmu-miR-143-3p	16796	Lasp1
mmu-miR-143-3p	16801	Arhgef1
mmu-miR-143-3p	16880	Lifr
mmu-miR-143-3p	16885	Limk1
mmu-miR-143-3p	16911	Lmo4
mmu-miR-143-3p	170770	Bbc3
mmu-miR-143-3p	17116	Mab21l1
mmu-miR-143-3p	17118	Marcks
mmu-miR-143-3p	171508	Creld1
mmu-miR-143-3p	17534	Mrc2
mmu-miR-143-3p	17755	Map1b
mmu-miR-143-3p	17764	Mtf1
mmu-miR-143-3p	17920	Myo6
mmu-miR-143-3p	18011	Neurl1a
mmu-miR-143-3p	18053	Ngfr
mmu-miR-143-3p	18162	Npr3
mmu-miR-143-3p	18187	Nrp2
mmu-miR-143-3p	18212	Ntrk2
mmu-miR-143-3p	18563	Pcx
mmu-miR-143-3p	18595	Pdgfra
mmu-miR-143-3p	18655	Pgk1
mmu-miR-143-3p	18754	Prkce
mmu-miR-143-3p	19059	Ppp3r2
mmu-miR-143-3p	192113	Atp12a
mmu-miR-143-3p	192195	Ash1l
mmu-miR-143-3p	19249	Ptpn13
mmu-miR-143-3p	194388	Tet3
mmu-miR-143-3p	19645	Rb1
mmu-miR-143-3p	19765	Ralbp1
mmu-miR-143-3p	20356	Sema5a
mmu-miR-143-3p	20452	St8sia4
mmu-miR-143-3p	20502	Slc16a2
mmu-miR-143-3p	20679	Sox6
mmu-miR-143-3p	207214	Larp4
mmu-miR-143-3p	207278	Fchsd2
mmu-miR-143-3p	20841	Zfp143
mmu-miR-143-3p	208440	Dip2c
mmu-miR-143-3p	208884	Zdhhc9
mmu-miR-143-3p	209131	Snx30
mmu-miR-143-3p	209590	Il23r
mmu-miR-143-3p	20981	Syt3
mmu-miR-143-3p	212307	Mapre2
mmu-miR-143-3p	213011	Zfp583
mmu-miR-143-3p	215512	Fam117a
mmu-miR-143-3p	216190	Appl2
mmu-miR-143-3p	216453	Rdh19
mmu-miR-143-3p	217124	Ppp1r9b
mmu-miR-143-3p	217303	Cd300a
mmu-miR-143-3p	217351	Tnrc6c
mmu-miR-143-3p	217480	Dgkb
mmu-miR-143-3p	217558	G2e3
mmu-miR-143-3p	217718	Nek9
mmu-miR-143-3p	217864	Rcor1
mmu-miR-143-3p	21838	Thy1
mmu-miR-143-3p	218454	Lhfpl2
mmu-miR-143-3p	218639	Arl15
mmu-miR-143-3p	218763	Lrrc3b
mmu-miR-143-3p	21958	Tnp1
mmu-miR-143-3p	22095	Tshr
mmu-miR-143-3p	22287	Scgb1a1
mmu-miR-143-3p	22354	Vipr1
mmu-miR-143-3p	22360	Nrsn1
mmu-miR-143-3p	223754	Tbc1d22a
mmu-miR-143-3p	223827	Gxylt1
mmu-miR-143-3p	22413	Wnt2
mmu-miR-143-3p	22414	Wnt2b
mmu-miR-143-3p	224997	Dlgap1
mmu-miR-143-3p	225432	Rbm27
mmu-miR-143-3p	225631	Onecut2
mmu-miR-143-3p	225743	Rnf165
mmu-miR-143-3p	225825	Cd226
mmu-miR-143-3p	225997	Trpm6
mmu-miR-143-3p	226016	Abhd17b
mmu-miR-143-3p	226098	Hectd2
mmu-miR-143-3p	226525	Rasal2
mmu-miR-143-3p	226541	Klhl20
mmu-miR-143-3p	22661	Zfp148
mmu-miR-143-3p	227195	Ino80d
mmu-miR-143-3p	227331	Gigyf2
mmu-miR-143-3p	22773	Zic3
mmu-miR-143-3p	228564	Frmd5
mmu-miR-143-3p	229504	Isg20l2
mmu-miR-143-3p	229709	Ahcyl1
mmu-miR-143-3p	229759	Olfm3
mmu-miR-143-3p	230257	Ptbp3
mmu-miR-143-3p	230908	Tardbp
mmu-miR-143-3p	231125	Zfyve28
mmu-miR-143-3p	231207	Cpeb2
mmu-miR-143-3p	232314	Ppp4r2
mmu-miR-143-3p	233490	Crebzf
mmu-miR-143-3p	233532	Rsf1
mmu-miR-143-3p	233724	Tmem41b
mmu-miR-143-3p	233833	Tnrc6a
mmu-miR-143-3p	234155	Mboat4
mmu-miR-143-3p	234353	Psd3
mmu-miR-143-3p	235132	Zbtb44
mmu-miR-143-3p	235431	Coro2b
mmu-miR-143-3p	235542	Ppp2r3a
mmu-miR-143-3p	237221	Gemin8
mmu-miR-143-3p	237860	Ssh2
mmu-miR-143-3p	237988	Cdr2l
mmu-miR-143-3p	238161	Akap6
mmu-miR-143-3p	238323	Rps6kl1
mmu-miR-143-3p	23939	Mapk7
mmu-miR-143-3p	239393	Lrp12
mmu-miR-143-3p	239667	Dip2b
mmu-miR-143-3p	239719	Mkl2
mmu-miR-143-3p	23972	Papss2
mmu-miR-143-3p	239857	Cadm2
mmu-miR-143-3p	240131	Lrrc30
mmu-miR-143-3p	240396	Mex3c
mmu-miR-143-3p	244152	Tsku
mmu-miR-143-3p	245555	Nexmif
mmu-miR-143-3p	245631	Mum1l1
mmu-miR-143-3p	246313	Prokr2
mmu-miR-143-3p	252973	Grhl2
mmu-miR-143-3p	26381	Esrrg
mmu-miR-143-3p	26409	Map3k7
mmu-miR-143-3p	269003	Sap130
mmu-miR-143-3p	269338	Vps39
mmu-miR-143-3p	270084	Lpcat2
mmu-miR-143-3p	270162	Elmod1
mmu-miR-143-3p	27081	Zfp275
mmu-miR-143-3p	27360	Add3
mmu-miR-143-3p	27965	Spg21
mmu-miR-143-3p	28193	Reep3
mmu-miR-143-3p	29818	Hspb7
mmu-miR-143-3p	319817	Rc3h2
mmu-miR-143-3p	319822	Smyd4
mmu-miR-143-3p	320007	Sidt1
mmu-miR-143-3p	320292	Rasgef1b
mmu-miR-143-3p	320311	Rnf152
mmu-miR-143-3p	320376	Bcorl1
mmu-miR-143-3p	320472	Ppm1e
mmu-miR-143-3p	320508	Cachd1
mmu-miR-143-3p	320769	Prdx6b
mmu-miR-143-3p	326618	Tpm4
mmu-miR-143-3p	326622	Upf2
mmu-miR-143-3p	329002	Zfp236
mmu-miR-143-3p	329178	Unc80
mmu-miR-143-3p	329260	Dennd1b
mmu-miR-143-3p	329872	Frem1
mmu-miR-143-3p	332309	Grxcr2
mmu-miR-143-3p	353344	Opn5
mmu-miR-143-3p	381022	Kmt2d
mmu-miR-143-3p	381045	Ccdc58
mmu-miR-143-3p	381463	Nr1h5
mmu-miR-143-3p	382030	Cnep1r1
mmu-miR-143-3p	382639	Zbtb42
mmu-miR-143-3p	434459	Gm5622
mmu-miR-143-3p	50500	Ttpa
mmu-miR-143-3p	52837	Tmx4
mmu-miR-143-3p	53310	Dlg3
mmu-miR-143-3p	53621	Cnot4
mmu-miR-143-3p	53867	Col5a3
mmu-miR-143-3p	53978	Lpar2
mmu-miR-143-3p	54390	Sit1
mmu-miR-143-3p	54397	Ppt2
mmu-miR-143-3p	545732	4933402N22Rik
mmu-miR-143-3p	54725	Cadm1
mmu-miR-143-3p	55979	Agpat1
mmu-miR-143-3p	56085	Ubqln1
mmu-miR-143-3p	56093	Pfpl
mmu-miR-143-3p	56214	Scamp4
mmu-miR-143-3p	56233	Hdac7
mmu-miR-143-3p	56297	Arl6
mmu-miR-143-3p	56306	Sinhcaf
mmu-miR-143-3p	56363	Tmeff2
mmu-miR-143-3p	56491	Vapb
mmu-miR-143-3p	57377	Mogs
mmu-miR-143-3p	57436	Gabarapl1
mmu-miR-143-3p	58227	Fam184b
mmu-miR-143-3p	58998	Nectin3
mmu-miR-143-3p	59033	Slc4a8
mmu-miR-143-3p	59069	Tpm3
mmu-miR-143-3p	622434	Arhgef26
mmu-miR-143-3p	622675	Zfp827
mmu-miR-143-3p	627214	Fam196a
mmu-miR-143-3p	630836	2010315B03Rik
mmu-miR-143-3p	64293	Stk32b
mmu-miR-143-3p	64817	Svep1
mmu-miR-143-3p	66270	Retreg1
mmu-miR-143-3p	66439	Borcs7
mmu-miR-143-3p	664883	Nova1
mmu-miR-143-3p	666794	Rbm24
mmu-miR-143-3p	66684	Tceal8
mmu-miR-143-3p	66922	Rras2
mmu-miR-143-3p	66929	Asf1b
mmu-miR-143-3p	67216	Mboat2
mmu-miR-143-3p	67420	Far1
mmu-miR-143-3p	67480	Cwc25
mmu-miR-143-3p	67592	4930524B15Rik
mmu-miR-143-3p	67602	Necap1
mmu-miR-143-3p	67695	Ost4
mmu-miR-143-3p	67760	Slc38a2
mmu-miR-143-3p	67792	Rgs8
mmu-miR-143-3p	67843	Slc35a4
mmu-miR-143-3p	67878	Tmem33
mmu-miR-143-3p	68097	Dynll2
mmu-miR-143-3p	68477	Rmnd5a
mmu-miR-143-3p	68770	Phtf2
mmu-miR-143-3p	69195	Tmem121
mmu-miR-143-3p	69207	Srsf11
mmu-miR-143-3p	69219	Ddah1
mmu-miR-143-3p	69310	Pacrg
mmu-miR-143-3p	69397	1700019A02Rik
mmu-miR-143-3p	69784	1500009L16Rik
mmu-miR-143-3p	69865	A1cf
mmu-miR-143-3p	70122	Mllt3
mmu-miR-143-3p	70405	Calml3
mmu-miR-143-3p	70417	Megf10
mmu-miR-143-3p	70425	Csnk1g3
mmu-miR-143-3p	70560	Wars2
mmu-miR-143-3p	70646	Naa30
mmu-miR-143-3p	70984	4931406C07Rik
mmu-miR-143-3p	70998	Phf6
mmu-miR-143-3p	71069	Stox2
mmu-miR-143-3p	71302	Arhgap26
mmu-miR-143-3p	71389	Chd6
mmu-miR-143-3p	71711	Mus81
mmu-miR-143-3p	71770	Ap2b1
mmu-miR-143-3p	71827	Lrrc34
mmu-miR-143-3p	71909	Haus5
mmu-miR-143-3p	72007	Fndc3b
mmu-miR-143-3p	72821	Scn2b
mmu-miR-143-3p	73158	Larp1
mmu-miR-143-3p	73435	Tex35
mmu-miR-143-3p	73945	Otud4
mmu-miR-143-3p	74026	Msl1
mmu-miR-143-3p	74081	Cep350
mmu-miR-143-3p	74132	Rnf6
mmu-miR-143-3p	74137	Nuak2
mmu-miR-143-3p	74158	Josd1
mmu-miR-143-3p	74464	Zswim5
mmu-miR-143-3p	74467	Pus10
mmu-miR-143-3p	75612	Gns
mmu-miR-143-3p	75746	Morc4
mmu-miR-143-3p	75750	Slc10a6
mmu-miR-143-3p	75914	Exoc6b
mmu-miR-143-3p	75964	Trappc8
mmu-miR-143-3p	76117	Arhgap15
mmu-miR-143-3p	76156	Fam131b
mmu-miR-143-3p	76479	Smndc1
mmu-miR-143-3p	76559	Atg2b
mmu-miR-143-3p	76800	Usp42
mmu-miR-143-3p	77097	Tanc2
mmu-miR-143-3p	77593	Usp45
mmu-miR-143-3p	77781	Epm2aip1
mmu-miR-143-3p	78339	Ttyh3
mmu-miR-143-3p	78688	Nol3
mmu-miR-143-3p	78787	Usp54
mmu-miR-143-3p	79221	Hdac9
mmu-miR-143-3p	80285	Parp9
mmu-miR-143-3p	80877	Lrba
mmu-miR-143-3p	81018	Rnf114
mmu-miR-143-3p	81489	Dnajb1
mmu-miR-143-3p	83796	Smarcd2
mmu-miR-143-3p	83925	Trps1
mmu-miR-143-3p	93882	Pcdhb11
mmu-miR-143-3p	94044	Bcl2l13
mmu-miR-143-3p	94186	Strn3
mmu-miR-143-3p	94218	Cnnm3
mmu-miR-27b-3p	100019	Mdn1
mmu-miR-27b-3p	100072	Camta1
mmu-miR-27b-3p	100710	Pds5b
mmu-miR-27b-3p	100737	Dcun1d4
mmu-miR-27b-3p	101685	Spty2d1
mmu-miR-27b-3p	102580	Alg9
mmu-miR-27b-3p	103537	Mbtd1
mmu-miR-27b-3p	103573	Xpo1
mmu-miR-27b-3p	105559	Mbnl2
mmu-miR-27b-3p	105853	Mal2
mmu-miR-27b-3p	105859	Csdc2
mmu-miR-27b-3p	107869	Cth
mmu-miR-27b-3p	107971	Frs3
mmu-miR-27b-3p	108089	Rnf144a
mmu-miR-27b-3p	108150	Galnt7
mmu-miR-27b-3p	108829	Jmjd1c
mmu-miR-27b-3p	108927	Lhfp
mmu-miR-27b-3p	109019	Nabp1
mmu-miR-27b-3p	109880	Braf
mmu-miR-27b-3p	110213	Tmbim6
mmu-miR-27b-3p	110809	Srsf1
mmu-miR-27b-3p	11303	Abca1
mmu-miR-27b-3p	11352	Abl2
mmu-miR-27b-3p	114142	Foxp2
mmu-miR-27b-3p	11477	Acvr1
mmu-miR-27b-3p	11492	Adam19
mmu-miR-27b-3p	11512	Adcy6
mmu-miR-27b-3p	11541	Adora2b
mmu-miR-27b-3p	11603	Agrn
mmu-miR-27b-3p	11637	Ak2
mmu-miR-27b-3p	11783	Apaf1
mmu-miR-27b-3p	11878	Arx
mmu-miR-27b-3p	11906	Zfhx3
mmu-miR-27b-3p	11922	Neurod6
mmu-miR-27b-3p	12070	Bex3
mmu-miR-27b-3p	12192	Zfp36l1
mmu-miR-27b-3p	12193	Zfp36l2
mmu-miR-27b-3p	12283	Cab39
mmu-miR-27b-3p	12294	Cacna2d3
mmu-miR-27b-3p	12340	Capza1
mmu-miR-27b-3p	12400	Cbfb
mmu-miR-27b-3p	12450	Ccng1
mmu-miR-27b-3p	12488	Cd2ap
mmu-miR-27b-3p	12531	Cdc25b
mmu-miR-27b-3p	12552	Cdh11
mmu-miR-27b-3p	12660	Chka
mmu-miR-27b-3p	12725	Clcn3
mmu-miR-27b-3p	12912	Creb1
mmu-miR-27b-3p	12950	Hapln1
mmu-miR-27b-3p	12977	Csf1
mmu-miR-27b-3p	13193	Dcx
mmu-miR-27b-3p	13527	Dtna
mmu-miR-27b-3p	13593	Ebf3
mmu-miR-27b-3p	13608	Edar
mmu-miR-27b-3p	13799	En2
mmu-miR-27b-3p	13821	Epb41l1
mmu-miR-27b-3p	13824	Epb41l4a
mmu-miR-27b-3p	13864	Nr2f6
[truncated: 75,967 more rows]

## Sheet: raw reads
name	cell_H1	cell_H2	cell_H3	cell_N1	cell_N2	cell_N3	exo_H1	exo_H2	exo_H3	exo_N1	exo_N2	exo_N3	MAX (EXO)	Max (cell)
mmu-miR-21a-5p	924972	1413888	591936	2328147	1555737	2213676	4684	28580	18688	12352	3229	10620	28580	2328147
mmu-miR-22-3p	782364	1182048	378258	1354339	965652	2008760	3516	37631	33147	24816	4533	23592	37631	2008760
mmu-miR-27b-3p	366621	560957	157997	654819	377193	1372741	5581	64069	23603	12023	1949	10672	64069	1372741
mmu-miR-27a-3p	356875	542363	150645	632417	364098	1347514	5581	63874	23486	11893	1919	10507	63874	1347514
mmu-let-7c-5p	436371	458180	137516	694986	550096	1170624	22062	124435	34771	15668	2247	9190	124435	1170624
mmu-let-7a-5p	430147	452140	135179	685103	540318	1155139	21466	121364	34059	15079	2187	8974	121364	1155139
mmu-miR-26a-5p	323550	562765	176757	757176	381559	1145246	872	3968	8776	2884	646	2632	8776	1145246
mmu-miR-143-3p	293434	406550	117928	444902	342905	899222	12433	91881	19392	7337	2648	8491	91881	899222
mmu-miR-182-5p	468093	742599	250589	896527	873996	433721	33991	369243	102745	9999	2523	6501	369243	896527
mmu-miR-16-5p	373304	319718	157454	734921	446679	880090	732	6010	3326	3412	296	1496	6010	880090
mmu-let-7f-5p	232460	304981	93490	442064	415844	747387	4034	22250	9786	3942	909	5518	22250	747387
mmu-miR-181a-5p	211011	409450	139343	420805	232642	734125	3020	21542	8332	4276	1114	6138	21542	734125
mmu-miR-378a-3p	245860	337190	111235	558298	300329	723689	11823	106787	36923	27291	4748	32303	106787	723689
mmu-miR-378c	240695	330311	108456	548149	293249	713176	11706	105809	36387	27133	4712	32106	105809	713176
mmu-miR-30a-5p	303704	423996	195282	644357	436225	509275	3222	24213	10429	6583	733	2304	24213	644357
mmu-miR-199a-3p	173520	243754	102537	365853	244017	539740	522	3814	3098	2766	399	1798	3814	539740
mmu-miR-92a-3p	335069	351229	73814	320964	416156	241486	6679	69117	39781	8080	3666	9378	69117	416156
mmu-miR-199b-3p	86241	121561	50997	181995	121439	269706	261	1907	1549	1383	200	899	1907	269706
mmu-miR-191-5p	137108	153972	47506	199545	147132	233325	3799	67180	17633	3947	816	2545	67180	233325
mmu-miR-24-3p	97598	61997	70499	217366	133049	218186	262	2098	588	292	58	42	2098	218186
mmu-let-7i-5p	96706	140734	35456	173418	124449	205381	3245	16968	5671	3757	888	3553	16968	205381
mmu-miR-30d-5p	83953	120450	56599	184397	123618	130369	399	11023	3605	2296	251	964	11023	184397
mmu-miR-103-3p	75502	92756	39572	162774	118387	126071	1214	11236	1950	736	188	656	11236	162774
mmu-miR-125b-5p	90437	86378	28284	160586	117883	157534	562	2214	1954	1394	248	824	2214	160586
mmu-miR-196a-5p	64149	66788	29250	108149	78841	157269	1382	6004	4150	1628	320	1018	6004	157269
mmu-miR-31-5p	78164	100693	34033	139972	118756	145663	504	1698	1163	810	227	671	1698	145663
mmu-miR-34c-5p	61074	87771	38216	126526	72057	138057	58	480	462	703	188	593	703	138057
mmu-miR-151-3p	82272	69047	14524	109179	115209	132616	4510	64015	21455	3851	834	2137	64015	132616
mmu-miR-125a-5p	66885	90724	32893	119751	124854	116820	694	5147	2223	1342	312	610	5147	124854
mmu-miR-99b-5p	73590	80953	19867	106300	81988	123341	1093	21643	7977	1659	291	747	21643	123341
mmu-miR-30e-5p	52821	86222	44627	119755	72293	93931	109	1164	999	693	166	399	1164	119755
mmu-miR-181b-5p	51968	83298	29417	103104	65990	113644	2384	12878	2181	1654	400	1402	12878	113644
mmu-miR-30c-5p	51156	78177	38368	112854	67197	89963	76	266	312	176	54	226	312	112854
mmu-miR-26b-5p	38149	37221	18514	75424	52336	111643	163	716	776	359	53	227	776	111643
mmu-let-7b-5p	50946	41791	20098	84223	65209	99893	2582	18906	2058	1795	167	708	18906	99893
mmu-miR-140-3p	69576	68527	19132	97141	73590	96052	1519	12004	1935	1210	206	1549	12004	97141
mmu-miR-351-5p	63673	94925	26791	90381	76597	72392	1346	12040	16123	2842	699	1666	16123	94925
mmu-miR-133a-3p	17968	22603	9678	39198	15634	94414	112	332	482	196	34	2470	2470	94414
mmu-miR-486a-5p	74591	83669	8839	42501	39876	92347	15592	206009	104897	12329	3037	7135	206009	92347
mmu-miR-486b-5p	74588	83662	8829	42514	39855	92313	15587	205847	104832	12341	3053	7147	205847	92313
mmu-miR-183-5p	58139	89139	16430	87937	66925	55129	2851	34328	21138	1700	243	404	34328	89139
mmu-miR-107-3p	37230	45486	19328	80212	58367	62167	607	5618	975	361	94	327	5618	80212
mmu-miR-23b-3p	29002	41617	13798	61565	36304	75513	287	1653	1020	900	87	390	1653	75513
mmu-miR-146b-5p	27045	56553	34855	56402	29966	73767	437	4747	314	657	82	281	4747	73767
mmu-miR-25-3p	30447	35383	10136	41824	35381	66169	2305	22516	3515	1330	128	498	22516	66169
mmu-miR-29a-3p	27118	38115	16183	45661	31959	62674	95	607	390	342	27	116	607	62674
mmu-miR-199a-5p	28972	46024	19365	52654	31501	59590	90	700	470	428	40	188	700	59590
mmu-miR-151-5p	18398	19680	5602	35533	25110	58893	15	188	103	44	55	134	188	58893
mmu-miR-148a-3p	26479	36823	14601	44973	26664	58186	178	1017	164	150	94	294	1017	58186
mmu-miR-23a-3p	19928	25552	8414	40225	27412	53268	215	1468	778	603	44	247	1468	53268
mmu-miR-221-3p	29171	29340	11435	52806	36786	38969	656	5677	2974	1441	227	509	5677	52806
mmu-let-7g-5p	19331	20259	8260	32058	24226	49319	96	401	413	367	6	211	413	49319
mmu-miR-206-3p	17188	3730	8294	38482	14351	47035	12	124	42	15	0	9	124	47035
mmu-miR-222-3p	28996	38608	12260	45346	47022	22925	381	3517	3533	1362	492	707	3533	47022
mmu-miR-133b-3p	9075	11313	4799	19790	7943	46996	56	166	241	98	17	1212	1212	46996
mmu-let-7e-5p	22455	20296	6211	37234	32495	46829	462	3323	722	254	78	354	3323	46829
mmu-miR-301a-3p	19613	31378	13167	46120	30992	42887	83	728	2947	392	44	305	2947	46120
mmu-miR-378b	14189	17769	6077	26022	15534	45219	1763	14567	3266	1535	280	1542	14567	45219
mmu-let-7d-5p	16727	12406	4944	30725	23595	43360	1	200	136	102	39	128	200	43360
mmu-miR-322-5p	17406	26370	9787	40234	19186	42590	7	179	130	36	5	41	179	42590
mmu-miR-186-5p	21682	25410	8298	36420	27284	31577	357	2693	2466	1861	334	1149	2693	36420
mmu-miR-532-5p	20202	28448	5760	24093	18426	36310	737	5024	4585	739	118	556	5024	36310
mmu-miR-101a-3p	8571	18825	5267	18988	8328	36144	267	830	600	202	171	332	830	36144
mmu-miR-93-5p	18504	19432	7000	32432	22758	34686	229	1662	465	408	64	254	1662	34686
mmu-miR-130a-3p	16231	17208	5342	23121	16562	32963	261	3506	739	461	72	265	3506	32963
mmu-miR-181c-5p	7754	14161	5702	16291	9837	23075	20	123	313	232	14	120	313	23075
mmu-miR-298-5p	9617	11974	3494	22956	18820	14673	494	5988	4180	1431	332	754	5988	22956
mmu-miR-98-5p	8578	10605	3049	15116	12386	21894	165	350	291	137	26	54	350	21894
mmu-miR-148b-3p	11136	20941	7120	19161	14061	18357	0	81	405	57	32	109	405	20941
mmu-miR-19b-3p	8613	13371	9026	19324	12766	16560	20	294	1104	238	40	98	1104	19324
mmu-miR-28a-5p	6750	7568	3462	15996	11238	17888	0	129	89	104	23	26	129	17888
mmu-miR-125b-1-3p	11028	7747	2374	17025	16671	15057	224	2376	1215	1351	297	716	2376	17025
mmu-miR-214-3p	8679	8120	3345	14033	11880	16234	21	124	169	139	18	42	169	16234
mmu-miR-872-5p	6524	6272	2091	11806	8100	15272	17	89	89	93	10	61	93	15272
mmu-miR-149-5p	9696	12856	3261	15158	13191	15241	1437	7714	1670	625	138	255	7714	15241
mmu-miR-101b-3p	5497	5972	2288	11079	6890	15102	133	292	299	111	9	80	299	15102
mmu-miR-423-3p	9966	13742	2562	11720	13343	8626	134	1268	656	709	158	517	1268	13742
mmu-miR-181d-5p	8128	10144	2902	12918	10337	12153	357	1667	851	282	36	126	1667	12918
mmu-miR-17-5p	6971	5210	2567	12672	10425	10258	0	187	188	79	5	40	188	12672
mmu-miR-192-5p	3750	6377	2055	6249	4619	12285	226	2052	1167	269	35	158	2052	12285
mmu-miR-181a-1-3p	3038	3987	1120	8114	4610	12220	0	49	10	48	11	46	49	12220
mmu-miR-210-3p	7334	11581	2846	8870	10589	7406	215	2057	290	208	49	190	2057	11581
mmu-miR-196b-5p	8585	10104	2702	9954	6394	11530	37	411	482	115	44	127	482	11530
mmu-miR-10a-5p	5181	8692	1970	10972	5734	7653	97	2704	3922	213	57	155	3922	10972
mmu-miR-6240	2264	10626	1082	3853	1727	6337	2129	2261	51	572	68	114	2261	10626
mmu-miR-128-3p	2577	3372	1646	5007	4190	10601	62	142	154	115	22	102	154	10601
mmu-miR-218-5p	2943	4571	2569	6144	2894	10585	36	68	0	38	16	30	68	10585
mmu-miR-320-3p	6604	5690	1521	10137	10251	7838	957	8537	1110	739	276	946	8537	10251
mmu-miR-30b-5p	3635	4464	1832	8660	4676	10130	6	202	13	49	8	21	202	10130
mmu-miR-21a-3p	7526	9918	1550	5513	4488	7993	248	2526	599	259	100	471	2526	9918
mmu-miR-146a-5p	2159	4118	2105	4623	3222	9741	39	465	0	120	3	98	465	9741
mmu-let-7d-3p	6711	4861	1117	9205	9697	8273	183	1534	644	347	42	141	1534	9697
mmu-miR-9-5p	3441	6501	1782	9228	5916	6427	48	531	237	123	12	48	531	9228
mmu-miR-15a-5p	3614	3940	1993	7142	4180	9168	0	50	52	22	0	9	52	9168
mmu-miR-145a-5p	4697	3947	2247	8872	7694	8900	20	185	20	106	12	3	185	8900
mmu-miR-744-5p	4713	4169	1147	8875	7796	6293	90	1214	174	422	128	336	1214	8875
mmu-miR-20a-5p	5138	3751	2365	8776	6710	7300	21	34	41	25	19	38	41	8776
mmu-miR-24-2-5p	3390	4984	1566	6959	4794	8766	7	87	80	42	3	52	87	8766
mmu-miR-484	6562	5836	1696	8443	7937	8665	105	1174	700	191	53	148	1174	8665
mmu-miR-155-5p	4953	4259	2208	7671	8518	5935	3	127	134	122	17	39	134	8518
mmu-miR-615-3p	6356	4229	1043	8243	7256	7356	411	3108	1016	316	96	143	3108	8243
mmu-miR-322-3p	2733	2984	894	5884	3216	8157	0	15	30	46	3	43	46	8157
mmu-miR-872-3p	4267	3200	1283	8119	5807	6602	96	801	136	129	29	25	801	8119
mmu-miR-421-3p	4047	4572	1275	8016	6193	6515	49	410	263	196	46	32	410	8016
mmu-miR-30a-3p	3981	5019	1122	5046	3707	7904	444	3611	573	94	47	128	3611	7904
mmu-miR-15b-5p	5158	3650	1557	6270	5695	7842	0	54	37	13	0	9	54	7842
mmu-miR-152-3p	3694	2516	2328	7235	4683	7431	0	98	24	14	12	13	98	7431
mmu-miR-100-5p	3419	3741	1002	6456	3243	6683	123	1204	169	31	16	59	1204	6683
mmu-miR-28a-3p	4042	4112	1189	6286	5388	6669	366	2107	581	183	27	113	2107	6669
mmu-miR-140-5p	3331	3599	2661	6496	4285	6169	0	0	44	75	7	20	75	6496
mmu-miR-29b-3p	4127	4798	2329	6138	5051	6202	0	0	18	4	6	10	18	6202
mmu-miR-542-3p	2505	3170	1880	5916	3338	5005	23	79	95	23	0	8	95	5916
mmu-miR-27b-5p	2287	1878	558	4837	4637	5462	24	184	95	53	0	14	184	5462
mmu-miR-106b-5p	2031	1638	723	3610	2697	5376	20	0	41	21	5	17	41	5376
mmu-miR-34a-5p	2259	2347	1111	3768	2414	5093	8	0	29	56	0	9	56	5093
mmu-miR-425-5p	2418	2524	1413	4875	3409	4986	0	650	0	68	0	9	650	4986
mmu-miR-6944-3p	1960	2916	851	3096	4839	3182	0	163	296	71	65	57	296	4839
mmu-miR-31-3p	2049	1417	1371	4707	3627	1924	51	53	10	3	3	6	53	4707
mmu-miR-99a-5p	1449	2101	694	3127	1435	4623	44	132	44	13	5	16	132	4623
mmu-miR-7a-5p	2962	1057	2209	2946	4469	1864	0	0	0	0	0	0	0	4469
mmu-miR-99b-3p	2880	2950	924	4278	3853	3051	122	1362	356	155	1	57	1362	4278
mmu-miR-450b-5p	2609	3304	1441	4167	2770	2850	0	59	150	47	24	55	150	4167
mmu-miR-30e-3p	1931	2340	626	2862	2177	4163	237	1035	115	32	35	65	1035	4163
mmu-miR-125b-2-3p	1470	2503	562	2307	1357	4105	0	84	70	71	9	83	84	4105
mmu-miR-152-5p	1948	3280	1267	3869	2855	3097	11	110	38	8	13	9	110	3869
mmu-miR-214-5p	1645	1977	1004	3219	1988	3828	0	69	13	38	12	20	69	3828
mmu-miR-34b-5p	2235	3810	1172	2865	2168	3664	51	101	86	26	0	21	101	3810
mmu-miR-450a-5p	1347	1828	640	2698	1412	3514	0	0	0	30	0	12	30	3514
mmu-miR-365-3p	2115	1542	452	3257	2240	2766	0	134	90	0	2	22	134	3257
mmu-miR-18a-5p	1537	1165	675	3245	2115	2272	24	51	48	18	4	14	51	3245
mmu-miR-183-3p	1552	1144	447	2524	3133	1119	10	57	25	0	14	0	57	3133
mmu-miR-130b-3p	2032	1626	551	3050	2218	2926	61	104	46	44	12	25	104	3050
mmu-miR-92a-1-5p	881	513	189	2655	2423	2984	22	106	12	55	5	17	106	2984
mmu-miR-106b-3p	1417	1535	533	2292	1832	2979	53	600	157	189	3	85	600	2979
mmu-miR-181a-2-3p	1263	1775	452	1664	1803	2922	74	590	120	89	17	78	590	2922
mmu-miR-361-5p	1306	1418	491	2348	1554	2868	20	1	80	49	0	23	80	2868
mmu-miR-532-3p	1345	920	318	2574	2064	2263	16	21	19	8	0	17	21	2574
mmu-miR-331-3p	1683	681	183	2432	1914	1882	0	0	49	7	6	0	49	2432
mmu-miR-181c-3p	1349	1857	524	2081	1516	2322	18	503	116	18	1	44	503	2322
mmu-miR-6539	2307	749	274	1577	1690	730	156	88	0	40	0	0	156	2307
mmu-miR-195a-5p	706	903	395	1341	669	2247	0	0	0	0	0	0	0	2247
mmu-miR-324-5p	1376	1021	623	2201	1635	1769	0	0	25	13	0	17	25	2201
mmu-miR-19a-3p	925	1617	1109	2178	1471	1479	11	35	240	15	8	0	240	2178
mmu-miR-344d-3p	591	669	231	1059	1488	2152	0	504	108	114	0	21	504	2152
mmu-miR-221-5p	1543	2066	717	1688	1042	735	0	7	14	0	0	11	14	2066
mmu-miR-345-3p	1501	2058	517	1536	1448	2034	263	1154	536	153	43	110	1154	2058
mmu-miR-497a-5p	1026	1118	489	1708	1134	1997	0	0	0	0	0	8	8	1997
mmu-miR-1839-5p	441	752	260	1150	789	1917	0	108	10	32	5	28	108	1917
mmu-miR-145a-3p	460	569	237	925	622	1892	0	0	11	0	0	7	11	1892
mmu-miR-652-3p	1192	886	297	1736	1121	1886	3	0	24	42	1	13	42	1886
mmu-miR-328-3p	1307	1359	311	1608	1268	1855	0	159	169	47	24	67	169	1855
mmu-miR-1a-3p	198	92	548	513	296	1821	0	2	0	0	0	0	2	1821
mmu-miR-423-5p	1032	813	185	1804	1788	1142	379	4400	1416	852	369	1084	4400	1804
mmu-let-7b-3p	1014	824	259	1767	1175	1350	35	158	23	91	2	71	158	1767
mmu-miR-582-3p	1011	1548	254	1079	892	1762	12	116	45	33	5	40	116	1762
mmu-miR-345-5p	1023	823	278	1343	1184	1762	0	22	49	0	0	4	49	1762
mmu-miR-708-3p	89	204	97	293	90	1762	0	0	0	0	0	15	15	1762
mmu-miR-22-5p	516	484	214	1256	880	1739	0	44	9	8	0	0	44	1739
mmu-miR-188-5p	1194	1174	360	1593	1331	1716	42	208	54	58	3	31	208	1716
mmu-let-7c-2-3p	757	808	325	1711	928	1630	0	0	7	22	0	16	22	1711
mmu-let-7a-1-3p	751	807	329	1706	931	1630	0	0	7	22	0	16	22	1706
mmu-miR-15b-3p	726	565	274	1702	912	1095	0	0	0	0	0	0	0	1702
mmu-miR-30d-3p	731	639	212	1615	1129	1696	1	0	30	36	0	21	36	1696
mmu-miR-378a-5p	965	747	310	1407	774	1686	0	0	3	4	0	6	6	1686
mmu-miR-350-5p	1273	1123	270	1298	1431	1682	23	186	75	61	11	101	186	1682
mmu-miR-1198-5p	1030	1437	464	1666	1597	1587	95	370	60	55	5	19	370	1666
mmu-miR-1843b-5p	308	577	224	736	444	1639	74	281	54	21	10	32	281	1639
mmu-miR-92b-3p	807	920	197	1023	1619	1132	31	841	170	68	7	35	841	1619
mmu-miR-1843a-5p	391	698	227	841	449	1618	81	294	57	18	12	41	294	1618
mmu-miR-5099	961	1565	1297	1051	1051	705	67	185	70	7	0	4	185	1565
mmu-miR-96-5p	725	1556	499	1107	1060	580	0	86	35	0	5	9	86	1556
mmu-miR-34b-3p	521	611	210	1143	690	1549	0	0	0	8	0	8	8	1549
mmu-miR-501-3p	1171	1206	278	1378	1177	1539	10	1194	397	26	20	18	1194	1539
mmu-miR-361-3p	723	934	335	1492	1195	993	0	0	45	10	0	21	45	1492
mmu-miR-194-5p	464	714	317	992	595	1451	0	0	0	2	0	0	2	1451
mmu-miR-674-3p	631	734	306	1038	724	1365	0	0	11	3	5	10	11	1365
mmu-miR-148b-5p	617	968	435	1310	1139	967	0	0	26	9	0	0	26	1310
mmu-miR-30c-2-3p	878	813	183	1173	1053	1307	0	125	51	23	17	8	125	1307
mmu-miR-342-3p	1066	763	171	1030	1268	706	50	791	19	24	0	0	791	1268
mmu-miR-193a-3p	1037	1117	415	1267	1112	1099	69	117	51	26	11	63	117	1267
mmu-miR-671-3p	580	839	208	838	992	1241	31	420	81	65	16	42	420	1241
mmu-miR-210-5p	563	757	97	608	1227	364	0	0	0	14	13	15	15	1227
mmu-miR-224-5p	638	828	466	1189	947	920	0	0	33	29	1	13	33	1189
mmu-miR-132-3p	451	938	230	967	614	1186	0	58	22	0	0	16	58	1186
mmu-miR-708-5p	68	193	131	186	53	1120	0	0	0	0	0	0	0	1120
mmu-miR-1983	538	411	151	1033	1063	835	10	20	44	40	5	0	44	1063
mmu-miR-29c-3p	437	699	345	859	566	1050	0	0	17	0	0	0	17	1050
mmu-miR-29a-5p	453	378	306	1014	914	669	0	117	0	15	0	8	117	1014
mmu-miR-574-3p	576	477	123	941	994	930	0	66	110	20	0	0	110	994
mmu-miR-34c-3p	375	334	116	723	458	977	14	0	7	11	0	0	14	977
mmu-miR-301b-3p	397	363	158	945	721	777	84	158	47	8	0	0	158	945
mmu-miR-3057-5p	401	799	267	790	942	570	858	8223	1314	542	86	480	8223	942
mmu-miR-138-5p	440	444	172	778	869	697	40	274	42	0	12	20	274	869
mmu-miR-500-3p	316	287	125	539	339	849	0	0	0	19	0	2	19	849
mmu-miR-350-3p	288	311	176	823	529	505	0	0	0	0	5	0	5	823
mmu-miR-190a-5p	350	605	308	676	597	773	0	0	0	5	0	5	5	773
mmu-miR-362-5p	310	653	361	763	415	494	0	0	0	0	0	0	0	763
mmu-miR-133b-5p	208	142	57	761	258	435	0	0	0	0	0	0	0	761
mmu-miR-1981-5p	402	381	186	753	635	425	67	375	42	48	11	32	375	753
mmu-miR-374b-5p	275	323	120	482	370	747	0	0	22	0	0	0	22	747
mmu-miR-3102-3p	623	450	99	528	742	429	0	55	17	17	0	5	55	742
mmu-miR-148a-5p	400	266	85	615	460	734	0	117	18	6	0	13	117	734
mmu-miR-362-3p	191	277	129	414	242	725	0	140	16	0	0	0	140	725
mmu-miR-324-3p	653	444	128	718	683	684	16	84	47	20	6	31	84	718
mmu-miR-147-3p	93	272	114	276	130	714	0	0	0	4	7	13	13	714
mmu-miR-30b-3p	326	96	67	709	609	610	8	30	0	0	0	0	30	709
mmu-miR-17-3p	356	434	181	709	497	583	0	0	0	12	0	0	12	709
mmu-miR-125a-3p	463	373	127	576	549	707	25	97	35	89	12	29	97	707
mmu-miR-3068-3p	185	397	187	396	358	695	0	0	11	7	0	6	11	695
mmu-miR-674-5p	432	355	158	692	490	571	0	0	6	7	0	4	7	692
mmu-miR-193b-3p	452	396	94	570	399	679	0	45	6	16	0	1	45	679
mmu-miR-153-3p	170	402	180	354	206	678	0	0	4	0	0	0	4	678
mmu-miR-582-5p	176	201	88	455	239	676	0	0	0	0	0	0	0	676
mmu-miR-126a-5p	265	208	86	462	312	642	60	77	32	65	27	48	77	642
mmu-miR-3535	367	288	633	430	248	304	283	90	0	25	0	0	283	633
mmu-miR-1249-3p	414	218	33	595	596	432	0	0	8	9	0	0	9	596
mmu-miR-139-5p	367	312	74	589	560	552	0	86	10	4	0	0	86	589
mmu-miR-702-3p	282	163	48	233	584	102	0	0	21	0	0	0	21	584
mmu-miR-425-3p	322	183	166	570	465	525	13	0	0	11	0	4	13	570
mmu-miR-208b-3p	18	39	37	105	32	564	0	0	0	0	0	0	0	564
mmu-miR-677-5p	256	562	373	260	178	216	15	64	131	12	0	0	131	562
mmu-miR-222-5p	362	416	117	523	559	545	0	195	75	62	14	64	195	559
mmu-miR-296-5p	525	221	53	559	418	514	0	10	7	0	2	3	10	559
mmu-miR-27a-5p	218	342	75	531	407	383	16	14	34	162	21	52	162	531
mmu-miR-503-5p	328	198	186	521	237	316	0	0	0	0	0	1	1	521
mmu-miR-142a-5p	149	188	45	261	238	509	0	22	0	37	12	48	48	509
mmu-miR-33-5p	201	246	129	396	261	506	0	0	0	8	0	6	8	506
mmu-let-7e-3p	317	269	89	498	400	416	19	0	0	12	0	0	19	498
mmu-miR-671-5p	396	262	157	461	493	227	17	0	49	25	0	5	49	493
mmu-miR-7068-3p	176	223	65	353	325	490	28	139	74	21	2	35	139	490
mmu-miR-335-5p	170	158	82	481	234	468	0	0	0	12	0	0	12	481
mmu-miR-501-5p	196	231	180	467	321	204	0	0	22	0	0	0	22	467
mmu-miR-449a-5p	292	203	170	466	273	435	0	42	0	0	0	0	42	466
mmu-miR-675-3p	101	97	60	143	86	444	0	0	0	0	0	0	0	444
mmu-miR-3068-5p	157	93	418	436	276	370	0	0	0	0	0	0	0	436
mmu-miR-467c-5p	181	145	108	435	298	385	0	0	0	0	0	0	0	435
mmu-miR-143-5p	234	236	135	382	427	347	0	0	0	0	5	8	8	427
mmu-miR-677-3p	114	357	423	75	44	16	10	1	0	0	0	0	10	423
mmu-miR-330-5p	248	415	109	343	183	288	0	0	0	0	0	26	26	415
mmu-miR-365-2-5p	192	112	46	382	333	174	0	46	31	38	16	25	46	382
mmu-miR-196a-2-3p	216	354	165	377	222	345	0	19	17	28	1	14	28	377
mmu-miR-29b-1-5p	133	52	45	328	371	189	0	0	0	0	0	0	0	371
mmu-miR-18a-3p	228	193	93	359	370	184	36	0	16	0	0	0	36	370
mmu-miR-296-3p	318	144	54	343	301	367	89	612	73	87	22	168	612	367
mmu-miR-99a-3p	224	266	133	364	214	258	15	0	0	0	0	0	15	364
mmu-miR-335-3p	189	86	42	361	134	171	0	0	36	0	10	0	36	361
mmu-let-7f-1-3p	145	118	50	356	251	349	23	0	0	0	5	2	23	356
mmu-miR-542-5p	87	99	48	197	149	355	0	0	0	0	0	0	0	355
mmu-miR-1306-5p	209	97	35	344	339	281	0	0	2	0	0	0	2	344
mmu-miR-130b-5p	150	140	60	285	255	331	0	0	0	0	0	0	0	331
mmu-miR-128-1-5p	205	87	22	302	294	322	4	36	6	5	0	5	36	322
mmu-miR-181b-1-3p	127	116	39	203	93	321	0	0	0	4	0	0	4	321
mmu-miR-1964-3p	153	194	35	235	311	179	31	114	34	0	9	0	114	311
mmu-miR-326-3p	311	120	31	200	196	206	0	0	6	0	5	7	7	311
mmu-miR-185-5p	127	138	84	309	216	279	0	0	5	0	0	0	5	309
mmu-let-7f-2-3p	95	133	61	205	126	308	0	0	0	0	0	11	11	308
mmu-miR-470-5p	109	189	43	233	156	297	0	90	84	0	0	11	90	297
mmu-miR-129-5p	149	113	44	223	189	294	44	202	66	18	0	34	202	294
mmu-miR-339-3p	223	204	86	253	219	290	0	0	12	0	11	0	12	290
mmu-miR-1981-3p	120	153	61	259	243	285	0	0	13	0	0	0	13	285
mmu-miR-877-5p	146	91	21	194	274	137	408	2317	73	99	26	43	2317	274
mmu-miR-16-1-3p	212	162	113	273	168	122	0	0	0	7	0	0	7	273
mmu-miR-212-3p	83	197	34	156	103	271	0	0	6	0	0	6	6	271
mmu-miR-8114	144	116	26	215	266	183	0	129	29	9	0	5	129	266
mmu-miR-3084-3p	116	264	154	124	82	40	0	0	0	0	0	0	0	264
mmu-miR-871-3p	113	167	40	118	87	259	0	0	0	0	0	0	0	259
mmu-miR-199b-5p	144	258	110	224	125	213	0	0	0	0	0	0	0	258
mmu-miR-700-5p	194	120	37	255	238	143	0	0	4	0	0	0	4	255
mmu-miR-25-5p	117	65	18	254	237	180	0	35	0	19	0	0	35	254
mmu-miR-30c-1-3p	171	110	27	253	217	232	0	80	11	0	0	3	80	253
mmu-miR-598-3p	148	203	84	176	220	246	0	51	7	0	0	3	51	246
mmu-miR-26b-3p	182	127	33	243	171	215	17	124	17	0	0	0	124	243
mmu-miR-449c-5p	219	243	56	155	146	52	0	0	0	16	0	6	16	243
mmu-miR-1843b-3p	129	209	109	171	199	242	45	300	29	28	8	19	300	242
mmu-miR-32-5p	91	84	49	175	97	242	0	0	0	0	0	0	0	242
mmu-miR-191-3p	64	70	35	120	125	231	0	23	6	0	0	0	23	231
mmu-miR-339-5p	126	97	49	224	120	229	16	0	12	17	4	3	17	229
mmu-miR-5114	109	130	53	153	226	182	13	57	17	11	3	12	57	226
mmu-miR-126a-3p	119	69	54	180	122	221	0	0	0	0	0	9	9	221
mmu-miR-465c-5p	62	76	38	146	168	220	68	108	0	0	0	18	108	220
mmu-miR-1191b-5p	138	214	70	215	173	207	17	14	14	0	0	8	17	215
mmu-miR-100-3p	69	43	27	209	149	130	0	0	0	0	0	0	0	209
mmu-miR-455-5p	66	91	47	207	70	190	0	41	0	0	0	0	41	207
mmu-miR-7a-1-3p	101	58	20	187	159	207	0	0	0	4	0	0	4	207
mmu-miR-744-3p	100	122	45	153	84	206	0	45	0	10	0	15	45	206
mmu-miR-450b-3p	104	58	85	205	177	185	0	0	0	0	0	5	5	205
mmu-miR-486a-3p	70	90	30	165	62	203	0	31	1144	10	2	15	1144	203
mmu-miR-467d-5p	86	88	30	119	81	203	0	0	0	0	0	5	5	203
mmu-miR-218-1-3p	63	79	14	68	58	202	0	0	0	2	0	0	2	202
mmu-miR-1948-3p	94	88	31	198	140	152	0	0	0	0	0	7	7	198
mmu-miR-503-3p	140	106	31	198	131	198	0	0	0	0	0	0	0	198
mmu-miR-24-1-5p	80	87	25	162	110	195	0	0	0	0	0	0	0	195
mmu-miR-6540-5p	72	100	28	161	191	154	0	0	0	0	0	17	17	191
mmu-miR-877-3p	112	96	24	190	167	84	0	22	0	13	0	0	22	190
mmu-miR-3473d	136	129	40	187	172	139	1	82	28	22	24	48	82	187
mmu-miR-486b-3p	62	82	26	156	56	183	0	13	1144	10	2	15	1144	183
mmu-miR-93-3p	128	123	41	171	172	181	0	0	4	0	0	0	4	181
mmu-miR-467e-5p	45	54	21	123	69	181	0	0	0	0	0	0	0	181
mmu-miR-330-3p	99	94	27	179	143	105	22	42	3	0	0	0	42	179
mmu-miR-3061-3p	90	142	34	153	174	136	11	4	9	0	0	0	11	174
mmu-miR-8112	115	82	30	123	140	166	32	11	25	0	0	3	32	166
mmu-miR-98-3p	63	84	19	162	122	135	0	0	0	0	2	3	3	162
mmu-let-7i-3p	125	72	42	143	82	161	0	0	0	0	0	0	0	161
mmu-miR-1933-3p	91	105	20	159	147	124	0	0	36	6	0	0	36	159
mmu-miR-1947-5p	79	85	29	118	140	154	11	0	10	16	0	5	16	154
mmu-miR-193a-5p	64	59	35	147	124	154	0	0	0	0	0	4	4	154
mmu-miR-499-5p	6	17	16	20	10	149	0	0	0	0	0	0	0	149
mmu-miR-3082-3p	76	88	26	113	53	147	0	0	14	7	3	0	14	147
mmu-miR-450a-1-3p	70	51	65	147	140	139	0	0	0	0	0	5	5	147
mmu-miR-3066-5p	66	84	19	137	103	145	0	0	1	0	0	0	1	145
mmu-miR-16-2-3p	66	77	29	133	106	144	0	0	5	0	0	0	5	144
mmu-miR-664-5p	72	106	38	143	113	139	56	148	13	28	0	26	148	143
mmu-miR-33-3p	81	47	37	114	91	142	0	0	0	0	0	0	0	142
mmu-miR-133a-5p	26	27	16	78	14	140	0	0	0	0	0	0	0	140
mmu-miR-132-5p	45	41	27	96	52	135	0	0	0	0	0	0	0	135
mmu-miR-206-5p	45	28	15	135	65	85	0	0	0	0	0	0	0	135
mmu-miR-669m-5p	99	97	43	134	85	125	0	0	0	0	9	0	9	134
mmu-miR-142a-3p	42	83	24	116	105	128	1	0	1	19	19	3	19	128
mmu-miR-374b-3p	48	59	12	75	82	124	0	9	17	4	0	5	17	124
mmu-miR-212-5p	38	100	30	71	58	124	0	0	0	0	0	0	0	124
mmu-miR-219a-1-3p	56	72	19	110	123	108	0	112	5	27	0	0	112	123
mmu-miR-195a-3p	53	110	40	121	71	113	0	0	5	0	0	0	5	121
mmu-let-7c-1-3p	35	43	13	120	86	84	0	0	0	0	0	0	0	120
mmu-miR-5121	46	118	96	28	20	114	223	48	78	23	2	0	223	118
mmu-miR-455-3p	109	25	14	118	82	110	0	0	0	0	0	0	0	118
mmu-miR-5126	117	88	7	33	31	18	308	146	36	110	52	204	308	117
mmu-miR-5100	99	12	0	117	90	61	0	0	0	0	0	0	0	117
mmu-miR-465b-3p	32	54	28	92	88	116	0	0	0	0	0	0	0	116
mmu-miR-465c-3p	32	54	28	92	88	116	0	0	0	0	0	0	0	116
mmu-miR-215-5p	25	113	15	50	27	74	0	53	4	0	0	0	53	113
mmu-miR-190b-5p	53	80	17	67	65	111	0	0	25	0	0	0	25	111
mmu-miR-700-3p	88	33	22	103	86	110	0	0	0	0	1	0	1	110
mmu-miR-1291	69	108	100	103	46	56	0	0	0	0	0	0	0	108
mmu-miR-3060-3p	48	56	19	78	67	105	0	0	0	0	6	9	9	105
mmu-miR-188-3p	48	69	17	90	53	104	0	0	8	0	0	0	8	104
mmu-miR-26a-2-3p	47	39	6	103	60	94	0	0	0	2	0	0	2	103
mmu-miR-153-5p	38	40	22	93	100	56	0	0	0	0	0	0	0	100
mmu-miR-182-3p	28	20	8	45	99	22	0	0	0	5	0	0	5	99
mmu-miR-383-5p	61	60	3	91	97	62	0	0	24	0	0	0	24	97
mmu-miR-500-5p	47	89	53	97	50	59	0	0	3	0	0	0	3	97
mmu-miR-1839-3p	34	42	19	97	44	86	0	0	0	0	0	0	0	97
mmu-miR-505-3p	36	40	11	95	65	38	0	0	8	0	0	0	8	95
mmu-miR-664-3p	45	68	20	92	75	93	0	0	0	0	0	4	4	93
mmu-miR-1949	48	93	51	64	49	23	0	0	0	0	0	0	0	93
mmu-miR-881-3p	17	31	8	29	32	92	0	0	0	0	0	0	0	92
mmu-miR-155-3p	74	23	13	65	90	35	0	0	0	0	0	0	0	90
mmu-miR-669c-5p	42	34	13	58	90	84	0	0	0	0	0	0	0	90
mmu-miR-1843a-3p	35	89	41	51	20	42	46	46	0	15	14	0	46	89
mmu-miR-187-3p	46	48	18	80	52	88	20	0	0	0	0	1	20	88
mmu-miR-344b-3p	57	68	27	88	82	68	0	0	0	13	0	0	13	88
mmu-miR-7224-3p	39	31	17	54	63	88	0	0	0	11	0	0	11	88
mmu-miR-129-1-3p	15	48	26	88	31	70	0	0	0	0	0	6	6	88
mmu-miR-129-2-3p	15	48	26	88	31	70	0	0	0	0	0	6	6	88
mmu-miR-219a-5p	32	59	18	48	25	86	0	0	0	20	0	0	20	86
mmu-miR-3089-3p	41	86	17	68	51	38	0	0	0	0	0	0	0	86
mmu-miR-6540-3p	63	58	17	85	63	80	17	143	0	19	0	0	143	85
mmu-miR-186-3p	38	34	14	85	66	63	0	0	0	0	0	0	0	85
mmu-miR-101a-5p	31	66	19	47	24	82	14	0	0	0	1	0	14	82
mmu-miR-1934-5p	48	34	16	79	77	51	15	88	18	0	8	0	88	79
mmu-miR-452-5p	60	79	39	75	65	69	0	0	9	0	0	0	9	79
mmu-miR-483-3p	20	4	1	36	11	79	0	0	0	0	0	0	0	79
mmu-miR-12191-3p	29	15	8	78	32	44	0	0	1	0	0	0	1	78
mmu-miR-29c-5p	67	47	20	78	74	56	0	0	0	0	0	0	0	78
mmu-miR-1968-5p	39	57	14	40	40	77	0	0	0	0	0	0	0	77
mmu-miR-96-3p	26	11	1	27	76	19	0	0	0	0	0	0	0	76
mmu-miR-130a-5p	17	31	8	73	39	73	17	0	0	0	3	6	17	73
mmu-miR-1306-3p	35	45	15	71	66	58	17	0	0	0	0	0	17	71
mmu-miR-20a-3p	43	32	20	71	52	60	0	0	0	0	0	0	0	71
mmu-miR-135a-5p	0	0	6	10	6	70	0	0	0	0	0	0	0	70
mmu-miR-3061-5p	39	47	13	48	61	69	0	9	0	0	0	0	9	69
mmu-miR-3102-5p.2-5p	44	29	8	60	64	67	24	85	2	5	0	6	85	67
mmu-miR-351-3p	67	42	6	31	27	41	0	0	0	0	0	0	0	67
mmu-miR-669b-5p	49	48	21	66	41	61	0	0	0	0	0	0	0	66
mmu-miR-344-3p	20	52	26	64	42	38	0	0	20	0	0	0	20	64
mmu-miR-703	20	36	30	43	25	63	0	0	0	0	0	0	0	63
mmu-miR-6960-5p	46	37	5	44	51	62	0	48	15	2	0	0	48	62
mmu-miR-6516-5p	27	38	9	57	34	62	0	0	0	10	0	0	10	62
mmu-miR-301a-5p	29	36	10	61	51	38	0	0	0	0	0	0	0	61
mmu-miR-6516-3p	23	31	19	38	60	15	0	1	0	0	0	0	1	60
mmu-miR-9-3p	45	30	12	60	54	57	0	0	0	0	0	0	0	60
mmu-miR-465a-3p	16	27	14	46	44	58	0	0	0	0	0	0	0	58
mmu-miR-7035-3p	45	39	6	38	57	31	0	0	5	5	11	0	11	57
mmu-let-7g-3p	27	26	8	34	29	55	0	0	0	0	0	0	0	55
mmu-miR-3109-3p	23	19	11	37	41	55	0	0	0	0	0	0	0	55
mmu-miR-7015-3p	18	37	8	37	29	55	0	0	0	0	0	0	0	55
mmu-miR-871-5p	8	30	5	32	27	53	0	0	17	0	10	0	17	53
mmu-miR-10b-5p	18	26	14	16	9	52	487	2902	65	210	96	227	2902	52
mmu-miR-1943-5p	42	41	6	52	39	42	84	909	408	140	91	217	909	52
mmu-miR-3108-5p	33	40	9	52	36	24	0	0	0	0	0	0	0	52
mmu-miR-7046-3p	21	12	1	21	51	18	0	92	5	0	4	6	92	51
mmu-miR-3095-3p	25	11	4	30	51	17	0	43	0	0	2	0	43	51
mmu-miR-3086-5p	27	32	10	49	43	41	0	79	14	0	0	0	79	49
mmu-miR-196b-3p	22	10	9	49	29	35	19	0	0	0	0	13	19	49
mmu-let-7a-2-3p	19	7	4	49	27	27	0	0	0	0	0	5	5	49
mmu-miR-7689-3p	35	32	4	47	34	30	0	0	0	0	0	0	0	47
mmu-miR-32-3p	27	10	4	39	27	46	0	0	0	0	0	0	0	46
mmu-miR-878-5p	19	28	6	41	23	45	0	34	0	0	0	4	34	45
mmu-miR-331-5p	32	32	5	29	33	45	0	0	0	0	0	0	0	45
mmu-miR-203-3p	11	14	6	29	5	44	0	49	0	16	0	16	49	44
mmu-miR-760-3p	20	22	4	21	44	17	0	36	0	0	0	2	36	44
mmu-miR-1941-3p	14	15	2	44	23	34	0	0	0	0	0	0	0	44
mmu-miR-29b-2-5p	17	15	6	44	31	20	0	0	0	0	0	0	0	44
mmu-miR-743b-3p	8	13	8	20	9	44	0	0	0	0	0	0	0	44
mmu-miR-6952-3p	19	21	9	41	16	38	0	0	10	0	0	0	10	41
mmu-miR-3076-3p	25	14	7	41	38	30	0	0	0	0	0	0	0	41
mmu-miR-1955-5p	27	40	11	31	40	29	0	0	0	0	0	0	0	40
mmu-miR-1955-3p	19	28	12	34	39	32	0	0	0	0	0	13	13	39
mmu-miR-466c-5p	12	18	12	30	39	21	0	0	0	0	0	0	0	39
mmu-miR-6899-3p	8	39	14	23	9	19	0	0	0	0	0	0	0	39
mmu-miR-185-3p	32	26	5	38	21	32	0	0	4	6	0	7	7	38
mmu-miR-6538	37	24	3	7	4	10	68	152	0	7	3	20	152	37
mmu-miR-421-5p	13	14	5	37	20	26	0	0	0	0	0	0	0	37
mmu-miR-7655-3p	23	11	4	37	24	11	0	0	0	0	0	0	0	37
mmu-miR-8094	9	23	8	36	18	18	0	0	0	0	0	7	7	36
mmu-miR-5123	13	18	9	24	21	36	0	0	0	0	0	0	0	36
mmu-miR-669l-5p	21	22	5	36	25	34	0	0	0	0	0	0	0	36
mmu-miR-146b-3p	19	9	3	35	21	28	0	0	0	0	0	0	0	35
mmu-miR-5129-3p	13	18	10	35	14	11	0	0	0	0	0	0	0	35
mmu-miR-205-5p	34	27	13	34	32	18	0	0	0	0	12	36	36	34
mmu-miR-3074-5p	25	28	4	28	34	28	0	0	8	0	0	0	8	34
mmu-miR-5122	34	19	5	13	7	20	0	0	0	0	0	0	0	34
mmu-miR-6911-3p	12	18	6	34	13	32	0	0	0	0	0	0	0	34
mmu-miR-7666-3p	11	9	5	17	18	33	0	0	0	0	0	0	0	33
mmu-miR-378d	17	20	7	22	12	32	0	3	1	2	0	11	11	32
mmu-miR-23a-5p	15	1	0	32	32	16	0	0	0	0	0	0	0	32
mmu-miR-344d-3-5p	7	21	5	8	7	32	0	0	0	0	0	0	0	32
mmu-miR-34a-3p	12	15	7	21	17	32	0	0	0	0	0	0	0	32
mmu-miR-5615-5p	2	15	4	12	7	30	0	0	0	18	0	0	18	30
mmu-miR-150-5p	26	13	3	30	21	19	0	0	0	0	0	0	0	30
mmu-miR-6948-3p	5	10	5	14	14	30	0	0	0	0	0	0	0	30
mmu-miR-7653-3p	11	9	1	10	30	5	0	0	0	0	0	0	0	30
mmu-miR-19b-1-5p	9	6	1	29	25	26	0	0	0	0	0	0	0	29
mmu-miR-9769-3p	23	24	15	29	19	18	0	0	0	0	0	0	0	29
mmu-miR-1945	24	28	4	23	18	13	0	38	0	0	0	0	38	28
mmu-miR-6945-3p	20	13	4	24	28	17	18	0	0	0	0	0	18	28
mmu-miR-1960	6	12	3	23	18	28	0	0	10	0	0	0	10	28
mmu-miR-204-5p	12	16	3	25	6	27	0	0	0	0	0	5	5	27
mmu-miR-107-5p	3	22	4	26	21	17	0	0	0	0	0	0	0	26
mmu-miR-1668	25	14	5	19	25	26	0	0	0	0	0	0	0	26
mmu-miR-19a-5p	10	15	6	19	11	26	0	0	0	0	0	0	0	26
mmu-miR-26a-1-3p	18	6	3	26	19	22	0	0	0	0	0	0	0	26
mmu-miR-7236-3p	9	20	3	19	14	25	0	43	0	0	0	0	43	25
mmu-miR-1929-5p	8	10	2	11	15	25	0	0	3	0	0	0	3	25
mmu-miR-3058-3p	12	15	5	25	11	22	0	0	0	0	0	0	0	25
mmu-miR-694	4	13	4	24	25	5	0	0	0	0	0	0	0	25
mmu-miR-7070-3p	24	19	2	15	25	23	0	0	0	0	0	0	0	25
mmu-miR-3105-3p	11	9	5	14	14	23	0	0	0	0	0	0	0	23
mmu-miR-375-3p	7	16	5	22	11	17	0	52	0	3	0	0	52	22
mmu-miR-12180-3p	18	10	3	17	13	22	0	0	0	0	0	0	0	22
mmu-miR-1969	4	3	3	22	10	3	0	0	0	0	0	0	0	22
mmu-miR-547-3p	6	5	3	11	2	22	0	0	0	0	0	0	0	22
mmu-miR-7646-5p	4	9	1	11	10	22	0	0	0	0	0	0	0	22
mmu-miR-3098-3p	16	20	6	21	18	20	0	0	0	0	0	8	8	21
mmu-miR-1231-5p	10	18	2	21	18	17	0	0	4	0	0	0	4	21
mmu-miR-10a-3p	7	7	2	21	12	17	0	0	0	0	0	0	0	21
mmu-miR-1930-5p	11	9	6	18	19	21	0	0	0	0	0	0	0	21
mmu-miR-3109-5p	10	17	8	21	16	18	0	0	0	0	0	0	0	21
mmu-miR-6989-3p	9	11	3	20	21	17	0	0	0	0	0	0	0	21
mmu-miR-541-5p	10	14	10	15	20	14	0	90	0	0	0	0	90	20
mmu-miR-184-3p	17	8	3	6	11	20	0	0	0	9	30	2	30	20
mmu-miR-3102-3p.2-3p	16	5	0	20	18	19	0	30	10	0	0	0	30	20
mmu-miR-1933-5p	7	10	3	15	20	10	18	0	0	0	0	0	18	20
mmu-miR-193b-5p	6	6	2	8	2	20	0	0	0	0	0	0	0	20
mmu-miR-201-5p	3	4	0	7	2	20	0	0	0	0	0	0	0	20
mmu-miR-675-5p	11	20	13	14	9	20	0	0	0	0	0	0	0	20
mmu-miR-6914-3p	14	6	0	14	20	20	0	0	0	0	0	0	0	20
mmu-miR-6967-3p	10	18	8	8	8	20	0	0	0	0	0	0	0	20
mmu-miR-7680-5p	10	10	3	20	12	9	0	0	0	0	0	0	0	20
mmu-miR-8103	18	19	2	16	12	9	0	58	0	0	0	0	58	19
mmu-miR-6896-5p	10	4	2	13	4	19	0	0	5	0	0	0	5	19
mmu-miR-1941-5p	9	8	3	15	10	19	0	0	0	0	3	0	3	19
mmu-miR-135a-2-3p	0	0	2	6	3	19	0	0	0	0	0	0	0	19
mmu-miR-15a-3p	18	18	7	11	13	19	0	0	0	0	0	0	0	19
mmu-miR-190a-3p	1	8	2	19	7	14	0	0	0	0	0	0	0	19
mmu-miR-297b-5p	5	10	3	12	19	9	0	0	0	0	0	0	0	19
mmu-miR-3069-3p	12	19	6	11	6	16	0	0	0	0	0	0	0	19
mmu-miR-6481	2	19	5	8	8	2	0	0	0	0	0	0	0	19
mmu-miR-7091-3p	8	11	5	19	11	8	0	0	0	0	0	0	0	19
mmu-miR-23b-5p	17	13	12	16	14	18	0	15	0	0	0	0	15	18
mmu-miR-6988-3p	3	15	5	13	13	18	0	0	10	0	0	0	10	18
mmu-miR-7226-3p	4	10	4	18	5	7	0	0	0	10	0	0	10	18
mmu-miR-463-5p	4	15	2	10	18	14	0	0	8	0	0	0	8	18
mmu-miR-1970b-5p	3	15	2	18	11	4	0	0	0	0	0	0	0	18
mmu-miR-3079-5p	13	15	8	10	18	5	0	0	0	0	0	0	0	18
mmu-miR-3084-5p	6	12	4	16	18	6	0	0	0	0	0	0	0	18
mmu-miR-3075-5p	6	13	4	17	10	15	0	40	0	0	0	0	40	17
mmu-miR-3099-3p	14	8	3	17	8	5	0	0	16	10	17	8	17	17
mmu-miR-449b	5	5	4	15	7	17	0	0	0	0	0	0	0	17
mmu-miR-5120	6	17	1	8	9	12	0	0	0	0	0	0	0	17
mmu-miR-5128	7	4	0	17	13	8	0	0	0	0	0	0	0	17
mmu-miR-5709-5p	6	5	4	17	10	17	0	0	0	0	0	0	0	17
mmu-miR-615-5p	8	10	0	14	12	16	13	0	0	3	0	4	13	16
mmu-miR-6933-5p	9	11	3	11	10	16	0	0	12	0	0	0	12	16
mmu-miR-7237-3p	3	6	2	8	4	16	0	0	0	0	0	7	7	16
mmu-miR-6956-3p	8	9	3	9	12	16	0	0	2	0	0	0	2	16
mmu-miR-7677-3p	8	3	4	16	5	9	0	0	0	0	1	0	1	16
mmu-miR-1258-5p	9	3	1	9	16	12	0	0	0	0	0	0	0	16
mmu-miR-135b-5p	5	12	3	16	5	8	0	0	0	0	0	0	0	16
mmu-miR-181b-2-3p	4	2	0	16	2	6	0	0	0	0	0	0	0	16
mmu-miR-1948-5p	13	14	2	5	15	16	0	0	0	0	0	0	0	16
mmu-miR-505-5p	6	3	4	16	13	16	0	0	0	0	0	0	0	16
mmu-miR-669f-5p	5	7	7	16	7	13	0	0	0	0	0	0	0	16
mmu-miR-704	6	8	4	10	14	16	0	0	0	0	0	0	0	16
mmu-miR-3970	5	14	3	15	14	12	0	1	1	2	0	0	2	15
mmu-miR-1982-3p	6	10	2	13	15	10	0	0	0	0	0	0	0	15
mmu-miR-3069-5p	4	8	7	15	12	9	0	0	0	0	0	0	0	15
mmu-miR-3081-3p	10	8	7	15	4	6	0	0	0	0	0	0	0	15
mmu-miR-3473h-5p	10	12	1	13	14	10	0	41	0	15	0	10	41	14
mmu-miR-1199-5p	1	5	1	7	5	14	0	34	0	0	0	3	34	14
mmu-miR-676-3p	8	9	1	12	12	14	0	30	0	0	0	0	30	14
mmu-miR-3066-3p	6	9	1	11	14	14	0	27	0	0	0	0	27	14
mmu-miR-1934-3p	6	4	0	7	10	14	0	0	12	8	0	0	12	14
mmu-miR-374c-3p	5	3	2	1	8	14	0	9	9	4	0	5	9	14
mmu-miR-12189-3p	7	10	3	9	14	9	0	0	1	0	0	0	1	14
mmu-miR-146a-3p	5	4	2	14	4	13	0	0	0	0	0	0	0	14
mmu-miR-1953	9	2	5	14	6	11	0	0	0	0	0	0	0	14
mmu-miR-6990-5p	4	5	1	4	14	3	0	0	0	0	0	0	0	14
mmu-miR-7687-5p	5	14	5	11	12	8	0	0	0	0	0	0	0	14
mmu-miR-7675-3p	6	3	1	4	5	13	0	0	0	6	0	0	6	13
mmu-miR-12185-3p	9	3	4	11	13	11	0	0	0	2	0	0	2	13
mmu-let-7j	8	2	0	3	4	13	0	1	0	1	0	0	1	13
mmu-miR-147-5p	2	1	3	8	0	13	0	0	0	0	0	0	0	13
mmu-miR-1966-3p	5	4	4	10	5	13	0	0	0	0	0	0	0	13
mmu-miR-298-3p	7	13	5	10	8	5	0	0	0	0	0	0	0	13
mmu-miR-3062-5p	7	3	3	13	7	1	0	0	0	0	0	0	0	13
mmu-miR-3074-1-3p	9	6	5	9	13	12	0	0	0	0	0	0	0	13
mmu-miR-340-5p	3	4	1	3	4	13	0	0	0	0	0	0	0	13
mmu-miR-3473g	9	3	1	12	13	2	0	0	0	0	0	0	0	13
mmu-miR-669o-5p	7	5	4	10	8	13	0	0	0	0	0	0	0	13
mmu-miR-6979-3p	3	13	1	6	7	9	0	0	0	0	0	0	0	13
mmu-miR-7091-5p	4	13	1	9	8	7	0	0	0	0	0	0	0	13
mmu-miR-8105	6	3	1	7	7	13	0	0	0	0	0	0	0	13
mmu-miR-7648-3p	9	12	2	11	8	6	0	0	7	0	0	0	7	12
mmu-miR-141-3p	1	7	4	12	1	11	0	0	0	0	3	0	3	12
mmu-miR-3064-5p	3	2	5	11	6	12	0	0	0	0	0	3	3	12
mmu-miR-103-2-5p	4	9	2	6	7	12	0	0	0	0	0	0	0	12
mmu-miR-3092-3p	4	9	1	3	8	12	0	0	0	0	0	0	0	12
mmu-miR-5132-3p	3	3	2	12	4	7	0	0	0	0	0	0	0	12
mmu-miR-5615-3p	6	9	0	6	12	4	0	0	0	0	0	0	0	12
mmu-miR-6900-3p	6	6	1	12	8	6	0	0	0	0	0	0	0	12
mmu-miR-701-3p	5	4	0	11	12	9	0	0	0	0	0	0	0	12
mmu-miR-7081-3p	4	6	3	6	12	8	0	0	0	0	0	0	0	12
mmu-miR-7082-3p	2	5	0	5	12	7	0	0	0	0	0	0	0	12
mmu-miR-1938	6	7	3	9	11	5	0	48	0	0	0	0	48	11
mmu-miR-3103-3p	3	10	1	7	10	11	0	0	0	7	0	0	7	11
mmu-miR-1191a	4	4	1	11	7	9	0	0	0	0	0	0	0	11
mmu-miR-1231-3p	4	4	2	8	5	11	0	0	0	0	0	0	0	11
mmu-miR-2137	11	0	0	0	0	0	0	0	0	0	0	0	0	11
mmu-miR-28c	10	8	3	10	11	10	0	0	0	0	0	0	0	11
mmu-miR-504-5p	0	0	0	0	0	11	0	0	0	0	0	0	0	11
mmu-miR-5616-3p	4	4	2	11	7	7	0	0	0	0	0	0	0	11
mmu-miR-652-5p	11	3	1	10	8	3	0	0	0	0	0	0	0	11
mmu-miR-6546-5p	6	2	0	1	2	11	0	0	0	0	0	0	0	11
mmu-miR-669e-5p	8	5	3	11	5	8	0	0	0	0	0	0	0	11
mmu-miR-6994-5p	0	7	2	11	3	0	0	0	0	0	0	0	0	11
mmu-miR-701-5p	2	3	3	11	3	10	0	0	0	0	0	0	0	11
mmu-miR-7018-3p	2	5	0	11	7	3	0	0	0	0	0	0	0	11
mmu-miR-12201-3p	3	0	0	6	4	10	0	25	0	0	0	0	25	10
mmu-miR-1298-5p	4	4	0	10	4	5	0	0	12	0	0	0	12	10
mmu-miR-5132-5p	0	2	0	10	6	3	0	0	0	0	0	4	4	10
mmu-miR-6236	10	9	7	1	1	0	0	0	0	0	1	0	1	10
mmu-miR-139-3p	3	3	0	6	8	10	0	0	0	0	0	0	0	10
mmu-miR-1927	10	9	3	8	5	10	0	0	0	0	0	0	0	10
mmu-miR-1956	6	10	1	7	8	10	0	0	0	0	0	0	0	10
mmu-miR-219b-3p	10	6	1	10	4	10	0	0	0	0	0	0	0	10
mmu-miR-219c-3p	10	6	1	9	5	8	0	0	0	0	0	0	0	10
mmu-miR-384-5p	0	10	7	8	2	4	0	0	0	0	0	0	0	10
mmu-miR-6932-5p	3	4	0	3	10	4	0	0	0	0	0	0	0	10
mmu-miR-6935-3p	5	0	3	10	5	3	0	0	0	0	0	0	0	10
mmu-miR-6963-3p	6	1	5	7	7	10	0	0	0	0	0	0	0	10
mmu-miR-6970-5p	5	6	1	10	10	3	0	0	0	0	0	0	0	10
mmu-miR-7063-5p	2	3	0	10	6	4	0	0	0	0	0	0	0	10
mmu-miR-7680-3p	6	4	1	6	10	7	0	0	0	0	0	0	0	10
mmu-miR-451a	4	9	0	2	3	3	0	0	11	41	5	41	41	9
mmu-miR-7017-5p	1	3	0	9	4	5	11	0	14	0	0	0	14	9
mmu-miR-3057-3p	6	3	2	7	9	4	0	0	11	0	0	0	11	9
mmu-miR-3110-5p	9	5	4	4	1	1	0	0	0	11	0	0	11	9
mmu-miR-1b-3p	2	0	2	9	2	7	0	0	0	0	0	0	0	9
mmu-miR-200b-3p	1	5	0	3	9	2	0	0	0	0	0	0	0	9
mmu-miR-365-1-5p	2	4	0	6	5	9	0	0	0	0	0	0	0	9
mmu-miR-483-5p	0	0	1	4	1	9	0	0	0	0	0	0	0	9
mmu-miR-5133	5	5	1	3	1	9	0	0	0	0	0	0	0	9
mmu-miR-5620-5p	5	5	1	9	4	2	0	0	0	0	0	0	0	9
mmu-miR-6418-3p	4	6	6	9	8	7	0	0	0	0	0	0	0	9
mmu-miR-6996-5p	1	2	2	4	2	9	0	0	0	0	0	0	0	9
mmu-miR-6998-3p	0	1	0	9	6	3	0	0	0	0	0	0	0	9
mmu-miR-743a-3p	4	2	0	2	3	9	0	0	0	0	0	0	0	9
mmu-miR-7658-3p	3	3	0	2	9	4	0	0	0	0	0	0	0	9
mmu-miR-874-3p	5	9	2	2	1	4	0	0	0	0	0	0	0	9
mmu-miR-7658-5p	7	2	1	5	8	4	18	0	10	0	0	0	18	8
mmu-miR-8118	2	3	1	6	5	8	0	0	7	0	0	0	7	8
mmu-miR-12196-5p	1	2	2	0	8	4	0	0	0	0	0	0	0	8
mmu-miR-3064-3p	3	3	0	8	5	5	0	0	0	0	0	0	0	8
mmu-miR-3091-3p	3	4	0	8	3	3	0	0	0	0	0	0	0	8
mmu-miR-3095-5p	2	8	5	3	3	8	0	0	0	0	0	0	0	8
mmu-miR-3097-3p	1	0	0	8	0	5	0	0	0	0	0	0	0	8
mmu-miR-465a-5p	1	0	0	0	8	4	0	0	0	0	0	0	0	8
mmu-miR-466d-5p	8	3	1	8	3	8	0	0	0	0	0	0	0	8
mmu-miR-466n-5p	8	3	1	8	3	8	0	0	0	0	0	0	0	8
mmu-miR-491-5p	4	6	0	7	8	7	0	0	0	0	0	0	0	8
mmu-miR-6399	4	1	1	8	6	4	0	0	0	0	0	0	0	8
mmu-miR-693-3p	8	6	0	4	1	5	0	0	0	0	0	0	0	8
mmu-miR-6967-5p	4	0	0	8	2	0	0	0	0	0	0	0	0	8
mmu-miR-6977-3p	4	6	5	1	6	8	0	0	0	0	0	0	0	8
mmu-miR-6997-5p	4	2	0	5	8	4	0	0	0	0	0	0	0	8
mmu-miR-7009-5p	4	5	0	8	3	0	0	0	0	0	0	0	0	8
mmu-miR-7032-3p	6	2	0	4	8	3	0	0	0	0	0	0	0	8
mmu-miR-7036b-5p	2	3	0	8	2	2	0	0	0	0	0	0	0	8
mmu-miR-7227-3p	3	0	3	8	3	2	0	0	0	0	0	0	0	8
mmu-miR-7654-5p	0	0	0	6	2	8	0	0	0	0	0	0	0	8
mmu-miR-7669-5p	3	0	3	7	8	3	0	0	0	0	0	0	0	8
mmu-miR-411-5p	4	5	1	4	7	2	0	88	0	19	5	47	88	7
mmu-miR-7075-3p	5	7	1	2	7	7	0	0	0	0	0	4	4	7
mmu-miR-200c-3p	7	1	1	7	4	4	1	0	0	0	0	2	2	7
mmu-miR-101b-5p	5	1	0	7	1	4	0	0	0	0	0	0	0	7
mmu-miR-12202-3p	0	1	2	0	1	7	0	0	0	0	0	0	0	7
mmu-miR-124b-3p	7	4	1	2	3	7	0	0	0	0	0	0	0	7
mmu-miR-1963	1	6	3	6	4	7	0	0	0	0	0	0	0	7
mmu-miR-219b-5p	0	1	0	0	0	7	0	0	0	0	0	0	0	7
mmu-miR-3077-3p	0	5	1	7	4	3	0	0	0	0	0	0	0	7
mmu-miR-3101-5p	3	3	1	2	2	7	0	0	0	0	0	0	0	7
mmu-miR-3102-5p	1	0	0	2	7	2	0	0	0	0	0	0	0	7
mmu-miR-466n-3p	3	3	0	7	4	4	0	0	0	0	0	0	0	7
mmu-miR-5113	3	4	1	4	3	7	0	0	0	0	0	0	0	7
mmu-miR-682	1	2	7	3	0	0	0	0	0	0	0	0	0	7
mmu-miR-6943-3p	2	3	2	7	0	1	0	0	0	0	0	0	0	7
mmu-miR-6955-5p	2	3	0	7	4	2	0	0	0	0	0	0	0	7
mmu-miR-6975-3p	4	1	0	7	0	0	0	0	0	0	0	0	0	7
mmu-miR-7033-5p	7	1	1	3	4	0	0	0	0	0	0	0	0	7
mmu-miR-7054-3p	4	4	1	7	2	0	0	0	0	0	0	0	0	7
mmu-miR-7059-5p	1	2	0	0	0	7	0	0	0	0	0	0	0	7
mmu-miR-7071-3p	3	1	0	7	7	2	0	0	0	0	0	0	0	7
mmu-miR-7653-5p	4	7	1	6	6	4	0	0	0	0	0	0	0	7
mmu-miR-702-5p	3	2	0	1	6	4	0	52	0	0	1	0	52	6
mmu-miR-5627-3p	0	2	1	6	1	0	0	0	0	0	4	0	4	6
mmu-miR-101c	1	2	1	2	0	6	0	0	0	0	0	0	0	6
mmu-miR-1198-3p	3	6	0	0	0	5	0	0	0	0	0	0	0	6
mmu-miR-12186-3p	6	0	0	0	0	0	0	0	0	0	0	0	0	6
mmu-miR-12194-3p	1	6	1	3	3	4	0	0	0	0	0	0	0	6
mmu-miR-126b-3p	2	3	1	2	6	2	0	0	0	0	0	0	0	6
mmu-miR-135b-3p	2	3	0	6	4	1	0	0	0	0	0	0	0	6
mmu-miR-149-3p	4	0	0	3	6	4	0	0	0	0	0	0	0	6
mmu-miR-181d-3p	2	1	1	6	3	1	0	0	0	0	0	0	0	6
mmu-miR-192-3p	4	2	0	6	3	0	0	0	0	0	0	0	0	6
mmu-miR-219c-5p	2	2	0	3	4	6	0	0	0	0	0	0	0	6
mmu-miR-295-3p	0	0	0	0	0	6	0	0	0	0	0	0	0	6
mmu-miR-3079-3p	3	2	0	2	6	4	0	0	0	0	0	0	0	6
mmu-miR-3083-5p	0	2	0	0	1	6	0	0	0	0	0	0	0	6
mmu-miR-3103-5p	1	1	1	5	0	6	0	0	0	0	0	0	0	6
mmu-miR-3113-3p	0	1	0	6	2	4	0	0	0	0	0	0	0	6
mmu-miR-344c-3p	1	6	0	5	4	2	0	0	0	0	0	0	0	6
mmu-miR-384-3p	4	2	1	1	2	6	0	0	0	0	0	0	0	6
mmu-miR-5622-5p	1	2	0	6	0	5	0	0	0	0	0	0	0	6
mmu-miR-669h-5p	4	1	2	3	1	6	0	0	0	0	0	0	0	6
mmu-miR-6913-3p	2	3	1	6	2	5	0	0	0	0	0	0	0	6
mmu-miR-6931-3p	1	0	2	3	3	6	0	0	0	0	0	0	0	6
mmu-miR-6940-3p	2	1	0	1	2	6	0	0	0	0	0	0	0	6
mmu-miR-6951-5p	1	1	0	3	6	0	0	0	0	0	0	0	0	6
mmu-miR-6953-3p	1	6	0	2	4	3	0	0	0	0	0	0	0	6
mmu-miR-6954-3p	0	4	1	6	5	5	0	0	0	0	0	0	0	6
mmu-miR-6971-3p	2	0	1	2	0	6	0	0	0	0	0	0	0	6
mmu-miR-6994-3p	1	0	1	5	0	6	0	0	0	0	0	0	0	6
mmu-miR-6995-3p	0	1	1	6	6	4	0	0	0	0	0	0	0	6
mmu-miR-7021-5p	6	3	1	6	3	6	0	0	0	0	0	0	0	6
mmu-miR-7042-5p	6	6	1	2	4	1	0	0	0	0	0	0	0	6
mmu-miR-7043-3p	0	2	0	6	0	2	0	0	0	0	0	0	0	6
mmu-miR-7052-3p	5	6	0	4	5	3	0	0	0	0	0	0	0	6
mmu-miR-7064-5p	3	0	1	4	0	6	0	0	0	0	0	0	0	6
mmu-miR-7083-5p	1	0	0	3	6	4	0	0	0	0	0	0	0	6
mmu-miR-7117-3p	3	3	1	3	5	6	0	0	0	0	0	0	0	6
mmu-miR-7212-5p	0	0	0	2	3	6	0	0	0	0	0	0	0	6
mmu-miR-760-5p	4	0	0	2	6	0	0	0	0	0	0	0	0	6
mmu-miR-7661-3p	2	2	1	3	4	6	0	0	0	0	0	0	0	6
mmu-miR-7681-5p	5	2	0	1	0	6	0	0	0	0	0	0	0	6
mmu-miR-7682-3p	4	2	0	6	6	5	0	0	0	0	0	0	0	6
mmu-miR-8097	5	6	1	3	4	2	0	0	0	0	0	0	0	6
mmu-miR-883a-3p	0	2	1	6	3	4	0	0	0	0	0	0	0	6
mmu-miR-1943-3p	4	1	0	4	2	5	0	51	4	0	0	0	51	5
mmu-miR-7041-5p	2	1	1	5	4	5	0	48	0	0	0	0	48	5
mmu-miR-3572-5p	2	3	1	3	5	0	13	0	0	0	0	0	13	5
mmu-miR-6923-3p	0	0	0	0	0	5	0	0	0	0	0	8	8	5
mmu-miR-7662-5p	1	2	0	5	0	2	0	0	0	4	0	0	4	5
mmu-miR-1936	0	5	1	0	2	0	0	0	0	0	0	0	0	5
mmu-miR-3091-5p	1	2	2	2	3	5	0	0	0	0	0	0	0	5
mmu-miR-3100-3p	0	4	2	1	4	5	0	0	0	0	0	0	0	5
mmu-miR-3112-5p	2	2	1	0	5	2	0	0	0	0	0	0	0	5
mmu-miR-452-3p	3	2	0	5	4	3	0	0	0	0	0	0	0	5
mmu-miR-471-3p	2	0	0	2	4	5	0	0	0	0	0	0	0	5
mmu-miR-511-3p	1	1	0	2	1	5	0	0	0	0	0	0	0	5
mmu-miR-5617-3p	3	3	0	4	5	3	0	0	0	0	0	0	0	5
mmu-miR-5617-5p	0	5	1	1	1	1	0	0	0	0	0	0	0	5
mmu-miR-5626-3p	5	2	0	5	4	4	0	0	0	0	0	0	0	5
mmu-miR-6546-3p	5	0	0	4	3	0	0	0	0	0	0	0	0	5
mmu-miR-676-5p	0	2	1	1	0	5	0	0	0	0	0	0	0	5
mmu-miR-6911-5p	5	3	0	3	4	3	0	0	0	0	0	0	0	5
mmu-miR-6916-5p	0	0	0	0	5	1	0	0	0	0	0	0	0	5
mmu-miR-6958-3p	3	2	0	5	5	5	0	0	0	0	0	0	0	5
mmu-miR-6970-3p	1	5	1	3	4	5	0	0	0	0	0	0	0	5
mmu-miR-6976-3p	2	0	0	1	5	1	0	0	0	0	0	0	0	5
mmu-miR-7041-3p	1	0	3	0	1	5	0	0	0	0	0	0	0	5
mmu-miR-7054-5p	5	2	1	2	3	0	0	0	0	0	0	0	0	5
mmu-miR-7063-3p	2	0	0	5	1	2	0	0	0	0	0	0	0	5
mmu-miR-7067-3p	4	1	1	5	5	4	0	0	0	0	0	0	0	5
mmu-miR-7069-5p	1	0	0	5	2	1	0	0	0	0	0	0	0	5
mmu-miR-7073-5p	2	3	1	1	5	3	0	0	0	0	0	0	0	5
mmu-miR-7084-5p	0	1	0	1	5	2	0	0	0	0	0	0	0	5
mmu-miR-7085-3p	0	1	0	5	2	2	0	0	0	0	0	0	0	5
mmu-miR-7116-3p	5	1	0	3	5	2	0	0	0	0	0	0	0	5
mmu-miR-7651-5p	1	2	0	1	0	5	0	0	0	0	0	0	0	5
mmu-miR-7652-3p	1	0	0	5	4	2	0	0	0	0	0	0	0	5
mmu-miR-7659-3p	1	1	0	0	1	5	0	0	0	0	0	0	0	5
mmu-miR-7662-3p	0	0	0	0	5	0	0	0	0	0	0	0	0	5
mmu-miR-7664-5p	0	0	2	5	0	1	0	0	0	0	0	0	0	5
mmu-miR-7674-3p	4	5	0	2	2	2	0	0	0	0	0	0	0	5
mmu-miR-8106	1	5	0	0	1	3	0	0	0	0	0	0	0	5
mmu-miR-6948-5p	2	1	2	3	2	4	0	45	0	0	0	0	45	4
mmu-miR-409-3p	1	0	0	2	1	4	0	1	15	16	3	1	16	4
mmu-miR-410-3p	4	1	0	2	3	0	0	0	3	6	0	16	16	4
mmu-miR-7014-5p	1	2	0	3	4	3	0	0	0	9	0	0	9	4
mmu-miR-7655-5p	4	2	0	2	3	0	0	0	6	9	0	0	9	4
mmu-miR-7093-3p	2	2	1	2	2	4	0	0	4	7	0	0	7	4
mmu-miR-6935-5p	4	1	0	2	4	4	0	0	0	1	0	4	4	4
mmu-miR-1199-3p	0	0	0	1	0	4	0	0	0	0	0	0	0	4
mmu-miR-12181-3p	1	0	0	1	2	4	0	0	0	0	0	0	0	4
mmu-miR-12193-5p	4	2	0	1	1	1	0	0	0	0	0	0	0	4
mmu-miR-145b	1	0	0	0	1	4	0	0	0	0	0	0	0	4
mmu-miR-1907	0	0	0	0	4	1	0	0	0	0	0	0	0	4
mmu-miR-1930-3p	4	2	0	1	2	2	0	0	0	0	0	0	0	4
mmu-miR-1958	0	4	1	1	0	0	0	0	0	0	0	0	0	4
mmu-miR-1964-5p	3	2	0	4	2	1	0	0	0	0	0	0	0	4
mmu-miR-301b-5p	4	2	0	1	3	2	0	0	0	0	0	0	0	4
mmu-miR-3088-3p	0	1	0	0	2	4	0	0	0	0	0	0	0	4
mmu-miR-3101-3p	4	0	0	1	1	1	0	0	0	0	0	0	0	4
mmu-miR-3105-5p	2	2	1	2	4	4	0	0	0	0	0	0	0	4
mmu-miR-3110-3p	4	1	3	4	3	1	0	0	0	0	0	0	0	4
mmu-miR-320-5p	4	0	0	2	1	0	0	0	0	0	0	0	0	4
mmu-miR-3474	0	1	0	4	0	2	0	0	0	0	0	0	0	4
mmu-miR-379-5p	4	0	1	0	0	0	0	0	0	0	0	0	0	4
mmu-miR-383-3p	0	0	0	1	4	2	0	0	0	0	0	0	0	4
mmu-miR-3962	0	4	0	0	0	1	0	0	0	0	0	0	0	4
mmu-miR-471-5p	0	3	1	4	3	3	0	0	0	0	0	0	0	4
mmu-miR-497a-3p	1	1	0	0	0	4	0	0	0	0	0	0	0	4
mmu-miR-5116	3	1	1	2	2	4	0	0	0	0	0	0	0	4
mmu-miR-5616-5p	0	1	1	4	0	1	0	0	0	0	0	0	0	4
mmu-miR-5619-3p	3	0	0	4	2	4	0	0	0	0	0	0	0	4
mmu-miR-5621-3p	4	4	0	3	0	1	0	0	0	0	0	0	0	4
mmu-miR-669d-5p	0	0	4	4	0	4	0	0	0	0	0	0	0	4
mmu-miR-6904-3p	0	0	0	2	1	4	0	0	0	0	0	0	0	4
mmu-miR-6909-5p	2	1	0	1	4	3	0	0	0	0	0	0	0	4
mmu-miR-6922-5p	1	3	0	4	1	1	0	0	0	0	0	0	0	4
mmu-miR-6932-3p	1	3	0	4	0	1	0	0	0	0	0	0	0	4
mmu-miR-6936-3p	4	1	0	3	4	2	0	0	0	0	0	0	0	4
mmu-miR-6939-3p	1	0	0	4	2	4	0	0	0	0	0	0	0	4
mmu-miR-6959-3p	0	0	3	3	4	1	0	0	0	0	0	0	0	4
mmu-miR-6968-3p	4	4	2	2	1	0	0	0	0	0	0	0	0	4
mmu-miR-6986-5p	0	2	0	4	1	2	0	0	0	0	0	0	0	4
mmu-miR-7013-3p	2	4	0	0	0	2	0	0	0	0	0	0	0	4
mmu-miR-7013-5p	1	0	0	0	3	4	0	0	0	0	0	0	0	4
mmu-miR-7024-5p	0	0	0	0	4	0	0	0	0	0	0	0	0	4
mmu-miR-7026-3p	0	4	1	3	0	0	0	0	0	0	0	0	0	4
mmu-miR-7031-5p	1	4	1	0	2	2	0	0	0	0	0	0	0	4
mmu-miR-7049-5p	4	1	1	1	1	4	0	0	0	0	0	0	0	4
mmu-miR-7057-5p	0	1	0	4	2	1	0	0	0	0	0	0	0	4
mmu-miR-7083-3p	0	0	1	4	3	4	0	0	0	0	0	0	0	4
mmu-miR-7093-5p	0	0	1	4	2	4	0	0	0	0	0	0	0	4
mmu-miR-7117-5p	4	4	2	3	1	0	0	0	0	0	0	0	0	4
mmu-miR-7118-3p	4	2	1	4	0	1	0	0	0	0	0	0	0	4
mmu-miR-7236-5p	1	4	1	3	2	4	0	0	0	0	0	0	0	4
mmu-miR-7647-5p	3	4	0	3	0	0	0	0	0	0	0	0	0	4
mmu-miR-7668-5p	1	4	0	1	0	4	0	0	0	0	0	0	0	4
mmu-miR-7675-5p	2	0	0	3	4	4	0	0	0	0	0	0	0	4
mmu-miR-873a-5p	0	2	1	0	2	4	0	0	0	0	0	0	0	4
mmu-miR-874-5p	0	0	0	0	1	4	0	0	0	0	0	0	0	4
mmu-miR-881-5p	0	0	0	1	0	4	0	0	0	0	0	0	0	4
mmu-miR-935	4	2	1	4	4	2	0	0	0	0	0	0	0	4
mmu-miR-122-5p	2	1	0	0	3	0	0	0	0	14	0	0	14	3
mmu-miR-3112-3p	0	0	1	2	3	2	0	0	0	12	0	0	12	3
mmu-miR-7030-3p	0	0	1	1	3	1	0	0	1	0	0	0	1	3
mmu-let-7k	1	0	0	1	2	3	0	0	0	0	0	0	0	3
mmu-miR-103-1-5p	0	1	0	3	2	2	0	0	0	0	0	0	0	3
mmu-miR-12193-3p	1	1	0	3	2	2	0	0	0	0	0	0	0	3
mmu-miR-12205-3p	0	0	0	0	0	3	0	0	0	0	0	0	0	3
mmu-miR-141-5p	1	0	0	3	0	3	0	0	0	0	0	0	0	3
mmu-miR-187-5p	1	1	0	3	2	2	0	0	0	0	0	0	0	3
mmu-miR-1892	0	0	0	3	0	0	0	0	0	0	0	0	0	3
mmu-miR-1893	1	1	3	2	2	1	0	0	0	0	0	0	0	3
mmu-miR-18b-5p	2	0	0	0	0	3	0	0	0	0	0	0	0	3
mmu-miR-1902	1	0	3	1	0	2	0	0	0	0	0	0	0	3
mmu-miR-1932	2	2	0	3	1	2	0	0	0	0	0	0	0	3
mmu-miR-1951	0	0	0	1	1	3	0	0	0	0	0	0	0	3
mmu-miR-1b-5p	0	0	0	0	3	3	0	0	0	0	0	0	0	3
mmu-miR-216b-5p	0	0	0	0	0	3	0	0	0	0	0	0	0	3
mmu-miR-217-5p	0	0	0	1	0	3	0	0	0	0	0	0	0	3
mmu-miR-224-3p	0	3	0	1	3	3	0	0	0	0	0	0	0	3
mmu-miR-3058-5p	1	1	0	3	1	0	0	0	0	0	0	0	0	3
mmu-miR-3081-5p	0	0	0	2	3	0	0	0	0	0	0	0	0	3
mmu-miR-3086-3p	2	3	0	1	1	1	0	0	0	0	0	0	0	3
mmu-miR-3087-3p	3	1	1	1	3	2	0	0	0	0	0	0	0	3
mmu-miR-3092-5p	1	0	0	1	3	1	0	0	0	0	0	0	0	3
mmu-miR-325-3p	1	3	2	2	1	1	0	0	0	0	0	0	0	3
mmu-miR-325-5p	0	1	0	1	1	3	0	0	0	0	0	0	0	3
mmu-miR-3473f	3	0	0	1	3	0	0	0	0	0	0	0	0	3
mmu-miR-3547-3p	1	1	0	3	2	0	0	0	0	0	0	0	0	3
mmu-miR-3618-5p	0	0	0	1	3	0	0	0	0	0	0	0	0	3
mmu-miR-3620-5p	0	0	0	0	3	0	0	0	0	0	0	0	0	3
mmu-miR-450a-2-3p	0	3	0	2	0	3	0	0	0	0	0	0	0	3
mmu-miR-491-3p	2	0	1	3	3	2	0	0	0	0	0	0	0	3
mmu-miR-497b	2	0	2	3	3	0	0	0	0	0	0	0	0	3
mmu-miR-5101	1	2	1	2	2	3	0	0	0	0	0	0	0	3
mmu-miR-5624-3p	1	3	0	2	0	1	0	0	0	0	0	0	0	3
mmu-miR-5709-3p	0	2	0	2	1	3	0	0	0	0	0	0	0	3
mmu-miR-592-5p	0	1	1	3	0	0	0	0	0	0	0	0	0	3
mmu-miR-598-5p	2	2	1	0	2	3	0	0	0	0	0	0	0	3
mmu-miR-669e-3p	3	0	2	1	1	3	0	0	0	0	0	0	0	3
mmu-miR-6912-3p	0	0	1	0	2	3	0	0	0	0	0	0	0	3
mmu-miR-6915-3p	2	0	0	2	3	1	0	0	0	0	0	0	0	3
mmu-miR-6919-3p	0	0	0	2	3	1	0	0	0	0	0	0	0	3
mmu-miR-6925-5p	3	1	1	1	0	2	0	0	0	0	0	0	0	3
mmu-miR-6927-3p	3	0	0	2	0	1	0	0	0	0	0	0	0	3
mmu-miR-6936-5p	3	1	0	0	2	0	0	0	0	0	0	0	0	3
mmu-miR-6946-5p	0	0	0	1	3	2	0	0	0	0	0	0	0	3
mmu-miR-6947-3p	0	0	0	0	3	0	0	0	0	0	0	0	0	3
mmu-miR-6955-3p	0	0	0	0	3	1	0	0	0	0	0	0	0	3
mmu-miR-6966-3p	3	2	0	3	3	2	0	0	0	0	0	0	0	3
mmu-miR-6977-5p	3	0	0	0	0	0	0	0	0	0	0	0	0	3
mmu-miR-6987-3p	0	0	0	3	1	1	0	0	0	0	0	0	0	3
mmu-miR-6988-5p	0	0	0	0	3	0	0	0	0	0	0	0	0	3
mmu-miR-6991-3p	3	1	0	1	3	2	0	0	0	0	0	0	0	3
mmu-miR-6992-5p	3	0	0	1	2	0	0	0	0	0	0	0	0	3
mmu-miR-7009-3p	1	2	0	2	3	0	0	0	0	0	0	0	0	3
mmu-miR-7020-5p	0	0	0	3	0	0	0	0	0	0	0	0	0	3
mmu-miR-7025-3p	3	0	0	0	0	2	0	0	0	0	0	0	0	3
mmu-miR-7028-5p	1	0	0	3	0	0	0	0	0	0	0	0	0	3
mmu-miR-7029-5p	1	1	0	0	3	2	0	0	0	0	0	0	0	3
mmu-miR-7036a-3p	1	2	1	3	0	1	0	0	0	0	0	0	0	3
mmu-miR-7053-3p	2	0	1	3	2	2	0	0	0	0	0	0	0	3
mmu-miR-7057-3p	0	0	0	3	0	3	0	0	0	0	0	0	0	3
mmu-miR-7060-3p	0	0	0	3	1	3	0	0	0	0	0	0	0	3
mmu-miR-7065-3p	1	2	0	0	3	1	0	0	0	0	0	0	0	3
mmu-miR-7068-5p	0	0	1	0	3	2	0	0	0	0	0	0	0	3
mmu-miR-7071-5p	1	0	0	2	3	0	0	0	0	0	0	0	0	3
mmu-miR-7089-3p	0	3	0	0	2	1	0	0	0	0	0	0	0	3
mmu-miR-7089-5p	0	3	0	1	0	0	0	0	0	0	0	0	0	3
mmu-miR-7119-3p	0	0	0	0	3	1	0	0	0	0	0	0	0	3
mmu-miR-7212-3p	0	1	0	2	3	0	0	0	0	0	0	0	0	3
mmu-miR-7240-5p	1	1	0	1	3	1	0	0	0	0	0	0	0	3
mmu-miR-743b-5p	1	1	0	1	1	3	0	0	0	0	0	0	0	3
mmu-miR-763	3	3	0	1	3	0	0	0	0	0	0	0	0	3
mmu-miR-7656-3p	2	0	1	2	3	2	0	0	0	0	0	0	0	3
mmu-miR-7656-5p	0	0	0	1	0	3	0	0	0	0	0	0	0	3
mmu-miR-7663-3p	1	2	0	1	2	3	0	0	0	0	0	0	0	3
mmu-miR-7670-3p	0	2	0	3	0	2	0	0	0	0	0	0	0	3
mmu-miR-7671-3p	1	1	0	3	1	0	0	0	0	0	0	0	0	3
mmu-miR-7688-5p	3	0	1	2	2	0	0	0	0	0	0	0	0	3
mmu-miR-8098	1	1	0	2	2	3	0	0	0	0	0	0	0	3
mmu-miR-8120	0	0	0	0	3	2	0	0	0	0	0	0	0	3
mmu-miR-878-3p	3	0	0	3	0	3	0	0	0	0	0	0	0	3
mmu-miR-92b-5p	1	2	0	1	3	1	0	0	0	0	0	0	0	3
mmu-miR-9b-5p	0	0	0	0	0	3	0	0	0	0	0	0	0	3
mmu-miR-208a-3p	0	0	0	0	0	2	19	0	146	0	10	16	146	2
mmu-miR-6993-5p	1	2	0	2	0	0	0	42	0	0	0	0	42	2
mmu-miR-144-5p	2	2	0	0	0	1	0	0	0	37	0	11	37	2
mmu-miR-381-3p	2	2	0	0	1	0	16	0	0	13	0	1	16	2
mmu-miR-136-3p	0	2	0	0	0	0	0	0	0	11	6	7	11	2
mmu-miR-6923-5p	0	0	0	0	2	1	0	0	0	0	0	9	9	2
mmu-miR-6952-5p	0	0	0	2	1	0	0	0	5	0	0	7	7	2
mmu-miR-429-3p	0	0	0	2	0	0	0	0	0	0	4	0	4	2
mmu-miR-223-3p	1	0	1	2	0	1	0	0	0	0	0	2	2	2
mmu-miR-338-3p	0	0	0	0	0	2	0	0	0	0	1	0	1	2
mmu-miR-12182-3p	1	1	1	2	1	2	0	0	0	0	0	0	0	2
mmu-miR-12184-5p	0	0	0	2	0	0	0	0	0	0	0	0	0	2
mmu-miR-12187-3p	1	2	1	0	0	1	0	0	0	0	0	0	0	2
mmu-miR-12202-5p	0	0	0	0	2	0	0	0	0	0	0	0	0	2
mmu-miR-12206-5p	0	1	1	0	2	1	0	0	0	0	0	0	0	2
mmu-miR-1247-5p	1	0	0	0	0	2	0	0	0	0	0	0	0	2
mmu-miR-126b-5p	2	0	0	2	0	2	0	0	0	0	0	0	0	2
mmu-miR-138-2-3p	2	0	0	1	1	2	0	0	0	0	0	0	0	2
mmu-miR-150-3p	0	0	0	0	2	0	0	0	0	0	0	0	0	2
mmu-miR-1929-3p	1	0	0	2	1	2	0	0	0	0	0	0	0	2
mmu-miR-194-2-3p	2	2	0	2	2	1	0	0	0	0	0	0	0	2
mmu-miR-1970c-5p	0	2	0	2	0	1	0	0	0	0	0	0	0	2
mmu-miR-1982-5p	2	0	0	0	0	0	0	0	0	0	0	0	0	2
mmu-miR-1a-1-5p	0	0	0	0	0	2	0	0	0	0	0	0	0	2
mmu-miR-203b-3p	0	0	0	2	0	0	0	0	0	0	0	0	0	2
mmu-miR-216a-5p	0	0	0	0	0	2	0	0	0	0	0	0	0	2
mmu-miR-28b	0	2	1	2	2	1	0	0	0	0	0	0	0	2
mmu-miR-292a-3p	0	2	0	0	0	0	0	0	0	0	0	0	0	2
mmu-miR-300-3p	1	2	0	1	0	2	0	0	0	0	0	0	0	2
mmu-miR-3065-3p	0	0	0	0	2	0	0	0	0	0	0	0	0	2
mmu-miR-3065-5p	0	0	0	2	0	1	0	0	0	0	0	0	0	2
mmu-miR-3076-5p	0	1	1	2	0	1	0	0	0	0	0	0	0	2
mmu-miR-3094-5p	1	1	1	0	1	2	0	0	0	0	0	0	0	2
mmu-miR-3100-5p	1	2	0	0	1	0	0	0	0	0	0	0	0	2
mmu-miR-3108-3p	0	1	0	2	2	1	0	0	0	0	0	0	0	2
mmu-miR-342-5p	2	2	0	2	1	0	0	0	0	0	0	0	0	2
mmu-miR-3475-3p	0	0	0	0	1	2	0	0	0	0	0	0	0	2
mmu-miR-374c-5p	1	2	0	0	0	1	0	0	0	0	0	0	0	2
mmu-miR-448-5p	0	0	0	2	0	0	0	0	0	0	0	0	0	2
mmu-miR-546	0	1	0	2	0	0	0	0	0	0	0	0	0	2
mmu-miR-5619-5p	0	0	0	2	0	1	0	0	0	0	0	0	0	2
mmu-miR-5622-3p	2	0	0	0	0	0	0	0	0	0	0	0	0	2
mmu-miR-5624-5p	0	2	0	0	1	0	0	0	0	0	0	0	0	2
mmu-miR-5626-5p	2	0	0	1	1	0	0	0	0	0	0	0	0	2
mmu-miR-670-3p	1	0	0	0	0	2	0	0	0	0	0	0	0	2
mmu-miR-678	0	1	2	0	0	0	0	0	0	0	0	0	0	2
mmu-miR-679-5p	2	0	0	0	0	0	0	0	0	0	0	0	0	2
mmu-miR-686	0	0	0	2	1	0	0	0	0	0	0	0	0	2
mmu-miR-6899-5p	0	0	0	2	1	0	0	0	0	0	0	0	0	2
mmu-miR-6900-5p	0	0	0	0	0	2	0	0	0	0	0	0	0	2
mmu-miR-6901-5p	2	0	0	2	2	2	0	0	0	0	0	0	0	2
mmu-miR-6902-5p	1	0	1	2	1	1	0	0	0	0	0	0	0	2
mmu-miR-6903-5p	0	1	2	0	0	0	0	0	0	0	0	0	0	2
mmu-miR-6905-3p	0	0	0	2	2	2	0	0	0	0	0	0	0	2
mmu-miR-6910-3p	1	0	0	0	2	1	0	0	0	0	0	0	0	2
mmu-miR-6912-5p	1	0	0	0	2	0	0	0	0	0	0	0	0	2
mmu-miR-6915-5p	0	0	1	0	0	2	0	0	0	0	0	0	0	2
mmu-miR-6916-3p	2	0	0	0	0	0	0	0	0	0	0	0	0	2
mmu-miR-6919-5p	0	0	1	0	2	0	0	0	0	0	0	0	0	2
mmu-miR-6922-3p	2	0	0	2	0	1	0	0	0	0	0	0	0	2
mmu-miR-6928-3p	0	1	0	0	0	2	0	0	0	0	0	0	0	2
mmu-miR-6929-3p	0	2	0	0	0	1	0	0	0	0	0	0	0	2
mmu-miR-6933-3p	0	1	1	0	1	2	0	0	0	0	0	0	0	2
mmu-miR-6941-3p	0	2	0	1	0	1	0	0	0	0	0	0	0	2
mmu-miR-6943-5p	0	0	0	2	0	1	0	0	0	0	0	0	0	2
mmu-miR-6946-3p	2	0	1	0	0	2	0	0	0	0	0	0	0	2
mmu-miR-6947-5p	0	2	0	1	0	0	0	0	0	0	0	0	0	2
mmu-miR-6959-5p	0	1	0	2	1	0	0	0	0	0	0	0	0	2
mmu-miR-6965-3p	1	2	1	2	2	2	0	0	0	0	0	0	0	2
mmu-miR-6966-5p	0	0	1	1	2	0	0	0	0	0	0	0	0	2
mmu-miR-6978-3p	0	1	0	2	2	1	0	0	0	0	0	0	0	2
mmu-miR-698-5p	0	0	0	0	0	2	0	0	0	0	0	0	0	2
mmu-miR-6984-3p	0	2	0	0	1	0	0	0	0	0	0	0	0	2
mmu-miR-6985-3p	1	0	0	0	0	2	0	0	0	0	0	0	0	2
mmu-miR-6986-3p	2	0	0	0	0	0	0	0	0	0	0	0	0	2
mmu-miR-6987-5p	0	0	0	2	1	0	0	0	0	0	0	0	0	2
mmu-miR-6991-5p	2	0	0	1	2	2	0	0	0	0	0	0	0	2
mmu-miR-6997-3p	1	0	0	0	1	2	0	0	0	0	0	0	0	2
mmu-miR-7006-3p	0	2	1	0	1	1	0	0	0	0	0	0	0	2
mmu-miR-7008-3p	1	0	0	1	0	2	0	0	0	0	0	0	0	2
mmu-miR-7012-3p	1	0	0	1	2	0	0	0	0	0	0	0	0	2
mmu-miR-7021-3p	0	2	1	1	0	0	0	0	0	0	0	0	0	2
mmu-miR-7022-3p	1	1	0	0	2	1	0	0	0	0	0	0	0	2
mmu-miR-7022-5p	1	2	0	1	0	1	0	0	0	0	0	0	0	2
mmu-miR-7025-5p	0	0	0	0	2	0	0	0	0	0	0	0	0	2
mmu-miR-7026-5p	1	0	1	0	0	2	0	0	0	0	0	0	0	2
mmu-miR-7027-3p	0	1	0	0	0	2	0	0	0	0	0	0	0	2
mmu-miR-7029-3p	2	0	0	2	1	1	0	0	0	0	0	0	0	2
mmu-miR-7031-3p	1	0	0	1	0	2	0	0	0	0	0	0	0	2
mmu-miR-7034-3p	1	2	1	1	2	2	0	0	0	0	0	0	0	2
mmu-miR-7037-3p	0	0	0	0	2	0	0	0	0	0	0	0	0	2
mmu-miR-7038-3p	2	1	1	1	0	1	0	0	0	0	0	0	0	2
mmu-miR-7039-5p	1	1	0	1	1	2	0	0	0	0	0	0	0	2
mmu-miR-7040-3p	1	0	0	2	2	2	0	0	0	0	0	0	0	2
mmu-miR-7045-3p	2	0	0	0	1	1	0	0	0	0	0	0	0	2
mmu-miR-7045-5p	0	0	0	0	2	0	0	0	0	0	0	0	0	2
mmu-miR-7048-3p	0	0	0	0	0	2	0	0	0	0	0	0	0	2
mmu-miR-7051-5p	1	0	0	2	1	1	0	0	0	0	0	0	0	2
mmu-miR-7060-5p	0	1	1	0	2	0	0	0	0	0	0	0	0	2
mmu-miR-7069-3p	2	1	0	0	0	2	0	0	0	0	0	0	0	2
mmu-miR-7074-3p	0	0	0	0	2	1	0	0	0	0	0	0	0	2
mmu-miR-7077-3p	0	2	0	0	2	2	0	0	0	0	0	0	0	2
mmu-miR-7084-3p	1	2	0	2	2	0	0	0	0	0	0	0	0	2
mmu-miR-7087-3p	0	0	0	0	2	0	0	0	0	0	0	0	0	2
mmu-miR-719	0	0	0	0	2	1	0	0	0	0	0	0	0	2
mmu-miR-7219-3p	0	0	1	1	2	2	0	0	0	0	0	0	0	2
mmu-miR-7219-5p	2	0	0	0	1	1	0	0	0	0	0	0	0	2
mmu-miR-7225-3p	0	0	2	0	0	0	0	0	0	0	0	0	0	2
mmu-miR-7225-5p	0	1	2	0	0	0	0	0	0	0	0	0	0	2
mmu-miR-7235-3p	0	2	0	0	0	0	0	0	0	0	0	0	0	2
mmu-miR-741-3p	1	2	0	2	0	1	0	0	0	0	0	0	0	2
mmu-miR-741-5p	0	0	0	0	1	2	0	0	0	0	0	0	0	2
mmu-miR-743a-5p	0	0	1	0	0	2	0	0	0	0	0	0	0	2
mmu-miR-7646-3p	0	0	0	0	0	2	0	0	0	0	0	0	0	2
mmu-miR-7650-5p	2	2	0	0	0	1	0	0	0	0	0	0	0	2
mmu-miR-7654-3p	0	1	0	0	2	0	0	0	0	0	0	0	0	2
mmu-miR-7657-3p	0	2	1	1	0	0	0	0	0	0	0	0	0	2
mmu-miR-7657-5p	0	0	0	2	0	0	0	0	0	0	0	0	0	2
mmu-miR-7664-3p	0	2	0	2	1	1	0	0	0	0	0	0	0	2
mmu-miR-7667-3p	2	2	2	0	2	1	0	0	0	0	0	0	0	2
mmu-miR-7668-3p	1	0	0	0	2	2	0	0	0	0	0	0	0	2
mmu-miR-7672-3p	2	0	0	0	1	1	0	0	0	0	0	0	0	2
mmu-miR-7672-5p	1	0	0	2	1	0	0	0	0	0	0	0	0	2
mmu-miR-7676-3p	0	2	0	0	0	0	0	0	0	0	0	0	0	2
mmu-miR-7676-5p	0	2	0	0	0	0	0	0	0	0	0	0	0	2
mmu-miR-7678-3p	0	0	0	0	2	0	0	0	0	0	0	0	0	2
mmu-miR-7685-5p	0	2	0	0	0	1	0	0	0	0	0	0	0	2
mmu-miR-7687-3p	2	0	0	1	1	2	0	0	0	0	0	0	0	2
mmu-miR-8091	2	0	0	0	0	0	0	0	0	0	0	0	0	2
mmu-miR-8101	0	1	0	1	2	0	0	0	0	0	0	0	0	2
mmu-miR-8108	0	0	0	0	2	0	0	0	0	0	0	0	0	2
mmu-miR-8116	0	0	0	1	2	0	0	0	0	0	0	0	0	2
mmu-miR-880-3p	0	0	1	0	0	2	0	0	0	0	0	0	0	2
mmu-miR-883b-5p	0	0	0	1	2	0	0	0	0	0	0	0	0	2
mmu-miR-144-3p	0	0	0	0	0	1	0	32	0	19	15	13	32	1
mmu-miR-7118-5p	0	0	0	0	1	0	0	14	0	0	0	0	14	1
mmu-miR-7016-5p	0	0	0	1	0	0	0	0	0	0	0	11	11	1
mmu-miR-190b-3p	1	1	0	1	0	1	0	0	0	0	0	9	9	1
mmu-miR-6998-5p	0	0	0	0	1	0	0	0	9	0	0	0	9	1
mmu-miR-7090-3p	0	0	1	1	0	1	0	0	5	0	0	0	5	1
mmu-miR-369-3p	1	0	0	0	1	0	0	0	0	4	0	0	4	1
mmu-miR-106a-5p	0	0	1	1	0	0	0	0	0	0	0	0	0	1
mmu-miR-12181-5p	1	1	0	1	0	1	0	0	0	0	0	0	0	1
mmu-miR-12185-5p	0	0	0	1	1	0	0	0	0	0	0	0	0	1
mmu-miR-12187-5p	0	0	0	0	1	0	0	0	0	0	0	0	0	1
mmu-miR-12191-5p	0	0	0	0	0	1	0	0	0	0	0	0	0	1
mmu-miR-12196-3p	0	0	1	0	1	0	0	0	0	0	0	0	0	1
mmu-miR-12199-3p	0	1	0	0	0	0	0	0	0	0	0	0	0	1
mmu-miR-122-3p	0	1	0	0	0	0	0	0	0	0	0	0	0	1
mmu-miR-1224-5p	0	0	1	0	0	0	0	0	0	0	0	0	0	1
mmu-miR-1247-3p	0	0	0	1	0	0	0	0	0	0	0	0	0	1
mmu-miR-1251-5p	1	0	0	0	1	0	0	0	0	0	0	0	0	1
mmu-miR-1298-3p	0	0	0	1	0	0	0	0	0	0	0	0	0	1
mmu-miR-129b-3p	0	0	0	0	0	1	0	0	0	0	0	0	0	1
mmu-miR-134-5p	0	1	0	0	0	0	0	0	0	0	0	0	0	1
mmu-miR-136-5p	0	0	0	0	1	0	0	0	0	0	0	0	0	1
mmu-miR-137-3p	0	0	0	0	1	0	0	0	0	0	0	0	0	1
mmu-miR-138-1-3p	0	0	0	1	0	0	0	0	0	0	0	0	0	1
mmu-miR-1894-3p	0	1	1	0	0	1	0	0	0	0	0	0	0	1
mmu-miR-1894-5p	0	0	0	0	0	1	0	0	0	0	0	0	0	1
mmu-miR-1898	0	0	0	1	0	0	0	0	0	0	0	0	0	1
mmu-miR-1903	0	0	0	1	0	0	0	0	0	0	0	0	0	1
mmu-miR-1947-3p	0	0	0	1	0	1	0	0	0	0	0	0	0	1
mmu-miR-1950	0	1	0	1	1	0	0	0	0	0	0	0	0	1
mmu-miR-1954	1	0	0	0	0	0	0	0	0	0	0	0	0	1
mmu-miR-195b	0	1	0	0	0	0	0	0	0	0	0	0	0	1
mmu-miR-1966-5p	0	0	0	1	0	1	0	0	0	0	0	0	0	1
mmu-miR-1968-3p	0	0	0	1	0	0	0	0	0	0	0	0	0	1
mmu-miR-201-3p	0	0	0	1	0	0	0	0	0	0	0	0	0	1
mmu-miR-203-5p	0	0	0	0	0	1	0	0	0	0	0	0	0	1
mmu-miR-205-3p	0	1	0	0	0	0	0	0	0	0	0	0	0	1
mmu-miR-211-5p	1	0	0	0	0	1	0	0	0	0	0	0	0	1
mmu-miR-215-3p	1	1	0	0	0	0	0	0	0	0	0	0	0	1
mmu-miR-216a-3p	0	0	0	1	0	1	0	0	0	0	0	0	0	1
mmu-miR-21c	1	0	0	0	0	0	0	0	0	0	0	0	0	1
mmu-miR-223-5p	0	1	0	0	0	0	0	0	0	0	0	0	0	1
mmu-miR-292a-5p	0	1	0	0	0	0	0	0	0	0	0	0	0	1
mmu-miR-293-3p	0	0	0	1	0	0	0	0	0	0	0	0	0	1
mmu-miR-294-3p	0	0	0	0	1	1	0	0	0	0	0	0	0	1
mmu-miR-299a-3p	1	0	0	0	0	0	0	0	0	0	0	0	0	1
mmu-miR-299a-5p	0	0	0	1	0	0	0	0	0	0	0	0	0	1
mmu-miR-3077-5p	0	0	0	0	1	0	0	0	0	0	0	0	0	1
mmu-miR-3082-5p	1	0	1	0	0	0	0	0	0	0	0	0	0	1
mmu-miR-3083-3p	0	0	0	0	0	1	0	0	0	0	0	0	0	1
mmu-miR-3083b-3p	0	1	0	0	0	0	0	0	0	0	0	0	0	1
mmu-miR-3087-5p	0	0	1	0	0	0	0	0	0	0	0	0	0	1
mmu-miR-3088-5p	0	0	0	0	1	1	0	0	0	0	0	0	0	1
mmu-miR-3089-5p	0	0	0	0	1	1	0	0	0	0	0	0	0	1
mmu-miR-3094-3p	1	0	0	1	0	0	0	0	0	0	0	0	0	1
mmu-miR-3097-5p	0	0	0	1	0	0	0	0	0	0	0	0	0	1
mmu-miR-3154	0	1	0	0	1	0	0	0	0	0	0	0	0	1
mmu-miR-328-5p	0	0	0	0	1	0	0	0	0	0	0	0	0	1
mmu-miR-340-3p	0	0	0	1	1	0	0	0	0	0	0	0	0	1
mmu-miR-341-3p	1	0	0	0	0	0	0	0	0	0	0	0	0	1
mmu-miR-344d-2-5p	0	1	0	0	0	0	0	0	0	0	0	0	0	1
mmu-miR-344g-3p	0	0	1	0	0	0	0	0	0	0	0	0	0	1
mmu-miR-3569-3p	0	0	0	0	0	1	0	0	0	0	0	0	0	1
mmu-miR-3569-5p	0	0	0	1	0	0	0	0	0	0	0	0	0	1
mmu-miR-3618-3p	0	1	1	1	0	0	0	0	0	0	0	0	0	1
mmu-miR-379-3p	0	0	0	1	0	0	0	0	0	0	0	0	0	1
mmu-miR-382-5p	0	0	0	1	0	0	0	0	0	0	0	0	0	1
mmu-miR-3963	1	0	0	0	0	0	0	0	0	0	0	0	0	1
mmu-miR-433-5p	1	0	0	0	0	0	0	0	0	0	0	0	0	1
mmu-miR-448-3p	0	0	1	1	0	0	0	0	0	0	0	0	0	1
mmu-miR-449a-3p	1	1	0	0	1	1	0	0	0	0	0	0	0	1
mmu-miR-466b-3p	1	0	0	0	1	0	0	0	0	0	0	0	0	1
mmu-miR-466o-3p	0	0	0	0	0	1	0	0	0	0	0	0	0	1
mmu-miR-470-3p	0	1	0	1	0	0	0	0	0	0	0	0	0	1
mmu-miR-488-3p	0	1	0	0	0	0	0	0	0	0	0	0	0	1
mmu-miR-494-3p	0	0	0	0	1	0	0	0	0	0	0	0	0	1
mmu-miR-499-3p	0	1	1	0	1	0	0	0	0	0	0	0	0	1
mmu-miR-5046	1	0	0	0	0	0	0	0	0	0	0	0	0	1
mmu-miR-5104	0	0	0	0	0	1	0	0	0	0	0	0	0	1
mmu-miR-5107-3p	1	0	0	0	1	0	0	0	0	0	0	0	0	1
mmu-miR-5112	1	0	0	0	0	1	0	0	0	0	0	0	0	1
mmu-miR-5125	1	0	0	0	0	0	0	0	0	0	0	0	0	1
mmu-miR-5134-3p	0	1	0	0	0	0	0	0	0	0	0	0	0	1
mmu-miR-5135	0	0	0	0	1	0	0	0	0	0	0	0	0	1
mmu-miR-547-5p	1	0	1	1	0	1	0	0	0	0	0	0	0	1
mmu-miR-5618-5p	1	1	0	0	0	0	0	0	0	0	0	0	0	1
mmu-miR-5625-3p	1	1	0	0	0	0	0	0	0	0	0	0	0	1
mmu-miR-6392-5p	0	1	0	0	0	0	0	0	0	0	0	0	0	1
mmu-miR-6541	0	1	0	0	0	1	0	0	0	0	0	0	0	1
mmu-miR-669g	0	1	0	1	0	1	0	0	0	0	0	0	0	1
mmu-miR-672-5p	0	0	0	0	1	0	0	0	0	0	0	0	0	1
mmu-miR-6896-3p	0	1	0	1	0	0	0	0	0	0	0	0	0	1
mmu-miR-6897-3p	0	0	0	1	0	0	0	0	0	0	0	0	0	1
mmu-miR-6897-5p	0	1	0	0	0	0	0	0	0	0	0	0	0	1
mmu-miR-6898-5p	1	0	0	0	0	0	0	0	0	0	0	0	0	1
mmu-miR-6902-3p	1	0	1	1	0	0	0	0	0	0	0	0	0	1
mmu-miR-6903-3p	0	0	1	0	1	0	0	0	0	0	0	0	0	1
mmu-miR-6904-5p	0	0	0	1	0	0	0	0	0	0	0	0	0	1
mmu-miR-6905-5p	0	1	0	0	0	0	0	0	0	0	0	0	0	1
mmu-miR-6907-3p	0	0	0	1	1	0	0	0	0	0	0	0	0	1
mmu-miR-6907-5p	0	0	0	0	1	0	0	0	0	0	0	0	0	1
mmu-miR-6909-3p	1	0	0	1	0	0	0	0	0	0	0	0	0	1
mmu-miR-6917-3p	1	0	0	0	1	1	0	0	0	0	0	0	0	1
mmu-miR-6917-5p	0	0	0	0	0	1	0	0	0	0	0	0	0	1
mmu-miR-6920-5p	0	0	0	1	0	0	0	0	0	0	0	0	0	1
mmu-miR-6925-3p	0	1	1	1	0	1	0	0	0	0	0	0	0	1
mmu-miR-6926-3p	0	0	0	1	0	1	0	0	0	0	0	0	0	1
mmu-miR-6926-5p	0	0	0	1	0	0	0	0	0	0	0	0	0	1
mmu-miR-6927-5p	1	0	0	0	0	0	0	0	0	0	0	0	0	1
mmu-miR-6928-5p	0	0	0	0	0	1	0	0	0	0	0	0	0	1
mmu-miR-6929-5p	0	1	0	1	0	0	0	0	0	0	0	0	0	1
mmu-miR-693-5p	0	0	0	0	1	1	0	0	0	0	0	0	0	1
mmu-miR-6930-5p	1	0	1	1	0	0	0	0	0	0	0	0	0	1
mmu-miR-6937-5p	0	1	0	1	0	0	0	0	0	0	0	0	0	1
mmu-miR-6938-3p	0	0	0	0	1	0	0	0	0	0	0	0	0	1
mmu-miR-6940-5p	0	0	0	0	1	0	0	0	0	0	0	0	0	1
mmu-miR-6942-3p	1	0	0	0	0	0	0	0	0	0	0	0	0	1
mmu-miR-6944-5p	1	0	0	0	0	0	0	0	0	0	0	0	0	1
mmu-miR-6945-5p	1	0	0	0	1	0	0	0	0	0	0	0	0	1
mmu-miR-6950-3p	0	1	0	0	0	0	0	0	0	0	0	0	0	1
mmu-miR-6950-5p	0	1	0	1	0	0	0	0	0	0	0	0	0	1
mmu-miR-6951-3p	0	1	0	0	0	0	0	0	0	0	0	0	0	1
mmu-miR-6954-5p	1	0	0	0	1	0	0	0	0	0	0	0	0	1
mmu-miR-6960-3p	0	0	0	0	0	1	0	0	0	0	0	0	0	1
mmu-miR-6962-3p	0	1	0	0	0	1	0	0	0	0	0	0	0	1
mmu-miR-6964-3p	0	0	0	0	1	1	0	0	0	0	0	0	0	1
mmu-miR-6964-5p	0	1	0	0	1	0	0	0	0	0	0	0	0	1
mmu-miR-697	0	1	0	0	0	0	0	0	0	0	0	0	0	1
mmu-miR-6975-5p	0	0	0	1	0	0	0	0	0	0	0	0	0	1
mmu-miR-6976-5p	0	0	0	0	1	0	0	0	0	0	0	0	0	1
mmu-miR-6984-5p	0	0	0	1	1	1	0	0	0	0	0	0	0	1
mmu-miR-6989-5p	1	0	0	0	0	0	0	0	0	0	0	0	0	1
mmu-miR-6993-3p	1	1	1	0	0	0	0	0	0	0	0	0	0	1
mmu-miR-6995-5p	0	1	0	0	0	1	0	0	0	0	0	0	0	1
mmu-miR-6996-3p	0	1	0	0	0	0	0	0	0	0	0	0	0	1
mmu-miR-7000-3p	0	0	0	0	0	1	0	0	0	0	0	0	0	1
mmu-miR-7002-3p	0	0	0	1	0	0	0	0	0	0	0	0	0	1
mmu-miR-7002-5p	0	1	0	1	1	0	0	0	0	0	0	0	0	1
mmu-miR-7008-5p	1	0	1	0	0	1	0	0	0	0	0	0	0	1
mmu-miR-7014-3p	0	0	0	0	1	0	0	0	0	0	0	0	0	1
mmu-miR-7015-5p	0	0	0	0	1	0	0	0	0	0	0	0	0	1
mmu-miR-7016-3p	0	0	0	0	1	0	0	0	0	0	0	0	0	1
mmu-miR-7017-3p	1	0	0	0	0	0	0	0	0	0	0	0	0	1
mmu-miR-7023-3p	0	0	0	1	0	0	0	0	0	0	0	0	0	1
mmu-miR-7024-3p	0	1	0	0	0	0	0	0	0	0	0	0	0	1
mmu-miR-7028-3p	0	0	0	1	0	0	0	0	0	0	0	0	0	1
mmu-miR-7030-5p	0	1	0	0	1	0	0	0	0	0	0	0	0	1
mmu-miR-7034-5p	0	0	0	0	1	0	0	0	0	0	0	0	0	1
mmu-miR-7036a-5p	0	0	0	1	0	0	0	0	0	0	0	0	0	1
mmu-miR-7038-5p	0	1	0	0	1	0	0	0	0	0	0	0	0	1
mmu-miR-7039-3p	0	0	1	0	0	0	0	0	0	0	0	0	0	1
mmu-miR-7040-5p	0	0	0	1	1	0	0	0	0	0	0	0	0	1
mmu-miR-7049-3p	0	0	0	0	1	1	0	0	0	0	0	0	0	1
mmu-miR-7061-3p	1	0	0	0	0	0	0	0	0	0	0	0	0	1
mmu-miR-7061-5p	0	0	0	0	0	1	0	0	0	0	0	0	0	1
mmu-miR-7062-3p	0	0	0	0	1	0	0	0	0	0	0	0	0	1
mmu-miR-7062-5p	0	0	0	0	1	0	0	0	0	0	0	0	0	1
mmu-miR-7064-3p	0	0	0	1	0	0	0	0	0	0	0	0	0	1
mmu-miR-7067-5p	0	1	0	0	0	0	0	0	0	0	0	0	0	1
mmu-miR-707	1	0	0	0	0	0	0	0	0	0	0	0	0	1
mmu-miR-7070-5p	0	0	0	1	1	0	0	0	0	0	0	0	0	1
mmu-miR-7079-3p	0	0	0	1	1	0	0	0	0	0	0	0	0	1
mmu-miR-7080-3p	0	1	0	0	0	0	0	0	0	0	0	0	0	1
mmu-miR-7081-5p	1	0	0	0	0	0	0	0	0	0	0	0	0	1
mmu-miR-7085-5p	0	1	0	0	1	0	0	0	0	0	0	0	0	1
mmu-miR-7090-5p	0	0	0	0	1	0	0	0	0	0	0	0	0	1
mmu-miR-7092-5p	0	0	0	0	0	1	0	0	0	0	0	0	0	1
mmu-miR-7115-3p	1	0	0	0	0	0	0	0	0	0	0	0	0	1
mmu-miR-7115-5p	0	0	0	0	1	0	0	0	0	0	0	0	0	1
mmu-miR-7116-5p	0	0	0	1	1	0	0	0	0	0	0	0	0	1
mmu-miR-713	1	0	0	0	0	0	0	0	0	0	0	0	0	1
mmu-miR-718	0	1	0	0	0	0	0	0	0	0	0	0	0	1
mmu-miR-7224-5p	1	0	0	0	0	0	0	0	0	0	0	0	0	1
mmu-miR-7231-5p	0	1	1	0	0	0	0	0	0	0	0	0	0	1
mmu-miR-7240-3p	1	0	0	0	0	0	0	0	0	0	0	0	0	1
mmu-miR-7578	0	0	0	1	0	0	0	0	0	0	0	0	0	1
mmu-miR-7647-3p	1	0	0	1	0	1	0	0	0	0	0	0	0	1
mmu-miR-7648-5p	0	1	0	0	0	0	0	0	0	0	0	0	0	1
mmu-miR-7650-3p	1	0	0	1	0	0	0	0	0	0	0	0	0	1
mmu-miR-7659-5p	1	0	1	0	0	1	0	0	0	0	0	0	0	1
mmu-miR-7660-3p	1	0	1	0	0	0	0	0	0	0	0	0	0	1
mmu-miR-7660-5p	0	0	0	0	1	1	0	0	0	0	0	0	0	1
mmu-miR-7663-5p	0	0	0	0	0	1	0	0	0	0	0	0	0	1
mmu-miR-7665-5p	1	0	0	0	0	0	0	0	0	0	0	0	0	1
mmu-miR-7666-5p	0	0	0	1	1	1	0	0	0	0	0	0	0	1
mmu-miR-7673-5p	1	1	0	0	0	0	0	0	0	0	0	0	0	1
mmu-miR-7682-5p	0	0	0	1	0	0	0	0	0	0	0	0	0	1
mmu-miR-7b-5p	1	0	0	0	0	0	0	0	0	0	0	0	0	1
mmu-miR-802-5p	0	1	0	0	0	0	0	0	0	0	0	0	0	1
mmu-miR-8092	0	0	0	1	0	0	0	0	0	0	0	0	0	1
mmu-miR-8107	0	1	0	0	0	0	0	0	0	0	0	0	0	1
mmu-miR-8111	0	0	0	1	0	0	0	0	0	0	0	0	0	1
mmu-miR-8117	0	0	0	0	0	1	0	0	0	0	0	0	0	1
mmu-miR-873a-3p	0	1	0	0	0	0	0	0	0	0	0	0	0	1
mmu-miR-875-3p	0	0	0	1	0	0	0	0	0	0	0	0	0	1
mmu-miR-876-5p	0	0	1	1	0	0	0	0	0	0	0	0	0	1
mmu-miR-879-3p	0	0	0	1	1	0	0	0	0	0	0	0	0	1
mmu-miR-879-5p	0	1	0	1	0	0	0	0	0	0	0	0	0	1
mmu-miR-883a-5p	0	0	0	0	0	1	0	0	0	0	0	0	0	1
mmu-miR-883b-3p	0	0	1	0	0	0	0	0	0	0	0	0	0	1
mmu-miR-5119	0	0	0	0	0	0	1	63	0	25	26	20	63	0
mmu-miR-127-3p	0	0	0	0	0	0	3	55	0	1	1	1	55	0
mmu-miR-1912-5p	0	0	0	0	0	0	0	17	0	0	0	0	17	0
mmu-miR-127-5p	0	0	0	0	0	0	0	0	0	6	0	0	6	0
mmu-miR-376a-5p	0	0	0	0	0	0	0	0	0	1	0	0	1	0
mmu-miR-6239	0	0	0	0	0	0	0	1	0	0	0	0	1	0
mmu-miR-105	0	0	0	0	0	0	0	0	0	0	0	0	0	0
mmu-miR-106a-3p	0	0	0	0	0	0	0	0	0	0	0	0	0	0
mmu-miR-10b-3p	0	0	0	0	0	0	0	0	0	0	0	0	0	0
mmu-miR-1187	0	0	0	0	0	0	0	0	0	0	0	0	0	0
mmu-miR-1188-3p	0	0	0	0	0	0	0	0	0	0	0	0	0	0
mmu-miR-1188-5p	0	0	0	0	0	0	0	0	0	0	0	0	0	0
mmu-miR-1190	0	0	0	0	0	0	0	0	0	0	0	0	0	0
mmu-miR-1191b-3p	0	0	0	0	0	0	0	0	0	0	0	0	0	0
mmu-miR-1192	0	0	0	0	0	0	0	0	0	0	0	0	0	0
mmu-miR-1193-3p	0	0	0	0	0	0	0	0	0	0	0	0	0	0
mmu-miR-1193-5p	0	0	0	0	0	0	0	0	0	0	0	0	0	0
mmu-miR-1195	0	0	0	0	0	0	0	0	0	0	0	0	0	0
mmu-miR-1197-3p	0	0	0	0	0	0	0	0	0	0	0	0	0	0
mmu-miR-1197-5p	0	0	0	0	0	0	0	0	0	0	0	0	0	0
mmu-miR-12178-3p	0	0	0	0	0	0	0	0	0	0	0	0	0	0
mmu-miR-12178-5p	0	0	0	0	0	0	0	0	0	0	0	0	0	0
mmu-miR-12179-5p	0	0	0	0	0	0	0	0	0	0	0	0	0	0
mmu-miR-12182-5p	0	0	0	0	0	0	0	0	0	0	0	0	0	0
mmu-miR-12183-5p	0	0	0	0	0	0	0	0	0	0	0	0	0	0
mmu-miR-12184-3p	0	0	0	0	0	0	0	0	0	0	0	0	0	0
mmu-miR-12186-5p	0	0	0	0	0	0	0	0	0	0	0	0	0	0
mmu-miR-12188-3p	0	0	0	0	0	0	0	0	0	0	0	0	0	0
mmu-miR-12188-5p	0	0	0	0	0	0	0	0	0	0	0	0	0	0
mmu-miR-12190-3p	0	0	0	0	0	0	0	0	0	0	0	0	0	0
mmu-miR-12192-5p	0	0	0	0	0	0	0	0	0	0	0	0	0	0
mmu-miR-12195-3p	0	0	0	0	0	0	0	0	0	0	0	0	0	0
mmu-miR-12195-5p	0	0	0	0	0	0	0	0	0	0	0	0	0	0
mmu-miR-12197-3p	0	0	0	0	0	0	0	0	0	0	0	0	0	0
mmu-miR-12198-3p	0	0	0	0	0	0	0	0	0	0	0	0	0	0
mmu-miR-12200-3p	0	0	0	0	0	0	0	0	0	0	0	0	0	0
mmu-miR-12200-5p	0	0	0	0	0	0	0	0	0	0	0	0	0	0
mmu-miR-12201-5p	0	0	0	0	0	0	0	0	0	0	0	0	0	0
mmu-miR-12203-3p	0	0	0	0	0	0	0	0	0	0	0	0	0	0
mmu-miR-12203-5p	0	0	0	0	0	0	0	0	0	0	0	0	0	0
mmu-miR-12204-5p	0	0	0	0	0	0	0	0	0	0	0	0	0	0
mmu-miR-12205-5p	0	0	0	0	0	0	0	0	0	0	0	0	0	0
mmu-miR-1224-3p	0	0	0	0	0	0	0	0	0	0	0	0	0	0
mmu-miR-122b-3p	0	0	0	0	0	0	0	0	0	0	0	0	0	0
mmu-miR-122b-5p	0	0	0	0	0	0	0	0	0	0	0	0	0	0
mmu-miR-124-3p	0	0	0	0	0	0	0	0	0	0	0	0	0	0
mmu-miR-124-5p	0	0	0	0	0	0	0	0	0	0	0	0	0	0
mmu-miR-1249-5p	0	0	0	0	0	0	0	0	0	0	0	0	0	0
mmu-miR-1251-3p	0	0	0	0	0	0	0	0	0	0	0	0	0	0
mmu-miR-1258-3p	0	0	0	0	0	0	0	0	0	0	0	0	0	0
mmu-miR-1264-3p	0	0	0	0	0	0	0	0	0	0	0	0	0	0
mmu-miR-1264-5p	0	0	0	0	0	0	0	0	0	0	0	0	0	0
mmu-miR-1271-3p	0	0	0	0	0	0	0	0	0	0	0	0	0	0
mmu-miR-1271-5p	0	0	0	0	0	0	0	0	0	0	0	0	0	0
mmu-miR-128-2-5p	0	0	0	0	0	0	0	0	0	0	0	0	0	0
mmu-miR-129b-5p	0	0	0	0	0	0	0	0	0	0	0	0	0	0
mmu-miR-130c	0	0	0	0	0	0	0	0	0	0	0	0	0	0
mmu-miR-133c	0	0	0	0	0	0	0	0	0	0	0	0	0	0
mmu-miR-134-3p	0	0	0	0	0	0	0	0	0	0	0	0	0	0
mmu-miR-135a-1-3p	0	0	0	0	0	0	0	0	0	0	0	0	0	0
mmu-miR-137-5p	0	0	0	0	0	0	0	0	0	0	0	0	0	0
mmu-miR-142b	0	0	0	0	0	0	0	0	0	0	0	0	0	0
mmu-miR-154-3p	0	0	0	0	0	0	0	0	0	0	0	0	0	0
mmu-miR-154-5p	0	0	0	0	0	0	0	0	0	0	0	0	0	0
mmu-miR-184-5p	0	0	0	0	0	0	0	0	0	0	0	0	0	0
mmu-miR-1895	0	0	0	0	0	0	0	0	0	0	0	0	0	0
mmu-miR-1896	0	0	0	0	0	0	0	0	0	0	0	0	0	0
mmu-miR-1897-3p	0	0	0	0	0	0	0	0	0	0	0	0	0	0
mmu-miR-1897-5p	0	0	0	0	0	0	0	0	0	0	0	0	0	0
mmu-miR-1899	0	0	0	0	0	0	0	0	0	0	0	0	0	0
mmu-miR-18b-3p	0	0	0	0	0	0	0	0	0	0	0	0	0	0
mmu-miR-1900	0	0	0	0	0	0	0	0	0	0	0	0	0	0
mmu-miR-1901	0	0	0	0	0	0	0	0	0	0	0	0	0	0
mmu-miR-1904	0	0	0	0	0	0	0	0	0	0	0	0	0	0
mmu-miR-1905	0	0	0	0	0	0	0	0	0	0	0	0	0	0
mmu-miR-1906	0	0	0	0	0	0	0	0	0	0	0	0	0	0
mmu-miR-1911-3p	0	0	0	0	0	0	0	0	0	0	0	0	0	0
mmu-miR-1911-5p	0	0	0	0	0	0	0	0	0	0	0	0	0	0
mmu-miR-1912-3p	0	0	0	0	0	0	0	0	0	0	0	0	0	0
mmu-miR-1928	0	0	0	0	0	0	0	0	0	0	0	0	0	0
mmu-miR-1931	0	0	0	0	0	0	0	0	0	0	0	0	0	0
mmu-miR-194-1-3p	0	0	0	0	0	0	0	0	0	0	0	0	0	0
mmu-miR-1942	0	0	0	0	0	0	0	0	0	0	0	0	0	0
mmu-miR-1946a	0	0	0	0	0	0	0	0	0	0	0	0	0	0
mmu-miR-1946b	0	0	0	0	0	0	0	0	0	0	0	0	0	0
mmu-miR-1952	0	0	0	0	0	0	0	0	0	0	0	0	0	0
mmu-miR-1961	0	0	0	0	0	0	0	0	0	0	0	0	0	0
mmu-miR-1962	0	0	0	0	0	0	0	0	0	0	0	0	0	0
mmu-miR-1967	0	0	0	0	0	0	0	0	0	0	0	0	0	0
mmu-miR-196a-1-3p	0	0	0	0	0	0	0	0	0	0	0	0	0	0
mmu-miR-1970	0	0	0	0	0	0	0	0	0	0	0	0	0	0
mmu-miR-1970c-3p	0	0	0	0	0	0	0	0	0	0	0	0	0	0
mmu-miR-1971	0	0	0	0	0	0	0	0	0	0	0	0	0	0
mmu-miR-19b-2-5p	0	0	0	0	0	0	0	0	0	0	0	0	0	0
mmu-miR-1a-2-5p	0	0	0	0	0	0	0	0	0	0	0	0	0	0
mmu-miR-200a-3p	0	0	0	0	0	0	0	0	0	0	0	0	0	0
mmu-miR-200a-5p	0	0	0	0	0	0	0	0	0	0	0	0	0	0
mmu-miR-200b-5p	0	0	0	0	0	0	0	0	0	0	0	0	0	0
mmu-miR-200c-5p	0	0	0	0	0	0	0	0	0	0	0	0	0	0
mmu-miR-202-3p	0	0	0	0	0	0	0	0	0	0	0	0	0	0
mmu-miR-202-5p	0	0	0	0	0	0	0	0	0	0	0	0	0	0
mmu-miR-203b-5p	0	0	0	0	0	0	0	0	0	0	0	0	0	0
mmu-miR-204-3p	0	0	0	0	0	0	0	0	0	0	0	0	0	0
mmu-miR-207	0	0	0	0	0	0	0	0	0	0	0	0	0	0
mmu-miR-208a-5p	0	0	0	0	0	0	0	0	0	0	0	0	0	0
mmu-miR-208b-5p	0	0	0	0	0	0	0	0	0	0	0	0	0	0
mmu-miR-20b-3p	0	0	0	0	0	0	0	0	0	0	0	0	0	0
mmu-miR-20b-5p	0	0	0	0	0	0	0	0	0	0	0	0	0	0
mmu-miR-211-3p	0	0	0	0	0	0	0	0	0	0	0	0	0	0
mmu-miR-2136	0	0	0	0	0	0	0	0	0	0	0	0	0	0
mmu-miR-2139	0	0	0	0	0	0	0	0	0	0	0	0	0	0
mmu-miR-216b-3p	0	0	0	0	0	0	0	0	0	0	0	0	0	0
mmu-miR-216c-3p	0	0	0	0	0	0	0	0	0	0	0	0	0	0
mmu-miR-216c-5p	0	0	0	0	0	0	0	0	0	0	0	0	0	0
mmu-miR-217-3p	0	0	0	0	0	0	0	0	0	0	0	0	0	0
mmu-miR-218-2-3p	0	0	0	0	0	0	0	0	0	0	0	0	0	0
mmu-miR-219a-2-3p	0	0	0	0	0	0	0	0	0	0	0	0	0	0
mmu-miR-21b	0	0	0	0	0	0	0	0	0	0	0	0	0	0
mmu-miR-2861	0	0	0	0	0	0	0	0	0	0	0	0	0	0
mmu-miR-290a-3p	0	0	0	0	0	0	0	0	0	0	0	0	0	0
mmu-miR-290a-5p	0	0	0	0	0	0	0	0	0	0	0	0	0	0
mmu-miR-290b-3p	0	0	0	0	0	0	0	0	0	0	0	0	0	0
mmu-miR-290b-5p	0	0	0	0	0	0	0	0	0	0	0	0	0	0
mmu-miR-291a-3p	0	0	0	0	0	0	0	0	0	0	0	0	0	0
mmu-miR-291a-5p	0	0	0	0	0	0	0	0	0	0	0	0	0	0
mmu-miR-291b-3p	0	0	0	0	0	0	0	0	0	0	0	0	0	0
mmu-miR-291b-5p	0	0	0	0	0	0	0	0	0	0	0	0	0	0
mmu-miR-292b-3p	0	0	0	0	0	0	0	0	0	0	0	0	0	0
mmu-miR-292b-5p	0	0	0	0	0	0	0	0	0	0	0	0	0	0
mmu-miR-293-5p	0	0	0	0	0	0	0	0	0	0	0	0	0	0
mmu-miR-294-5p	0	0	0	0	0	0	0	0	0	0	0	0	0	0
mmu-miR-295-5p	0	0	0	0	0	0	0	0	0	0	0	0	0	0
mmu-miR-297a-3p	0	0	0	0	0	0	0	0	0	0	0	0	0	0
mmu-miR-297a-5p	0	0	0	0	0	0	0	0	0	0	0	0	0	0
mmu-miR-297b-3p	0	0	0	0	0	0	0	0	0	0	0	0	0	0
mmu-miR-297c-3p	0	0	0	0	0	0	0	0	0	0	0	0	0	0
mmu-miR-297c-5p	0	0	0	0	0	0	0	0	0	0	0	0	0	0
mmu-miR-299b-3p	0	0	0	0	0	0	0	0	0	0	0	0	0	0
mmu-miR-299b-5p	0	0	0	0	0	0	0	0	0	0	0	0	0	0
mmu-miR-300-5p	0	0	0	0	0	0	0	0	0	0	0	0	0	0
mmu-miR-302a-3p	0	0	0	0	0	0	0	0	0	0	0	0	0	0
mmu-miR-302a-5p	0	0	0	0	0	0	0	0	0	0	0	0	0	0
mmu-miR-302b-3p	0	0	0	0	0	0	0	0	0	0	0	0	0	0
mmu-miR-302b-5p	0	0	0	0	0	0	0	0	0	0	0	0	0	0
mmu-miR-302c-3p	0	0	0	0	0	0	0	0	0	0	0	0	0	0
mmu-miR-302c-5p	0	0	0	0	0	0	0	0	0	0	0	0	0	0
mmu-miR-302d-3p	0	0	0	0	0	0	0	0	0	0	0	0	0	0
mmu-miR-302d-5p	0	0	0	0	0	0	0	0	0	0	0	0	0	0
mmu-miR-3059-3p	0	0	0	0	0	0	0	0	0	0	0	0	0	0
mmu-miR-3059-5p	0	0	0	0	0	0	0	0	0	0	0	0	0	0
mmu-miR-3060-5p	0	0	0	0	0	0	0	0	0	0	0	0	0	0
mmu-miR-3062-3p	0	0	0	0	0	0	0	0	0	0	0	0	0	0
mmu-miR-3063-3p	0	0	0	0	0	0	0	0	0	0	0	0	0	0
mmu-miR-3063-5p	0	0	0	0	0	0	0	0	0	0	0	0	0	0
mmu-miR-3067-3p	0	0	0	0	0	0	0	0	0	0	0	0	0	0
mmu-miR-3067-5p	0	0	0	0	0	0	0	0	0	0	0	0	0	0
mmu-miR-3070-2-3p	0	0	0	0	0	0	0	0	0	0	0	0	0	0
mmu-miR-3070-3p	0	0	0	0	0	0	0	0	0	0	0	0	0	0
mmu-miR-3070-5p	0	0	0	0	0	0	0	0	0	0	0	0	0	0
mmu-miR-3071-3p	0	0	0	0	0	0	0	0	0	0	0	0	0	0
mmu-miR-3071-5p	0	0	0	0	0	0	0	0	0	0	0	0	0	0
mmu-miR-3072-3p	0	0	0	0	0	0	0	0	0	0	0	0	0	0
mmu-miR-3072-5p	0	0	0	0	0	0	0	0	0	0	0	0	0	0
mmu-miR-3073a-3p	0	0	0	0	0	0	0	0	0	0	0	0	0	0
mmu-miR-3073a-5p	0	0	0	0	0	0	0	0	0	0	0	0	0	0
mmu-miR-3073b-3p	0	0	0	0	0	0	0	0	0	0	0	0	0	0
mmu-miR-3073b-5p	0	0	0	0	0	0	0	0	0	0	0	0	0	0
mmu-miR-3074-2-3p	0	0	0	0	0	0	0	0	0	0	0	0	0	0
mmu-miR-3075-3p	0	0	0	0	0	0	0	0	0	0	0	0	0	0
mmu-miR-3078-3p	0	0	0	0	0	0	0	0	0	0	0	0	0	0
mmu-miR-3078-5p	0	0	0	0	0	0	0	0	0	0	0	0	0	0
mmu-miR-3080-3p	0	0	0	0	0	0	0	0	0	0	0	0	0	0
mmu-miR-3080-5p	0	0	0	0	0	0	0	0	0	0	0	0	0	0
mmu-miR-3083b-5p	0	0	0	0	0	0	0	0	0	0	0	0	0	0
mmu-miR-3085-3p	0	0	0	0	0	0	0	0	0	0	0	0	0	0
mmu-miR-3085-5p	0	0	0	0	0	0	0	0	0	0	0	0	0	0
mmu-miR-3090-3p	0	0	0	0	0	0	0	0	0	0	0	0	0	0
mmu-miR-3090-5p	0	0	0	0	0	0	0	0	0	0	0	0	0	0
mmu-miR-3093-3p	0	0	0	0	0	0	0	0	0	0	0	0	0	0
mmu-miR-3093-5p	0	0	0	0	0	0	0	0	0	0	0	0	0	0
mmu-miR-3098-5p	0	0	0	0	0	0	0	0	0	0	0	0	0	0
mmu-miR-3099-5p	0	0	0	0	0	0	0	0	0	0	0	0	0	0
mmu-miR-30f	0	0	0	0	0	0	0	0	0	0	0	0	0	0
mmu-miR-3104-3p	0	0	0	0	0	0	0	0	0	0	0	0	0	0
mmu-miR-3104-5p	0	0	0	0	0	0	0	0	0	0	0	0	0	0
mmu-miR-3106-3p	0	0	0	0	0	0	0	0	0	0	0	0	0	0
mmu-miR-3106-5p	0	0	0	0	0	0	0	0	0	0	0	0	0	0
mmu-miR-3113-5p	0	0	0	0	0	0	0	0	0	0	0	0	0	0
mmu-miR-323-3p	0	0	0	0	0	0	0	0	0	0	0	0	0	0
mmu-miR-323-5p	0	0	0	0	0	0	0	0	0	0	0	0	0	0
mmu-miR-326-5p	0	0	0	0	0	0	0	0	0	0	0	0	0	0
mmu-miR-327	0	0	0	0	0	0	0	0	0	0	0	0	0	0
mmu-miR-329-3p	0	0	0	0	0	0	0	0	0	0	0	0	0	0
mmu-miR-329-5p	0	0	0	0	0	0	0	0	0	0	0	0	0	0
mmu-miR-337-3p	0	0	0	0	0	0	0	0	0	0	0	0	0	0
mmu-miR-337-5p	0	0	0	0	0	0	0	0	0	0	0	0	0	0
mmu-miR-338-5p	0	0	0	0	0	0	0	0	0	0	0	0	0	0
mmu-miR-341-5p	0	0	0	0	0	0	0	0	0	0	0	0	0	0
mmu-miR-343	0	0	0	0	0	0	0	0	0	0	0	0	0	0
mmu-miR-344-5p	0	0	0	0	0	0	0	0	0	0	0	0	0	0
mmu-miR-344b-5p	0	0	0	0	0	0	0	0	0	0	0	0	0	0
mmu-miR-344c-5p	0	0	0	0	0	0	0	0	0	0	0	0	0	0
mmu-miR-344d-1-5p	0	0	0	0	0	0	0	0	0	0	0	0	0	0
mmu-miR-344e-3p	0	0	0	0	0	0	0	0	0	0	0	0	0	0
mmu-miR-344e-5p	0	0	0	0	0	0	0	0	0	0	0	0	0	0
mmu-miR-344f-3p	0	0	0	0	0	0	0	0	0	0	0	0	0	0
mmu-miR-344f-5p	0	0	0	0	0	0	0	0	0	0	0	0	0	0
mmu-miR-344g-5p	0	0	0	0	0	0	0	0	0	0	0	0	0	0
mmu-miR-344h-3p	0	0	0	0	0	0	0	0	0	0	0	0	0	0
mmu-miR-344h-5p	0	0	0	0	0	0	0	0	0	0	0	0	0	0
mmu-miR-344i	0	0	0	0	0	0	0	0	0	0	0	0	0	0
mmu-miR-346-3p	0	0	0	0	0	0	0	0	0	0	0	0	0	0
mmu-miR-346-5p	0	0	0	0	0	0	0	0	0	0	0	0	0	0
mmu-miR-3470a	0	0	0	0	0	0	0	0	0	0	0	0	0	0
mmu-miR-3470b	0	0	0	0	0	0	0	0	0	0	0	0	0	0
mmu-miR-3471	0	0	0	0	0	0	0	0	0	0	0	0	0	0
mmu-miR-3472	0	0	0	0	0	0	0	0	0	0	0	0	0	0
mmu-miR-3473a	0	0	0	0	0	0	0	0	0	0	0	0	0	0
mmu-miR-3473b	0	0	0	0	0	0	0	0	0	0	0	0	0	0
mmu-miR-3473c	0	0	0	0	0	0	0	0	0	0	0	0	0	0
mmu-miR-3473e	0	0	0	0	0	0	0	0	0	0	0	0	0	0
mmu-miR-3475-5p	0	0	0	0	0	0	0	0	0	0	0	0	0	0
mmu-miR-3544-3p	0	0	0	0	0	0	0	0	0	0	0	0	0	0
mmu-miR-3544-5p	0	0	0	0	0	0	0	0	0	0	0	0	0	0
mmu-miR-3547-5p	0	0	0	0	0	0	0	0	0	0	0	0	0	0
mmu-miR-3552	0	0	0	0	0	0	0	0	0	0	0	0	0	0
mmu-miR-3572-3p	0	0	0	0	0	0	0	0	0	0	0	0	0	0
mmu-miR-3620-3p	0	0	0	0	0	0	0	0	0	0	0	0	0	0
mmu-miR-363-3p	0	0	0	0	0	0	0	0	0	0	0	0	0	0
mmu-miR-363-5p	0	0	0	0	0	0	0	0	0	0	0	0	0	0
mmu-miR-367-3p	0	0	0	0	0	0	0	0	0	0	0	0	0	0
mmu-miR-367-5p	0	0	0	0	0	0	0	0	0	0	0	0	0	0
mmu-miR-369-5p	0	0	0	0	0	0	0	0	0	0	0	0	0	0
mmu-miR-370-3p	0	0	0	0	0	0	0	0	0	0	0	0	0	0
mmu-miR-370-5p	0	0	0	0	0	0	0	0	0	0	0	0	0	0
mmu-miR-375-5p	0	0	0	0	0	0	0	0	0	0	0	0	0	0
mmu-miR-376a-3p	0	0	0	0	0	0	0	0	0	0	0	0	0	0
mmu-miR-376b-3p	0	0	0	0	0	0	0	0	0	0	0	0	0	0
mmu-miR-376b-5p	0	0	0	0	0	0	0	0	0	0	0	0	0	0
mmu-miR-376c-3p	0	0	0	0	0	0	0	0	0	0	0	0	0	0
mmu-miR-376c-5p	0	0	0	0	0	0	0	0	0	0	0	0	0	0
mmu-miR-377-3p	0	0	0	0	0	0	0	0	0	0	0	0	0	0
mmu-miR-377-5p	0	0	0	0	0	0	0	0	0	0	0	0	0	0
mmu-miR-380-3p	0	0	0	0	0	0	0	0	0	0	0	0	0	0
mmu-miR-380-5p	0	0	0	0	0	0	0	0	0	0	0	0	0	0
mmu-miR-381-5p	0	0	0	0	0	0	0	0	0	0	0	0	0	0
mmu-miR-382-3p	0	0	0	0	0	0	0	0	0	0	0	0	0	0
mmu-miR-3960	0	0	0	0	0	0	0	0	0	0	0	0	0	0
mmu-miR-3961	0	0	0	0	0	0	0	0	0	0	0	0	0	0
mmu-miR-3964	0	0	0	0	0	0	0	0	0	0	0	0	0	0
mmu-miR-3965	0	0	0	0	0	0	0	0	0	0	0	0	0	0
mmu-miR-3966	0	0	0	0	0	0	0	0	0	0	0	0	0	0
mmu-miR-3967	0	0	0	0	0	0	0	0	0	0	0	0	0	0
mmu-miR-3968	0	0	0	0	0	0	0	0	0	0	0	0	0	0
mmu-miR-3969	0	0	0	0	0	0	0	0	0	0	0	0	0	0
mmu-miR-3971	0	0	0	0	0	0	0	0	0	0	0	0	0	0
mmu-miR-409-5p	0	0	0	0	0	0	0	0	0	0	0	0	0	0
mmu-miR-410-5p	0	0	0	0	0	0	0	0	0	0	0	0	0	0
mmu-miR-411-3p	0	0	0	0	0	0	0	0	0	0	0	0	0	0
mmu-miR-412-3p	0	0	0	0	0	0	0	0	0	0	0	0	0	0
mmu-miR-412-5p	0	0	0	0	0	0	0	0	0	0	0	0	0	0
mmu-miR-429-5p	0	0	0	0	0	0	0	0	0	0	0	0	0	0
mmu-miR-431-3p	0	0	0	0	0	0	0	0	0	0	0	0	0	0
mmu-miR-431-5p	0	0	0	0	0	0	0	0	0	0	0	0	0	0
mmu-miR-432	0	0	0	0	0	0	0	0	0	0	0	0	0	0
mmu-miR-433-3p	0	0	0	0	0	0	0	0	0	0	0	0	0	0
mmu-miR-434-3p	0	0	0	0	0	0	0	0	0	0	0	0	0	0
mmu-miR-434-5p	0	0	0	0	0	0	0	0	0	0	0	0	0	0
mmu-miR-449c-3p	0	0	0	0	0	0	0	0	0	0	0	0	0	0
mmu-miR-451b	0	0	0	0	0	0	0	0	0	0	0	0	0	0
mmu-miR-453	0	0	0	0	0	0	0	0	0	0	0	0	0	0
mmu-miR-463-3p	0	0	0	0	0	0	0	0	0	0	0	0	0	0
mmu-miR-465b-5p	0	0	0	0	0	0	0	0	0	0	0	0	0	0
mmu-miR-465d-3p	0	0	0	0	0	0	0	0	0	0	0	0	0	0
mmu-miR-465d-5p	0	0	0	0	0	0	0	0	0	0	0	0	0	0
mmu-miR-466a-3p	0	0	0	0	0	0	0	0	0	0	0	0	0	0
mmu-miR-466a-5p	0	0	0	0	0	0	0	0	0	0	0	0	0	0
mmu-miR-466b-5p	0	0	0	0	0	0	0	0	0	0	0	0	0	0
mmu-miR-466c-3p	0	0	0	0	0	0	0	0	0	0	0	0	0	0
mmu-miR-466d-3p	0	0	0	0	0	0	0	0	0	0	0	0	0	0
mmu-miR-466e-3p	0	0	0	0	0	0	0	0	0	0	0	0	0	0
mmu-miR-466e-5p	0	0	0	0	0	0	0	0	0	0	0	0	0	0
mmu-miR-466f	0	0	0	0	0	0	0	0	0	0	0	0	0	0
mmu-miR-466f-3p	0	0	0	0	0	0	0	0	0	0	0	0	0	0
mmu-miR-466f-5p	0	0	0	0	0	0	0	0	0	0	0	0	0	0
mmu-miR-466g	0	0	0	0	0	0	0	0	0	0	0	0	0	0
mmu-miR-466h-3p	0	0	0	0	0	0	0	0	0	0	0	0	0	0
mmu-miR-466h-5p	0	0	0	0	0	0	0	0	0	0	0	0	0	0
mmu-miR-466i-3p	0	0	0	0	0	0	0	0	0	0	0	0	0	0
mmu-miR-466i-5p	0	0	0	0	0	0	0	0	0	0	0	0	0	0
mmu-miR-466j	0	0	0	0	0	0	0	0	0	0	0	0	0	0
mmu-miR-466k	0	0	0	0	0	0	0	0	0	0	0	0	0	0
mmu-miR-466l-3p	0	0	0	0	0	0	0	0	0	0	0	0	0	0
mmu-miR-466l-5p	0	0	0	0	0	0	0	0	0	0	0	0	0	0
mmu-miR-466m-3p	0	0	0	0	0	0	0	0	0	0	0	0	0	0
mmu-miR-466m-5p	0	0	0	0	0	0	0	0	0	0	0	0	0	0
mmu-miR-466o-5p	0	0	0	0	0	0	0	0	0	0	0	0	0	0
mmu-miR-466p-3p	0	0	0	0	0	0	0	0	0	0	0	0	0	0
mmu-miR-466p-5p	0	0	0	0	0	0	0	0	0	0	0	0	0	0
mmu-miR-466q	0	0	0	0	0	0	0	0	0	0	0	0	0	0
mmu-miR-467a-3p	0	0	0	0	0	0	0	0	0	0	0	0	0	0
mmu-miR-467a-5p	0	0	0	0	0	0	0	0	0	0	0	0	0	0
mmu-miR-467b-3p	0	0	0	0	0	0	0	0	0	0	0	0	0	0
mmu-miR-467b-5p	0	0	0	0	0	0	0	0	0	0	0	0	0	0
mmu-miR-467c-3p	0	0	0	0	0	0	0	0	0	0	0	0	0	0
mmu-miR-467d-3p	0	0	0	0	0	0	0	0	0	0	0	0	0	0
mmu-miR-467e-3p	0	0	0	0	0	0	0	0	0	0	0	0	0	0
mmu-miR-467f	0	0	0	0	0	0	0	0	0	0	0	0	0	0
mmu-miR-467g	0	0	0	0	0	0	0	0	0	0	0	0	0	0
mmu-miR-467h	0	0	0	0	0	0	0	0	0	0	0	0	0	0
mmu-miR-468-3p	0	0	0	0	0	0	0	0	0	0	0	0	0	0
mmu-miR-468-5p	0	0	0	0	0	0	0	0	0	0	0	0	0	0
mmu-miR-485-3p	0	0	0	0	0	0	0	0	0	0	0	0	0	0
mmu-miR-485-5p	0	0	0	0	0	0	0	0	0	0	0	0	0	0
mmu-miR-487b-3p	0	0	0	0	0	0	0	0	0	0	0	0	0	0
mmu-miR-487b-5p	0	0	0	0	0	0	0	0	0	0	0	0	0	0
mmu-miR-488-5p	0	0	0	0	0	0	0	0	0	0	0	0	0	0
mmu-miR-489-3p	0	0	0	0	0	0	0	0	0	0	0	0	0	0
mmu-miR-489-5p	0	0	0	0	0	0	0	0	0	0	0	0	0	0
mmu-miR-490-3p	0	0	0	0	0	0	0	0	0	0	0	0	0	0
mmu-miR-490-5p	0	0	0	0	0	0	0	0	0	0	0	0	0	0
mmu-miR-493-3p	0	0	0	0	0	0	0	0	0	0	0	0	0	0
mmu-miR-493-5p	0	0	0	0	0	0	0	0	0	0	0	0	0	0
mmu-miR-494-5p	0	0	0	0	0	0	0	0	0	0	0	0	0	0
mmu-miR-495-3p	0	0	0	0	0	0	0	0	0	0	0	0	0	0
mmu-miR-495-5p	0	0	0	0	0	0	0	0	0	0	0	0	0	0
mmu-miR-496a-3p	0	0	0	0	0	0	0	0	0	0	0	0	0	0
mmu-miR-496a-5p	0	0	0	0	0	0	0	0	0	0	0	0	0	0
mmu-miR-496b	0	0	0	0	0	0	0	0	0	0	0	0	0	0
mmu-miR-504-3p	0	0	0	0	0	0	0	0	0	0	0	0	0	0
mmu-miR-509-3p	0	0	0	0	0	0	0	0	0	0	0	0	0	0
mmu-miR-509-5p	0	0	0	0	0	0	0	0	0	0	0	0	0	0
mmu-miR-5098	0	0	0	0	0	0	0	0	0	0	0	0	0	0
mmu-miR-5103	0	0	0	0	0	0	0	0	0	0	0	0	0	0
mmu-miR-5104b-5p	0	0	0	0	0	0	0	0	0	0	0	0	0	0
mmu-miR-5106	0	0	0	0	0	0	0	0	0	0	0	0	0	0
mmu-miR-5107-5p	0	0	0	0	0	0	0	0	0	0	0	0	0	0
mmu-miR-5108	0	0	0	0	0	0	0	0	0	0	0	0	0	0
mmu-miR-511-5p	0	0	0	0	0	0	0	0	0	0	0	0	0	0
mmu-miR-5110	0	0	0	0	0	0	0	0	0	0	0	0	0	0
mmu-miR-5118	0	0	0	0	0	0	0	0	0	0	0	0	0	0
mmu-miR-5124a	0	0	0	0	0	0	0	0	0	0	0	0	0	0
mmu-miR-5124b	0	0	0	0	0	0	0	0	0	0	0	0	0	0
mmu-miR-5127	0	0	0	0	0	0	0	0	0	0	0	0	0	0
mmu-miR-5129-5p	0	0	0	0	0	0	0	0	0	0	0	0	0	0
mmu-miR-5130	0	0	0	0	0	0	0	0	0	0	0	0	0	0
mmu-miR-5131	0	0	0	0	0	0	0	0	0	0	0	0	0	0
mmu-miR-5134-5p	0	0	0	0	0	0	0	0	0	0	0	0	0	0
mmu-miR-5136	0	0	0	0	0	0	0	0	0	0	0	0	0	0
mmu-miR-539-3p	0	0	0	0	0	0	0	0	0	0	0	0	0	0
mmu-miR-539-5p	0	0	0	0	0	0	0	0	0	0	0	0	0	0
mmu-miR-540-3p	0	0	0	0	0	0	0	0	0	0	0	0	0	0
mmu-miR-540-5p	0	0	0	0	0	0	0	0	0	0	0	0	0	0
mmu-miR-541-3p	0	0	0	0	0	0	0	0	0	0	0	0	0	0
mmu-miR-543-3p	0	0	0	0	0	0	0	0	0	0	0	0	0	0
mmu-miR-543-5p	0	0	0	0	0	0	0	0	0	0	0	0	0	0
mmu-miR-544-3p	0	0	0	0	0	0	0	0	0	0	0	0	0	0
mmu-miR-544-5p	0	0	0	0	0	0	0	0	0	0	0	0	0	0
mmu-miR-551b-3p	0	0	0	0	0	0	0	0	0	0	0	0	0	0
mmu-miR-551b-5p	0	0	0	0	0	0	0	0	0	0	0	0	0	0
mmu-miR-5618-3p	0	0	0	0	0	0	0	0	0	0	0	0	0	0
mmu-miR-5620-3p	0	0	0	0	0	0	0	0	0	0	0	0	0	0
mmu-miR-5621-5p	0	0	0	0	0	0	0	0	0	0	0	0	0	0
mmu-miR-5623-3p	0	0	0	0	0	0	0	0	0	0	0	0	0	0
mmu-miR-5623-5p	0	0	0	0	0	0	0	0	0	0	0	0	0	0
mmu-miR-5625-5p	0	0	0	0	0	0	0	0	0	0	0	0	0	0
mmu-miR-5627-5p	0	0	0	0	0	0	0	0	0	0	0	0	0	0
mmu-miR-568	0	0	0	0	0	0	0	0	0	0	0	0	0	0
mmu-miR-5710	0	0	0	0	0	0	0	0	0	0	0	0	0	0
mmu-miR-574-5p	0	0	0	0	0	0	0	0	0	0	0	0	0	0
mmu-miR-592-3p	0	0	0	0	0	0	0	0	0	0	0	0	0	0
mmu-miR-599	0	0	0	0	0	0	0	0	0	0	0	0	0	0
mmu-miR-6237	0	0	0	0	0	0	0	0	0	0	0	0	0	0
mmu-miR-6238	0	0	0	0	0	0	0	0	0	0	0	0	0	0
mmu-miR-6241	0	0	0	0	0	0	0	0	0	0	0	0	0	0
mmu-miR-6244	0	0	0	0	0	0	0	0	0	0	0	0	0	0
mmu-miR-6335	0	0	0	0	0	0	0	0	0	0	0	0	0	0
mmu-miR-6336	0	0	0	0	0	0	0	0	0	0	0	0	0	0
mmu-miR-6337	0	0	0	0	0	0	0	0	0	0	0	0	0	0
mmu-miR-6338	0	0	0	0	0	0	0	0	0	0	0	0	0	0
mmu-miR-6339	0	0	0	0	0	0	0	0	0	0	0	0	0	0
mmu-miR-6340	0	0	0	0	0	0	0	0	0	0	0	0	0	0
mmu-miR-6341	0	0	0	0	0	0	0	0	0	0	0	0	0	0
mmu-miR-6342	0	0	0	0	0	0	0	0	0	0	0	0	0	0
mmu-miR-6343	0	0	0	0	0	0	0	0	0	0	0	0	0	0
mmu-miR-6344	0	0	0	0	0	0	0	0	0	0	0	0	0	0
mmu-miR-6345	0	0	0	0	0	0	0	0	0	0	0	0	0	0
mmu-miR-6346	0	0	0	0	0	0	0	0	0	0	0	0	0	0
mmu-miR-6347	0	0	0	0	0	0	0	0	0	0	0	0	0	0
mmu-miR-6348	0	0	0	0	0	0	0	0	0	0	0	0	0	0
mmu-miR-6349	0	0	0	0	0	0	0	0	0	0	0	0	0	0
mmu-miR-6350	0	0	0	0	0	0	0	0	0	0	0	0	0	0
mmu-miR-6351	0	0	0	0	0	0	0	0	0	0	0	0	0	0
mmu-miR-6352	0	0	0	0	0	0	0	0	0	0	0	0	0	0
mmu-miR-6353	0	0	0	0	0	0	0	0	0	0	0	0	0	0
mmu-miR-6354	0	0	0	0	0	0	0	0	0	0	0	0	0	0
mmu-miR-6355	0	0	0	0	0	0	0	0	0	0	0	0	0	0
mmu-miR-6356	0	0	0	0	0	0	0	0	0	0	0	0	0	0
mmu-miR-6357	0	0	0	0	0	0	0	0	0	0	0	0	0	0
mmu-miR-6358	0	0	0	0	0	0	0	0	0	0	0	0	0	0
mmu-miR-6359	0	0	0	0	0	0	0	0	0	0	0	0	0	0
mmu-miR-6360	0	0	0	0	0	0	0	0	0	0	0	0	0	0
mmu-miR-6361	0	0	0	0	0	0	0	0	0	0	0	0	0	0
mmu-miR-6362	0	0	0	0	0	0	0	0	0	0	0	0	0	0
mmu-miR-6363	0	0	0	0	0	0	0	0	0	0	0	0	0	0
mmu-miR-6364	0	0	0	0	0	0	0	0	0	0	0	0	0	0
mmu-miR-6365	0	0	0	0	0	0	0	0	0	0	0	0	0	0
mmu-miR-6366	0	0	0	0	0	0	0	0	0	0	0	0	0	0
mmu-miR-6367	0	0	0	0	0	0	0	0	0	0	0	0	0	0
mmu-miR-6368	0	0	0	0	0	0	0	0	0	0	0	0	0	0
mmu-miR-6369	0	0	0	0	0	0	0	0	0	0	0	0	0	0
mmu-miR-6370	0	0	0	0	0	0	0	0	0	0	0	0	0	0
mmu-miR-6371	0	0	0	0	0	0	0	0	0	0	0	0	0	0
mmu-miR-6372	0	0	0	0	0	0	0	0	0	0	0	0	0	0
mmu-miR-6373	0	0	0	0	0	0	0	0	0	0	0	0	0	0
mmu-miR-6374	0	0	0	0	0	0	0	0	0	0	0	0	0	0
mmu-miR-6375	0	0	0	0	0	0	0	0	0	0	0	0	0	0
mmu-miR-6376	0	0	0	0	0	0	0	0	0	0	0	0	0	0
mmu-miR-6377	0	0	0	0	0	0	0	0	0	0	0	0	0	0
mmu-miR-6378	0	0	0	0	0	0	0	0	0	0	0	0	0	0
mmu-miR-6379	0	0	0	0	0	0	0	0	0	0	0	0	0	0
mmu-miR-6380	0	0	0	0	0	0	0	0	0	0	0	0	0	0
mmu-miR-6381	0	0	0	0	0	0	0	0	0	0	0	0	0	0
mmu-miR-6382	0	0	0	0	0	0	0	0	0	0	0	0	0	0
mmu-miR-6383	0	0	0	0	0	0	0	0	0	0	0	0	0	0
mmu-miR-6384	0	0	0	0	0	0	0	0	0	0	0	0	0	0
mmu-miR-6385	0	0	0	0	0	0	0	0	0	0	0	0	0	0
mmu-miR-6386	0	0	0	0	0	0	0	0	0	0	0	0	0	0
mmu-miR-6387	0	0	0	0	0	0	0	0	0	0	0	0	0	0
mmu-miR-6388	0	0	0	0	0	0	0	0	0	0	0	0	0	0
mmu-miR-6389	0	0	0	0	0	0	0	0	0	0	0	0	0	0
mmu-miR-6390	0	0	0	0	0	0	0	0	0	0	0	0	0	0
mmu-miR-6391	0	0	0	0	0	0	0	0	0	0	0	0	0	0
mmu-miR-6392-3p	0	0	0	0	0	0	0	0	0	0	0	0	0	0
mmu-miR-6393	0	0	0	0	0	0	0	0	0	0	0	0	0	0
mmu-miR-6394	0	0	0	0	0	0	0	0	0	0	0	0	0	0
mmu-miR-6395	0	0	0	0	0	0	0	0	0	0	0	0	0	0
mmu-miR-6396	0	0	0	0	0	0	0	0	0	0	0	0	0	0
mmu-miR-6397	0	0	0	0	0	0	0	0	0	0	0	0	0	0
mmu-miR-6398	0	0	0	0	0	0	0	0	0	0	0	0	0	0
mmu-miR-6400	0	0	0	0	0	0	0	0	0	0	0	0	0	0
mmu-miR-6401	0	0	0	0	0	0	0	0	0	0	0	0	0	0
mmu-miR-6402	0	0	0	0	0	0	0	0	0	0	0	0	0	0
mmu-miR-6403	0	0	0	0	0	0	0	0	0	0	0	0	0	0
mmu-miR-6404	0	0	0	0	0	0	0	0	0	0	0	0	0	0
mmu-miR-6405	0	0	0	0	0	0	0	0	0	0	0	0	0	0
mmu-miR-6406	0	0	0	0	0	0	0	0	0	0	0	0	0	0
mmu-miR-6407	0	0	0	0	0	0	0	0	0	0	0	0	0	0
mmu-miR-6408	0	0	0	0	0	0	0	0	0	0	0	0	0	0
mmu-miR-6409	0	0	0	0	0	0	0	0	0	0	0	0	0	0
mmu-miR-6410	0	0	0	0	0	0	0	0	0	0	0	0	0	0
mmu-miR-6411	0	0	0	0	0	0	0	0	0	0	0	0	0	0
mmu-miR-6412	0	0	0	0	0	0	0	0	0	0	0	0	0	0
mmu-miR-6413	0	0	0	0	0	0	0	0	0	0	0	0	0	0
mmu-miR-6414	0	0	0	0	0	0	0	0	0	0	0	0	0	0
mmu-miR-6415	0	0	0	0	0	0	0	0	0	0	0	0	0	0
mmu-miR-6416-3p	0	0	0	0	0	0	0	0	0	0	0	0	0	0
mmu-miR-6416-5p	0	0	0	0	0	0	0	0	0	0	0	0	0	0
mmu-miR-6417	0	0	0	0	0	0	0	0	0	0	0	0	0	0
mmu-miR-6418-5p	0	0	0	0	0	0	0	0	0	0	0	0	0	0
mmu-miR-6419	0	0	0	0	0	0	0	0	0	0	0	0	0	0
mmu-miR-6420	0	0	0	0	0	0	0	0	0	0	0	0	0	0
mmu-miR-653-3p	0	0	0	0	0	0	0	0	0	0	0	0	0	0
mmu-miR-653-5p	0	0	0	0	0	0	0	0	0	0	0	0	0	0
mmu-miR-6537-3p	0	0	0	0	0	0	0	0	0	0	0	0	0	0
mmu-miR-6537-5p	0	0	0	0	0	0	0	0	0	0	0	0	0	0
mmu-miR-654-3p	0	0	0	0	0	0	0	0	0	0	0	0	0	0
mmu-miR-654-5p	0	0	0	0	0	0	0	0	0	0	0	0	0	0
mmu-miR-665-3p	0	0	0	0	0	0	0	0	0	0	0	0	0	0
mmu-miR-665-5p	0	0	0	0	0	0	0	0	0	0	0	0	0	0
mmu-miR-666-3p	0	0	0	0	0	0	0	0	0	0	0	0	0	0
mmu-miR-666-5p	0	0	0	0	0	0	0	0	0	0	0	0	0	0
mmu-miR-667-3p	0	0	0	0	0	0	0	0	0	0	0	0	0	0
mmu-miR-667-5p	0	0	0	0	0	0	0	0	0	0	0	0	0	0
mmu-miR-668-3p	0	0	0	0	0	0	0	0	0	0	0	0	0	0
mmu-miR-668-5p	0	0	0	0	0	0	0	0	0	0	0	0	0	0
mmu-miR-669a-3-3p	0	0	0	0	0	0	0	0	0	0	0	0	0	0
mmu-miR-669a-3p	0	0	0	0	0	0	0	0	0	0	0	0	0	0
mmu-miR-669a-5p	0	0	0	0	0	0	0	0	0	0	0	0	0	0
mmu-miR-669b-3p	0	0	0	0	0	0	0	0	0	0	0	0	0	0
mmu-miR-669c-3p	0	0	0	0	0	0	0	0	0	0	0	0	0	0
mmu-miR-669d-2-3p	0	0	0	0	0	0	0	0	0	0	0	0	0	0
mmu-miR-669d-3p	0	0	0	0	0	0	0	0	0	0	0	0	0	0
mmu-miR-669f-3p	0	0	0	0	0	0	0	0	0	0	0	0	0	0
mmu-miR-669h-3p	0	0	0	0	0	0	0	0	0	0	0	0	0	0
mmu-miR-669i	0	0	0	0	0	0	0	0	0	0	0	0	0	0
mmu-miR-669j	0	0	0	0	0	0	0	0	0	0	0	0	0	0
mmu-miR-669k-3p	0	0	0	0	0	0	0	0	0	0	0	0	0	0
mmu-miR-669k-5p	0	0	0	0	0	0	0	0	0	0	0	0	0	0
mmu-miR-669l-3p	0	0	0	0	0	0	0	0	0	0	0	0	0	0
mmu-miR-669m-3p	0	0	0	0	0	0	0	0	0	0	0	0	0	0
mmu-miR-669n	0	0	0	0	0	0	0	0	0	0	0	0	0	0
mmu-miR-669o-3p	0	0	0	0	0	0	0	0	0	0	0	0	0	0
mmu-miR-669p-3p	0	0	0	0	0	0	0	0	0	0	0	0	0	0
mmu-miR-669p-5p	0	0	0	0	0	0	0	0	0	0	0	0	0	0
mmu-miR-670-5p	0	0	0	0	0	0	0	0	0	0	0	0	0	0
mmu-miR-6715-3p	0	0	0	0	0	0	0	0	0	0	0	0	0	0
mmu-miR-6715-5p	0	0	0	0	0	0	0	0	0	0	0	0	0	0
mmu-miR-672-3p	0	0	0	0	0	0	0	0	0	0	0	0	0	0
mmu-miR-673-3p	0	0	0	0	0	0	0	0	0	0	0	0	0	0
mmu-miR-673-5p	0	0	0	0	0	0	0	0	0	0	0	0	0	0
mmu-miR-6769b-3p	0	0	0	0	0	0	0	0	0	0	0	0	0	0
mmu-miR-6769b-5p	0	0	0	0	0	0	0	0	0	0	0	0	0	0
mmu-miR-679-3p	0	0	0	0	0	0	0	0	0	0	0	0	0	0
mmu-miR-680	0	0	0	0	0	0	0	0	0	0	0	0	0	0
mmu-miR-681	0	0	0	0	0	0	0	0	0	0	0	0	0	0
mmu-miR-683	0	0	0	0	0	0	0	0	0	0	0	0	0	0
mmu-miR-684	0	0	0	0	0	0	0	0	0	0	0	0	0	0
mmu-miR-687	0	0	0	0	0	0	0	0	0	0	0	0	0	0
mmu-miR-688	0	0	0	0	0	0	0	0	0	0	0	0	0	0
mmu-miR-6898-3p	0	0	0	0	0	0	0	0	0	0	0	0	0	0
mmu-miR-690	0	0	0	0	0	0	0	0	0	0	0	0	0	0
mmu-miR-6901-3p	0	0	0	0	0	0	0	0	0	0	0	0	0	0
mmu-miR-6906-3p	0	0	0	0	0	0	0	0	0	0	0	0	0	0
mmu-miR-6906-5p	0	0	0	0	0	0	0	0	0	0	0	0	0	0
mmu-miR-6908-3p	0	0	0	0	0	0	0	0	0	0	0	0	0	0
mmu-miR-6908-5p	0	0	0	0	0	0	0	0	0	0	0	0	0	0
mmu-miR-691	0	0	0	0	0	0	0	0	0	0	0	0	0	0
mmu-miR-6910-5p	0	0	0	0	0	0	0	0	0	0	0	0	0	0
mmu-miR-6913-5p	0	0	0	0	0	0	0	0	0	0	0	0	0	0
mmu-miR-6914-5p	0	0	0	0	0	0	0	0	0	0	0	0	0	0
mmu-miR-6918-3p	0	0	0	0	0	0	0	0	0	0	0	0	0	0
mmu-miR-6918-5p	0	0	0	0	0	0	0	0	0	0	0	0	0	0
mmu-miR-692	0	0	0	0	0	0	0	0	0	0	0	0	0	0
mmu-miR-6920-3p	0	0	0	0	0	0	0	0	0	0	0	0	0	0
mmu-miR-6921-3p	0	0	0	0	0	0	0	0	0	0	0	0	0	0
mmu-miR-6921-5p	0	0	0	0	0	0	0	0	0	0	0	0	0	0
mmu-miR-6924-3p	0	0	0	0	0	0	0	0	0	0	0	0	0	0
mmu-miR-6924-5p	0	0	0	0	0	0	0	0	0	0	0	0	0	0
mmu-miR-6930-3p	0	0	0	0	0	0	0	0	0	0	0	0	0	0
mmu-miR-6931-5p	0	0	0	0	0	0	0	0	0	0	0	0	0	0
mmu-miR-6934-3p	0	0	0	0	0	0	0	0	0	0	0	0	0	0
mmu-miR-6934-5p	0	0	0	0	0	0	0	0	0	0	0	0	0	0
mmu-miR-6937-3p	0	0	0	0	0	0	0	0	0	0	0	0	0	0
mmu-miR-6938-5p	0	0	0	0	0	0	0	0	0	0	0	0	0	0
mmu-miR-6939-5p	0	0	0	0	0	0	0	0	0	0	0	0	0	0
mmu-miR-6941-5p	0	0	0	0	0	0	0	0	0	0	0	0	0	0
mmu-miR-6942-5p	0	0	0	0	0	0	0	0	0	0	0	0	0	0
mmu-miR-6949-3p	0	0	0	0	0	0	0	0	0	0	0	0	0	0
mmu-miR-6949-5p	0	0	0	0	0	0	0	0	0	0	0	0	0	0
mmu-miR-695	0	0	0	0	0	0	0	0	0	0	0	0	0	0
mmu-miR-6953-5p	0	0	0	0	0	0	0	0	0	0	0	0	0	0
mmu-miR-6956-5p	0	0	0	0	0	0	0	0	0	0	0	0	0	0
mmu-miR-6957-3p	0	0	0	0	0	0	0	0	0	0	0	0	0	0
mmu-miR-6957-5p	0	0	0	0	0	0	0	0	0	0	0	0	0	0
mmu-miR-6958-5p	0	0	0	0	0	0	0	0	0	0	0	0	0	0
mmu-miR-6961-3p	0	0	0	0	0	0	0	0	0	0	0	0	0	0
mmu-miR-6961-5p	0	0	0	0	0	0	0	0	0	0	0	0	0	0
mmu-miR-6962-5p	0	0	0	0	0	0	0	0	0	0	0	0	0	0
mmu-miR-6963-5p	0	0	0	0	0	0	0	0	0	0	0	0	0	0
mmu-miR-6965-5p	0	0	0	0	0	0	0	0	0	0	0	0	0	0
mmu-miR-6968-5p	0	0	0	0	0	0	0	0	0	0	0	0	0	0
mmu-miR-6969-3p	0	0	0	0	0	0	0	0	0	0	0	0	0	0
mmu-miR-6969-5p	0	0	0	0	0	0	0	0	0	0	0	0	0	0
mmu-miR-6971-5p	0	0	0	0	0	0	0	0	0	0	0	0	0	0
mmu-miR-6972-3p	0	0	0	0	0	0	0	0	0	0	0	0	0	0
mmu-miR-6972-5p	0	0	0	0	0	0	0	0	0	0	0	0	0	0
mmu-miR-6973a-3p	0	0	0	0	0	0	0	0	0	0	0	0	0	0
mmu-miR-6973a-5p	0	0	0	0	0	0	0	0	0	0	0	0	0	0
mmu-miR-6973b-3p	0	0	0	0	0	0	0	0	0	0	0	0	0	0
mmu-miR-6973b-5p	0	0	0	0	0	0	0	0	0	0	0	0	0	0
mmu-miR-6974-3p	0	0	0	0	0	0	0	0	0	0	0	0	0	0
mmu-miR-6974-5p	0	0	0	0	0	0	0	0	0	0	0	0	0	0
[truncated: 210 more rows]
